# Supplementary material for: A cross-species analysis of neuroanatomical covariance sex differences in humans and mice
Source: bioRxiv. 2025 Apr 8:2024.11.05.622111. Originally published 2024 Nov 5. Preprint. [Version 2] doi: 10.1101/2024.11.05.622111 (PMC11580902; doi:10.1101/2024.11.05.622111)
Supplement: Supplement 1 — Extended Table 1-1. All pairwise covariance sex difference results in mice. Differences significance status is defined in the “signif” and “signif_adj” columns, corresponding to whether the difference is significant after permutation testing or after permutation testing and multiple comparisons corrections. [file media-1.xls]

## Sheet: Extended Table 1-1
Regions		Correlation values		Correlation sex differences		Comparison p-values		Significance status
volume_x	volume_y	correlation_m	correlation_f	m-f	effect_size	p_val	p_adjust	signif	signif_adj
Central lobule	Culmen-other	0.585976	0.59905	-0.0130741	0.0130741	0.849	0.986611	FALSE	FALSE
Central lobule	Declive (VI)	0.342337	0.268446	0.0738908	0.0738908	0.453	0.952315	FALSE	FALSE
Central lobule	Folium-tuber vermis (VII)	0.282175	0.250849	0.0313259	0.0313259	0.786	0.983297	FALSE	FALSE
Central lobule	left Copula pyramidis	0.248025	0.211779	0.0362459	0.0362459	0.682	0.974742	FALSE	FALSE
Central lobule	left Crus 1	0.450159	0.408786	0.0413724	0.0413724	0.581	0.964066	FALSE	FALSE
Central lobule	left Crus 2	0.322439	0.339974	-0.0175345	0.0175345	0.862	0.989083	FALSE	FALSE
Central lobule	left Dentate nucleus	0.488293	0.524197	-0.0359037	0.0359037	0.651	0.973626	FALSE	FALSE
Central lobule	left Fastigial nucleus	0.551678	0.545925	0.00575344	0.00575344	0.946	0.995943	FALSE	FALSE
Central lobule	left Flocculus	0.376392	0.429984	-0.0535919	0.0535919	0.53	0.955188	FALSE	FALSE
Central lobule	left Interposed nucleus	0.531125	0.60098	-0.0698555	0.0698555	0.315	0.930771	FALSE	FALSE
Central lobule	left Lobules IV-V	0.576099	0.593459	-0.0173597	0.0173597	0.813	0.984255	FALSE	FALSE
Central lobule	left Paraflocculus	0.141232	0.310081	-0.168849	0.168849	0.078	0.849972	FALSE	FALSE
Central lobule	left Paramedian lobule	0.316407	0.321068	-0.00466102	0.00466102	0.973	0.998403	FALSE	FALSE
Central lobule	left Simple lobule	0.463509	0.48191	-0.0184004	0.0184004	0.832	0.985488	FALSE	FALSE
Central lobule	Nodulus (X)	0.411246	0.43728	-0.0260337	0.0260337	0.757	0.980775	FALSE	FALSE
Central lobule	Pyramus (VIII)	0.323285	0.358728	-0.0354424	0.0354424	0.708	0.977193	FALSE	FALSE
Central lobule	right Copula pyramidis	0.256135	0.281144	-0.0250096	0.0250096	0.782	0.98319	FALSE	FALSE
Central lobule	right Crus 1	0.514679	0.460943	0.0537364	0.0537364	0.471	0.952677	FALSE	FALSE
Central lobule	right Crus 2	0.342551	0.279813	0.0627383	0.0627383	0.556	0.959402	FALSE	FALSE
Central lobule	right Dentate nucleus	0.546139	0.509303	0.0368359	0.0368359	0.589	0.965713	FALSE	FALSE
Central lobule	right Fastigial nucleus	0.530733	0.495034	0.0356987	0.0356987	0.64	0.972158	FALSE	FALSE
Central lobule	right Flocculus	0.39504	0.498243	-0.103204	0.103204	0.172	0.892377	FALSE	FALSE
Central lobule	right Interposed nucleus	0.5673	0.563779	0.00352093	0.00352093	0.96	0.997453	FALSE	FALSE
Central lobule	right Lobules IV-V	0.56285	0.526844	0.0360063	0.0360063	0.642	0.97255	FALSE	FALSE
Central lobule	right Paraflocculus	0.152222	0.26234	-0.110118	0.110118	0.267	0.926565	FALSE	FALSE
Central lobule	right Paramedian lobule	0.310052	0.294458	0.0155938	0.0155938	0.909	0.993787	FALSE	FALSE
Central lobule	right Simple lobule	0.508872	0.502049	0.006823	0.006823	0.927	0.995314	FALSE	FALSE
Central lobule	Uvula (IX)	0.34265	0.363842	-0.0211916	0.0211916	0.811	0.984255	FALSE	FALSE
Culmen-other	Declive (VI)	0.58619	0.605097	-0.0189072	0.0189072	0.8	0.984255	FALSE	FALSE
Culmen-other	Folium-tuber vermis (VII)	0.370586	0.502175	-0.131589	0.131589	0.229	0.915055	FALSE	FALSE
Culmen-other	left Copula pyramidis	0.29432	0.45627	-0.16195	0.16195	0.071	0.843793	FALSE	FALSE
Culmen-other	left Crus 1	0.579435	0.68318	-0.103745	0.103745	0.099	0.860702	FALSE	FALSE
Culmen-other	left Crus 2	0.464751	0.5865	-0.121749	0.121749	0.198	0.903004	FALSE	FALSE
Culmen-other	left Dentate nucleus	0.46905	0.524109	-0.0550588	0.0550588	0.463	0.95244	FALSE	FALSE
Culmen-other	left Fastigial nucleus	0.49043	0.587794	-0.0973638	0.0973638	0.209	0.906936	FALSE	FALSE
Culmen-other	left Flocculus	0.510358	0.464192	0.0461666	0.0461666	0.525	0.955188	FALSE	FALSE
Culmen-other	left Interposed nucleus	0.484263	0.572579	-0.0883162	0.0883162	0.23	0.915055	FALSE	FALSE
Culmen-other	left Lobules IV-V	0.573154	0.598137	-0.0249834	0.0249834	0.728	0.978269	FALSE	FALSE
Culmen-other	left Paraflocculus	0.269451	0.342565	-0.0731141	0.0731141	0.466	0.952677	FALSE	FALSE
Culmen-other	left Paramedian lobule	0.416361	0.571231	-0.15487	0.15487	0.098	0.860702	FALSE	FALSE
Culmen-other	left Simple lobule	0.632928	0.73963	-0.106702	0.106702	0.06	0.838082	FALSE	FALSE
Culmen-other	Nodulus (X)	0.530648	0.622357	-0.0917085	0.0917085	0.177	0.895148	FALSE	FALSE
Culmen-other	Pyramus (VIII)	0.450898	0.586067	-0.135169	0.135169	0.089	0.859213	FALSE	FALSE
Culmen-other	right Copula pyramidis	0.305718	0.505974	-0.200256	0.200256	0.024	0.782106	TRUE	FALSE
Culmen-other	right Crus 1	0.556657	0.693366	-0.136709	0.136709	0.039	0.801405	TRUE	FALSE
Culmen-other	right Crus 2	0.405953	0.575108	-0.169155	0.169155	0.078	0.849972	FALSE	FALSE
Culmen-other	right Dentate nucleus	0.429774	0.475535	-0.0457613	0.0457613	0.567	0.960723	FALSE	FALSE
Culmen-other	right Fastigial nucleus	0.506605	0.470777	0.035828	0.035828	0.668	0.973941	FALSE	FALSE
Culmen-other	right Flocculus	0.398365	0.568767	-0.170402	0.170402	0.019	0.780361	TRUE	FALSE
Culmen-other	right Interposed nucleus	0.483322	0.550016	-0.0666932	0.0666932	0.359	0.938658	FALSE	FALSE
Culmen-other	right Lobules IV-V	0.529314	0.471543	0.0577703	0.0577703	0.431	0.951162	FALSE	FALSE
Culmen-other	right Paraflocculus	0.212325	0.277695	-0.0653696	0.0653696	0.472	0.952677	FALSE	FALSE
Culmen-other	right Paramedian lobule	0.382048	0.514712	-0.132664	0.132664	0.236	0.917841	FALSE	FALSE
Culmen-other	right Simple lobule	0.671017	0.715621	-0.0446042	0.0446042	0.408	0.948631	FALSE	FALSE
Culmen-other	Uvula (IX)	0.502459	0.549902	-0.047443	0.047443	0.539	0.956467	FALSE	FALSE
Declive (VI)	Folium-tuber vermis (VII)	0.791208	0.819351	-0.0281427	0.0281427	0.504	0.954896	FALSE	FALSE
Declive (VI)	left Copula pyramidis	0.461504	0.482977	-0.021473	0.021473	0.796	0.983832	FALSE	FALSE
Declive (VI)	left Crus 1	0.623759	0.626542	-0.00278329	0.00278329	0.965	0.997654	FALSE	FALSE
Declive (VI)	left Crus 2	0.620629	0.54705	0.0735793	0.0735793	0.359	0.938658	FALSE	FALSE
Declive (VI)	left Dentate nucleus	0.23599	0.205185	0.0308043	0.0308043	0.738	0.979484	FALSE	FALSE
Declive (VI)	left Fastigial nucleus	0.272802	0.314932	-0.0421297	0.0421297	0.669	0.973941	FALSE	FALSE
Declive (VI)	left Flocculus	0.3998	0.324051	0.0757494	0.0757494	0.383	0.944491	FALSE	FALSE
Declive (VI)	left Interposed nucleus	0.267936	0.260966	0.00696982	0.00696982	0.936	0.995497	FALSE	FALSE
Declive (VI)	left Paraflocculus	0.228909	0.240322	-0.0114126	0.0114126	0.905	0.99358	FALSE	FALSE
Declive (VI)	left Paramedian lobule	0.576287	0.536833	0.0394537	0.0394537	0.623	0.970371	FALSE	FALSE
Declive (VI)	left Simple lobule	0.64468	0.645733	-0.00105354	0.00105354	0.985	0.999099	FALSE	FALSE
Declive (VI)	Nodulus (X)	0.531875	0.568217	-0.0363415	0.0363415	0.651	0.973626	FALSE	FALSE
Declive (VI)	Pyramus (VIII)	0.664287	0.718712	-0.0544248	0.0544248	0.354	0.938081	FALSE	FALSE
Declive (VI)	right Copula pyramidis	0.468168	0.521939	-0.053771	0.053771	0.46	0.95244	FALSE	FALSE
Declive (VI)	right Crus 1	0.602492	0.627447	-0.0249552	0.0249552	0.759	0.980778	FALSE	FALSE
Declive (VI)	right Crus 2	0.58394	0.601055	-0.017115	0.017115	0.818	0.985123	FALSE	FALSE
Declive (VI)	right Dentate nucleus	0.276226	0.153163	0.123063	0.123063	0.23	0.915055	FALSE	FALSE
Declive (VI)	right Fastigial nucleus	0.237812	0.252426	-0.0146138	0.0146138	0.87	0.989845	FALSE	FALSE
Declive (VI)	right Flocculus	0.413932	0.367685	0.0462474	0.0462474	0.588	0.965713	FALSE	FALSE
Declive (VI)	right Interposed nucleus	0.275547	0.237235	0.0383127	0.0383127	0.705	0.976752	FALSE	FALSE
Declive (VI)	right Paraflocculus	0.213762	0.198674	0.0150886	0.0150886	0.872	0.990246	FALSE	FALSE
Declive (VI)	right Paramedian lobule	0.572466	0.512455	0.0600111	0.0600111	0.402	0.947177	FALSE	FALSE
Declive (VI)	right Simple lobule	0.681853	0.629513	0.0523405	0.0523405	0.443	0.95168	FALSE	FALSE
Declive (VI)	Uvula (IX)	0.583494	0.550897	0.0325971	0.0325971	0.7	0.976607	FALSE	FALSE
Folium-tuber vermis (VII)	left Copula pyramidis	0.407333	0.491023	-0.0836897	0.0836897	0.311	0.930586	FALSE	FALSE
Folium-tuber vermis (VII)	left Crus 1	0.500547	0.545806	-0.0452587	0.0452587	0.576	0.962725	FALSE	FALSE
Folium-tuber vermis (VII)	left Crus 2	0.598721	0.530836	0.0678846	0.0678846	0.4	0.94693	FALSE	FALSE
Folium-tuber vermis (VII)	left Dentate nucleus	0.0369968	0.070541	-0.0335443	0.0335443	0.768	0.980938	FALSE	FALSE
Folium-tuber vermis (VII)	left Fastigial nucleus	0.160084	0.259393	-0.0993093	0.0993093	0.349	0.936867	FALSE	FALSE
Folium-tuber vermis (VII)	left Flocculus	0.290446	0.281402	0.00904402	0.00904402	0.922	0.994787	FALSE	FALSE
Folium-tuber vermis (VII)	left Interposed nucleus	0.151158	0.153219	-0.00206096	0.00206096	0.988	0.999231	FALSE	FALSE
Folium-tuber vermis (VII)	left Paraflocculus	0.190193	0.219375	-0.029182	0.029182	0.821	0.985277	FALSE	FALSE
Folium-tuber vermis (VII)	left Paramedian lobule	0.553953	0.546106	0.00784708	0.00784708	0.916	0.994291	FALSE	FALSE
Folium-tuber vermis (VII)	left Simple lobule	0.420051	0.56661	-0.146559	0.146559	0.152	0.88455	FALSE	FALSE
Folium-tuber vermis (VII)	Nodulus (X)	0.420546	0.535276	-0.11473	0.11473	0.192	0.896988	FALSE	FALSE
Folium-tuber vermis (VII)	Pyramus (VIII)	0.731995	0.825804	-0.0938097	0.0938097	0.036	0.801405	TRUE	FALSE
Folium-tuber vermis (VII)	right Copula pyramidis	0.478856	0.551699	-0.0728431	0.0728431	0.3	0.929683	FALSE	FALSE
Folium-tuber vermis (VII)	right Crus 1	0.520442	0.564245	-0.0438034	0.0438034	0.562	0.960225	FALSE	FALSE
Folium-tuber vermis (VII)	right Crus 2	0.597698	0.608481	-0.0107826	0.0107826	0.861	0.989083	FALSE	FALSE
Folium-tuber vermis (VII)	right Dentate nucleus	0.153926	0.0490161	0.104909	0.104909	0.337	0.933756	FALSE	FALSE
Folium-tuber vermis (VII)	right Fastigial nucleus	0.088007	0.169723	-0.0817156	0.0817156	0.445	0.951682	FALSE	FALSE
Folium-tuber vermis (VII)	right Flocculus	0.346603	0.335039	0.0115642	0.0115642	0.888	0.991446	FALSE	FALSE
Folium-tuber vermis (VII)	right Interposed nucleus	0.15408	0.163622	-0.00954236	0.00954236	0.918	0.994395	FALSE	FALSE
Folium-tuber vermis (VII)	right Paraflocculus	0.111846	0.215514	-0.103668	0.103668	0.269	0.926565	FALSE	FALSE
Folium-tuber vermis (VII)	right Paramedian lobule	0.599159	0.51966	0.0794989	0.0794989	0.248	0.922311	FALSE	FALSE
Folium-tuber vermis (VII)	right Simple lobule	0.497757	0.623051	-0.125293	0.125293	0.162	0.891482	FALSE	FALSE
Folium-tuber vermis (VII)	Uvula (IX)	0.498541	0.561651	-0.0631104	0.0631104	0.467	0.952677	FALSE	FALSE
Interpeduncular nucleus	Central lobule	0.338472	0.498947	-0.160474	0.160474	0.044	0.821291	TRUE	FALSE
Interpeduncular nucleus	Culmen-other	0.263747	0.386662	-0.122916	0.122916	0.165	0.892061	FALSE	FALSE
Interpeduncular nucleus	Declive (VI)	0.236793	0.19708	0.0397131	0.0397131	0.674	0.974572	FALSE	FALSE
Interpeduncular nucleus	Folium-tuber vermis (VII)	0.236101	0.16821	0.0678904	0.0678904	0.508	0.955188	FALSE	FALSE
Interpeduncular nucleus	left Copula pyramidis	0.136614	0.238253	-0.101639	0.101639	0.298	0.92858	FALSE	FALSE
Interpeduncular nucleus	left Crus 1	0.300835	0.374504	-0.0736684	0.0736684	0.418	0.9497	FALSE	FALSE
Interpeduncular nucleus	left Crus 2	0.188041	0.267795	-0.0797534	0.0797534	0.431	0.951162	FALSE	FALSE
Interpeduncular nucleus	left Cuneate nucleus	-0.0212153	0.0640564	-0.0852717	0.0852717	0.434	0.951162	FALSE	FALSE
Interpeduncular nucleus	left Dentate nucleus	0.393201	0.585491	-0.19229	0.19229	0.02	0.780361	TRUE	FALSE
Interpeduncular nucleus	left Fastigial nucleus	0.410685	0.519729	-0.109044	0.109044	0.161	0.891482	FALSE	FALSE
Interpeduncular nucleus	left Flocculus	0.361542	0.49868	-0.137138	0.137138	0.109	0.870139	FALSE	FALSE
Interpeduncular nucleus	left Hypothalamus-other	0.64813	0.713274	-0.0651441	0.0651441	0.239	0.920225	FALSE	FALSE
Interpeduncular nucleus	left Inferior olivary complex	-0.116524	0.00540365	-0.121928	0.121928	0.235	0.917699	FALSE	FALSE
Interpeduncular nucleus	left Interposed nucleus	0.462649	0.580151	-0.117502	0.117502	0.088	0.859213	FALSE	FALSE
Interpeduncular nucleus	left Lobules IV-V	0.308645	0.526001	-0.217356	0.217356	0.006	0.663174	TRUE	FALSE
Interpeduncular nucleus	left Mammillary body	0.326968	0.283032	0.0439359	0.0439359	0.668	0.973941	FALSE	FALSE
Interpeduncular nucleus	left Medial preoptic nucleus	0.193667	0.303606	-0.109939	0.109939	0.266	0.926565	FALSE	FALSE
Interpeduncular nucleus	left Paraflocculus	0.150118	0.18747	-0.0373519	0.0373519	0.702	0.976607	FALSE	FALSE
Interpeduncular nucleus	left Paramedian lobule	0.195221	0.332751	-0.13753	0.13753	0.143	0.878092	FALSE	FALSE
Interpeduncular nucleus	left Pontine reticular nucleus	0.227921	0.274157	-0.0462359	0.0462359	0.667	0.973941	FALSE	FALSE
Interpeduncular nucleus	left Simple lobule	0.323939	0.391514	-0.0675752	0.0675752	0.444	0.95168	FALSE	FALSE
Interpeduncular nucleus	left Superior olivary complex	0.247613	0.442472	-0.194859	0.194859	0.02	0.780361	TRUE	FALSE
Interpeduncular nucleus	left Thalamus	0.565913	0.655757	-0.089844	0.089844	0.149	0.881828	FALSE	FALSE
Interpeduncular nucleus	Lingula (I)	0.273342	0.357993	-0.0846505	0.0846505	0.344	0.935998	FALSE	FALSE
Interpeduncular nucleus	Medulla-other	0.416141	0.536549	-0.120408	0.120408	0.196	0.900988	FALSE	FALSE
Interpeduncular nucleus	Midbrain-other	0.73595	0.742448	-0.00649847	0.00649847	0.882	0.991343	FALSE	FALSE
Interpeduncular nucleus	Nodulus (X)	0.330614	0.300105	0.0305088	0.0305088	0.747	0.979906	FALSE	FALSE
Interpeduncular nucleus	Periaqueductal gray	0.607456	0.627549	-0.0200934	0.0200934	0.727	0.978224	FALSE	FALSE
Interpeduncular nucleus	Pons-other	0.708814	0.764176	-0.0553622	0.0553622	0.211	0.907709	FALSE	FALSE
Interpeduncular nucleus	Pyramus (VIII)	0.153845	0.289088	-0.135243	0.135243	0.182	0.895148	FALSE	FALSE
Interpeduncular nucleus	right Copula pyramidis	0.107693	0.143982	-0.0362886	0.0362886	0.724	0.977849	FALSE	FALSE
Interpeduncular nucleus	right Crus 1	0.184414	0.304251	-0.119837	0.119837	0.242	0.921449	FALSE	FALSE
Interpeduncular nucleus	right Crus 2	0.183096	0.18724	-0.00414328	0.00414328	0.971	0.998403	FALSE	FALSE
Interpeduncular nucleus	right Cuneate nucleus	-0.0559892	0.0561243	-0.112114	0.112114	0.283	0.927009	FALSE	FALSE
Interpeduncular nucleus	right Dentate nucleus	0.388726	0.489385	-0.100659	0.100659	0.205	0.905596	FALSE	FALSE
Interpeduncular nucleus	right Fastigial nucleus	0.394588	0.450601	-0.0560128	0.0560128	0.499	0.954789	FALSE	FALSE
Interpeduncular nucleus	right Flocculus	0.345257	0.462839	-0.117581	0.117581	0.179	0.895148	FALSE	FALSE
Interpeduncular nucleus	right Hypothalamus-other	0.593227	0.694759	-0.101533	0.101533	0.103	0.863712	FALSE	FALSE
Interpeduncular nucleus	right Inferior olivary complex	-0.0688892	0.0473854	-0.116275	0.116275	0.266	0.926565	FALSE	FALSE
Interpeduncular nucleus	right Interposed nucleus	0.415185	0.528671	-0.113486	0.113486	0.171	0.892377	FALSE	FALSE
Interpeduncular nucleus	right Lobules IV-V	0.356954	0.445318	-0.0883633	0.0883633	0.296	0.928143	FALSE	FALSE
Interpeduncular nucleus	right Mammillary body	0.320495	0.245397	0.075098	0.075098	0.485	0.954526	FALSE	FALSE
Interpeduncular nucleus	right Medial preoptic nucleus	0.190786	0.300462	-0.109676	0.109676	0.226	0.912936	FALSE	FALSE
Interpeduncular nucleus	right Paraflocculus	0.124749	0.221834	-0.0970853	0.0970853	0.32	0.930771	FALSE	FALSE
Interpeduncular nucleus	right Paramedian lobule	0.196313	0.194283	0.00203034	0.00203034	0.989	0.999337	FALSE	FALSE
Interpeduncular nucleus	right Pontine reticular nucleus	0.262571	0.306877	-0.0443061	0.0443061	0.688	0.975008	FALSE	FALSE
Interpeduncular nucleus	right Simple lobule	0.246266	0.304638	-0.0583725	0.0583725	0.529	0.955188	FALSE	FALSE
Interpeduncular nucleus	right Superior olivary complex	0.191909	0.336995	-0.145087	0.145087	0.136	0.872025	FALSE	FALSE
Interpeduncular nucleus	right Thalamus	0.574884	0.64226	-0.0673758	0.0673758	0.332	0.933301	FALSE	FALSE
Interpeduncular nucleus	Uvula (IX)	0.184745	0.249984	-0.0652388	0.0652388	0.548	0.958394	FALSE	FALSE
left Accessory olfactory bulb, glomerular layer	Central lobule	0.043938	0.159605	-0.115667	0.115667	0.218	0.910606	FALSE	FALSE
left Accessory olfactory bulb, glomerular layer	Culmen-other	0.177499	0.24147	-0.0639711	0.0639711	0.52	0.955188	FALSE	FALSE
left Accessory olfactory bulb, glomerular layer	Declive (VI)	0.186122	0.20031	-0.0141878	0.0141878	0.885	0.991446	FALSE	FALSE
left Accessory olfactory bulb, glomerular layer	Folium-tuber vermis (VII)	0.135151	0.184909	-0.0497578	0.0497578	0.571	0.961498	FALSE	FALSE
left Accessory olfactory bulb, glomerular layer	Interpeduncular nucleus	0.119084	0.163916	-0.0448325	0.0448325	0.619	0.969611	FALSE	FALSE
left Accessory olfactory bulb, glomerular layer	left Accessory olfactory bulb, granular layer	0.534275	0.526189	0.00808646	0.00808646	0.912	0.994291	FALSE	FALSE
left Accessory olfactory bulb, glomerular layer	left Agranular insular area, dorsal part	0.31388	0.298617	0.015263	0.015263	0.852	0.98797	FALSE	FALSE
left Accessory olfactory bulb, glomerular layer	left Anterior olfactory nucleus	0.329171	0.373008	-0.043837	0.043837	0.632	0.970371	FALSE	FALSE
left Accessory olfactory bulb, glomerular layer	left Anterolateral visual area	0.20903	0.360247	-0.151217	0.151217	0.107	0.86847	FALSE	FALSE
left Accessory olfactory bulb, glomerular layer	left Anteromedial visual area	0.175712	0.189879	-0.014167	0.014167	0.874	0.990246	FALSE	FALSE
left Accessory olfactory bulb, glomerular layer	left Bed nuclei of the stria terminalis	0.156489	0.194933	-0.0384448	0.0384448	0.712	0.977293	FALSE	FALSE
left Accessory olfactory bulb, glomerular layer	left CA3Py Inner	0.272187	0.329522	-0.0573343	0.0573343	0.513	0.955188	FALSE	FALSE
left Accessory olfactory bulb, glomerular layer	left CA3Py Outer	0.205812	0.266952	-0.0611408	0.0611408	0.565	0.960651	FALSE	FALSE
left Accessory olfactory bulb, glomerular layer	left Caudoputamen	0.241492	0.406613	-0.165121	0.165121	0.082	0.853039	FALSE	FALSE
left Accessory olfactory bulb, glomerular layer	left Cingulate cortex: area 24a	0.193725	0.163659	0.0300654	0.0300654	0.763	0.98082	FALSE	FALSE
left Accessory olfactory bulb, glomerular layer	left Cingulate cortex: area 24a'	0.233052	0.214953	0.0180988	0.0180988	0.865	0.98979	FALSE	FALSE
left Accessory olfactory bulb, glomerular layer	left Cingulate cortex: area 24b	0.264679	0.227545	0.0371336	0.0371336	0.703	0.976607	FALSE	FALSE
left Accessory olfactory bulb, glomerular layer	left Cingulate cortex: area 24b'	0.247387	0.298582	-0.0511954	0.0511954	0.556	0.959402	FALSE	FALSE
left Accessory olfactory bulb, glomerular layer	left Cingulate cortex: area 29a	0.149111	0.143386	0.00572494	0.00572494	0.97	0.998013	FALSE	FALSE
left Accessory olfactory bulb, glomerular layer	left Cingulate cortex: area 29b	0.230072	0.155677	0.0743953	0.0743953	0.47	0.952677	FALSE	FALSE
left Accessory olfactory bulb, glomerular layer	left Cingulate cortex: area 29c	0.284577	0.346861	-0.0622844	0.0622844	0.523	0.955188	FALSE	FALSE
left Accessory olfactory bulb, glomerular layer	left Copula pyramidis	0.23696	0.257719	-0.020759	0.020759	0.82	0.985277	FALSE	FALSE
left Accessory olfactory bulb, glomerular layer	left Crus 1	0.263644	0.37532	-0.111676	0.111676	0.251	0.925183	FALSE	FALSE
left Accessory olfactory bulb, glomerular layer	left Crus 2	0.321355	0.342279	-0.0209242	0.0209242	0.817	0.98476	FALSE	FALSE
left Accessory olfactory bulb, glomerular layer	left Cuneate nucleus	0.189672	0.245246	-0.0555742	0.0555742	0.561	0.960225	FALSE	FALSE
left Accessory olfactory bulb, glomerular layer	left Dentate gyrus, molecular layer	0.397457	0.370118	0.027339	0.027339	0.765	0.98082	FALSE	FALSE
left Accessory olfactory bulb, glomerular layer	left Dentate nucleus	0.131012	0.280614	-0.149602	0.149602	0.129	0.872025	FALSE	FALSE
left Accessory olfactory bulb, glomerular layer	left Dorsal auditory area	0.231399	0.325737	-0.0943387	0.0943387	0.317	0.930771	FALSE	FALSE
left Accessory olfactory bulb, glomerular layer	left Dorsal intermediate entorhinal cortex	0.223271	0.310978	-0.0877069	0.0877069	0.391	0.945195	FALSE	FALSE
left Accessory olfactory bulb, glomerular layer	left Dorsolateral entorhinal cortex	0.309261	0.280309	0.0289523	0.0289523	0.757	0.980775	FALSE	FALSE
left Accessory olfactory bulb, glomerular layer	left Ectorhinal cortex	0.171843	0.18239	-0.0105471	0.0105471	0.917	0.994395	FALSE	FALSE
left Accessory olfactory bulb, glomerular layer	left Entorhinal area, medial part, dorsal zone	0.329951	0.324522	0.00542898	0.00542898	0.955	0.997279	FALSE	FALSE
left Accessory olfactory bulb, glomerular layer	left Entorhinal area, medial part, ventral zone	0.219927	0.282777	-0.0628502	0.0628502	0.532	0.955188	FALSE	FALSE
left Accessory olfactory bulb, glomerular layer	left Fastigial nucleus	0.0417222	0.238958	-0.197235	0.197235	0.051	0.837543	FALSE	FALSE
left Accessory olfactory bulb, glomerular layer	left Field CA1, pyramidal layer	0.174616	0.359672	-0.185056	0.185056	0.044	0.821291	TRUE	FALSE
left Accessory olfactory bulb, glomerular layer	left Field CA1, stratum lacunosum-moleculare	0.343879	0.394563	-0.0506846	0.0506846	0.58	0.96374	FALSE	FALSE
left Accessory olfactory bulb, glomerular layer	left Field CA1, stratum oriens	0.0872098	0.193474	-0.106265	0.106265	0.287	0.927009	FALSE	FALSE
left Accessory olfactory bulb, glomerular layer	left Field CA1, stratum radiatum	0.259993	0.441474	-0.181481	0.181481	0.047	0.830838	TRUE	FALSE
left Accessory olfactory bulb, glomerular layer	left Field CA2, pyramidal layer	0.213026	0.290507	-0.0774806	0.0774806	0.437	0.951162	FALSE	FALSE
left Accessory olfactory bulb, glomerular layer	left Field CA2, stratum oriens	0.108777	0.168493	-0.0597154	0.0597154	0.537	0.955535	FALSE	FALSE
left Accessory olfactory bulb, glomerular layer	left Field CA2, stratum radiatum	0.310391	0.313292	-0.00290073	0.00290073	0.974	0.998417	FALSE	FALSE
left Accessory olfactory bulb, glomerular layer	left Field CA3, stratum lucidum	0.164983	0.234765	-0.0697816	0.0697816	0.505	0.95517	FALSE	FALSE
left Accessory olfactory bulb, glomerular layer	left Field CA3, stratum oriens	0.176825	0.21926	-0.0424348	0.0424348	0.681	0.974742	FALSE	FALSE
left Accessory olfactory bulb, glomerular layer	left Field CA3, stratum radiatum	0.208412	0.257535	-0.0491228	0.0491228	0.653	0.973941	FALSE	FALSE
left Accessory olfactory bulb, glomerular layer	left Flocculus	0.200767	0.260354	-0.0595869	0.0595869	0.569	0.961295	FALSE	FALSE
left Accessory olfactory bulb, glomerular layer	left Frontal cortex: area 3	0.17007	0.403204	-0.233134	0.233134	0.015	0.754236	TRUE	FALSE
left Accessory olfactory bulb, glomerular layer	left Frontal pole, cerebral cortex	0.310944	0.310547	0.000397	0.000397	1	1	FALSE	FALSE
left Accessory olfactory bulb, glomerular layer	left Fundus of striatum	0.191698	0.363523	-0.171825	0.171825	0.07	0.843359	FALSE	FALSE
left Accessory olfactory bulb, glomerular layer	left GrDG	0.412653	0.405676	0.00697658	0.00697658	0.933	0.995314	FALSE	FALSE
left Accessory olfactory bulb, glomerular layer	left Hypothalamus-other	0.321908	0.279676	0.0422327	0.0422327	0.672	0.973941	FALSE	FALSE
left Accessory olfactory bulb, glomerular layer	left Inferior colliculus	0.20784	0.237221	-0.0293808	0.0293808	0.744	0.979688	FALSE	FALSE
left Accessory olfactory bulb, glomerular layer	left Inferior olivary complex	0.178676	0.0993538	0.0793225	0.0793225	0.445	0.951682	FALSE	FALSE
left Accessory olfactory bulb, glomerular layer	left Infralimbic area	0.0366204	0.142771	-0.10615	0.10615	0.244	0.921449	FALSE	FALSE
left Accessory olfactory bulb, glomerular layer	left Insular region: not subdivided	0.150039	0.170216	-0.0201763	0.0201763	0.848	0.986404	FALSE	FALSE
left Accessory olfactory bulb, glomerular layer	left Interposed nucleus	0.123578	0.199067	-0.0754898	0.0754898	0.444	0.95168	FALSE	FALSE
left Accessory olfactory bulb, glomerular layer	left Lateral parietal association cortex	0.134497	0.152274	-0.0177761	0.0177761	0.852	0.98797	FALSE	FALSE
left Accessory olfactory bulb, glomerular layer	left Lateral septal complex	0.0997794	0.170829	-0.0710494	0.0710494	0.543	0.958314	FALSE	FALSE
left Accessory olfactory bulb, glomerular layer	left Lateral visual area	0.239137	0.339468	-0.100331	0.100331	0.295	0.928143	FALSE	FALSE
left Accessory olfactory bulb, glomerular layer	left Lobules IV-V	0.204336	0.262157	-0.0578212	0.0578212	0.53	0.955188	FALSE	FALSE
left Accessory olfactory bulb, glomerular layer	left Mammillary body	0.184186	0.218335	-0.0341489	0.0341489	0.73	0.978885	FALSE	FALSE
left Accessory olfactory bulb, glomerular layer	left Medial amygdalar nucleus	0.313498	0.305529	0.00796886	0.00796886	0.929	0.995314	FALSE	FALSE
left Accessory olfactory bulb, glomerular layer	left Medial parietal association cortex	0.0912946	0.154838	-0.0635436	0.0635436	0.521	0.955188	FALSE	FALSE
left Accessory olfactory bulb, glomerular layer	left Medial preoptic nucleus	0.194365	0.168543	0.0258223	0.0258223	0.807	0.984255	FALSE	FALSE
left Accessory olfactory bulb, glomerular layer	left Medial septal complex	0.302894	0.370723	-0.0678283	0.0678283	0.465	0.952677	FALSE	FALSE
left Accessory olfactory bulb, glomerular layer	left Nucleus accumbens	0.253021	0.338548	-0.0855273	0.0855273	0.366	0.940334	FALSE	FALSE
left Accessory olfactory bulb, glomerular layer	left Olfactory tubercle	0.268481	0.33655	-0.0680687	0.0680687	0.484	0.954526	FALSE	FALSE
left Accessory olfactory bulb, glomerular layer	left Orbital area, lateral part	0.451275	0.496334	-0.0450583	0.0450583	0.553	0.959337	FALSE	FALSE
left Accessory olfactory bulb, glomerular layer	left Orbital area, medial part	0.30643	0.313654	-0.00722476	0.00722476	0.927	0.995314	FALSE	FALSE
left Accessory olfactory bulb, glomerular layer	left Orbital area, ventrolateral part	0.398649	0.504781	-0.106133	0.106133	0.187	0.89535	FALSE	FALSE
left Accessory olfactory bulb, glomerular layer	left Pallidum, dorsal region	0.277113	0.372231	-0.0951179	0.0951179	0.328	0.933007	FALSE	FALSE
left Accessory olfactory bulb, glomerular layer	left Pallidum, ventral region	0.343882	0.375432	-0.0315504	0.0315504	0.729	0.978598	FALSE	FALSE
left Accessory olfactory bulb, glomerular layer	left Paraflocculus	0.0289773	0.111021	-0.0820435	0.0820435	0.356	0.938658	FALSE	FALSE
left Accessory olfactory bulb, glomerular layer	left Paramedian lobule	0.241407	0.358145	-0.116738	0.116738	0.219	0.911087	FALSE	FALSE
left Accessory olfactory bulb, glomerular layer	left Parietal cortex: posterior area: rostral part	0.166977	0.242766	-0.0757884	0.0757884	0.434	0.951162	FALSE	FALSE
left Accessory olfactory bulb, glomerular layer	left Perirhinal area	0.34448	0.2849	0.0595802	0.0595802	0.517	0.955188	FALSE	FALSE
left Accessory olfactory bulb, glomerular layer	left PoDG	0.428649	0.386296	0.0423531	0.0423531	0.652	0.973626	FALSE	FALSE
left Accessory olfactory bulb, glomerular layer	left Pontine reticular nucleus	0.289949	0.24072	0.0492294	0.0492294	0.627	0.970371	FALSE	FALSE
left Accessory olfactory bulb, glomerular layer	left posteromedial visual area	0.261842	0.368454	-0.106612	0.106612	0.25	0.924441	FALSE	FALSE
left Accessory olfactory bulb, glomerular layer	left pre-para subiculum	0.290097	0.340257	-0.0501601	0.0501601	0.581	0.964066	FALSE	FALSE
left Accessory olfactory bulb, glomerular layer	left Prelimbic area	0.318566	0.322819	-0.0042531	0.0042531	0.963	0.997512	FALSE	FALSE
left Accessory olfactory bulb, glomerular layer	left Primary auditory area	0.286938	0.369022	-0.0820844	0.0820844	0.373	0.9425	FALSE	FALSE
left Accessory olfactory bulb, glomerular layer	left Primary motor cortex	0.341487	0.44067	-0.0991831	0.0991831	0.265	0.926565	FALSE	FALSE
left Accessory olfactory bulb, glomerular layer	left Primary somatosensory area-other	0.201439	0.371437	-0.169998	0.169998	0.094	0.859213	FALSE	FALSE
left Accessory olfactory bulb, glomerular layer	left Primary somatosensory area, barrel field	0.305078	0.364823	-0.0597445	0.0597445	0.539	0.956467	FALSE	FALSE
left Accessory olfactory bulb, glomerular layer	left Primary somatosensory area, lower limb	0.211483	0.225025	-0.0135425	0.0135425	0.894	0.991977	FALSE	FALSE
left Accessory olfactory bulb, glomerular layer	left Primary somatosensory area, mouth	0.154057	0.263096	-0.109039	0.109039	0.25	0.924441	FALSE	FALSE
left Accessory olfactory bulb, glomerular layer	left Primary somatosensory area, nose	0.104823	0.306415	-0.201592	0.201592	0.068	0.838926	FALSE	FALSE
left Accessory olfactory bulb, glomerular layer	left Primary somatosensory area, upper limb	0.244412	0.202216	0.042196	0.042196	0.669	0.973941	FALSE	FALSE
left Accessory olfactory bulb, glomerular layer	left Primary somatosensory cortex: dysgranular zone	0.13564	0.242386	-0.106746	0.106746	0.246	0.921449	FALSE	FALSE
left Accessory olfactory bulb, glomerular layer	left Primary somatosensory cortex: shoulder region	0.205535	0.328003	-0.122468	0.122468	0.223	0.912196	FALSE	FALSE
left Accessory olfactory bulb, glomerular layer	left Primary somatosensory cortex: trunk region	0.169722	0.253678	-0.0839568	0.0839568	0.401	0.947013	FALSE	FALSE
left Accessory olfactory bulb, glomerular layer	left Primary visual area	0.252369	0.306592	-0.0542231	0.0542231	0.554	0.959402	FALSE	FALSE
left Accessory olfactory bulb, glomerular layer	left Retrosplenial area, dorsal part	0.239827	0.231871	0.00795586	0.00795586	0.931	0.995314	FALSE	FALSE
left Accessory olfactory bulb, glomerular layer	left Secondary motor area	0.368127	0.413654	-0.0455267	0.0455267	0.62	0.969611	FALSE	FALSE
left Accessory olfactory bulb, glomerular layer	left Secondary visual cortex: mediomedial area	0.300509	0.255313	0.0451952	0.0451952	0.672	0.973941	FALSE	FALSE
left Accessory olfactory bulb, glomerular layer	left Simple lobule	0.221157	0.286006	-0.0648496	0.0648496	0.502	0.954789	FALSE	FALSE
left Accessory olfactory bulb, glomerular layer	left subiculum	0.227065	0.357572	-0.130507	0.130507	0.165	0.892061	FALSE	FALSE
left Accessory olfactory bulb, glomerular layer	left Superior colliculus, sensory related	0.218438	0.205511	0.0129273	0.0129273	0.903	0.993331	FALSE	FALSE
left Accessory olfactory bulb, glomerular layer	left Superior olivary complex	0.295361	0.24046	0.0549008	0.0549008	0.587	0.965513	FALSE	FALSE
left Accessory olfactory bulb, glomerular layer	left Supplemental somatosensory area	0.163687	0.184142	-0.0204546	0.0204546	0.825	0.985289	FALSE	FALSE
left Accessory olfactory bulb, glomerular layer	left Temporal association areas	0.254913	0.223587	0.0313259	0.0313259	0.727	0.978224	FALSE	FALSE
left Accessory olfactory bulb, glomerular layer	left Thalamus	0.192826	0.229583	-0.0367567	0.0367567	0.734	0.979484	FALSE	FALSE
left Accessory olfactory bulb, glomerular layer	left Ventral auditory area	0.294634	0.304133	-0.00949899	0.00949899	0.927	0.995314	FALSE	FALSE
left Accessory olfactory bulb, glomerular layer	left Ventral intermediate entorhinal cortex	0.221365	0.316872	-0.0955068	0.0955068	0.325	0.931427	FALSE	FALSE
left Accessory olfactory bulb, glomerular layer	Lingula (I)	0.0945692	0.2071	-0.112531	0.112531	0.222	0.911213	FALSE	FALSE
left Accessory olfactory bulb, glomerular layer	Medulla-other	0.26907	0.298748	-0.0296772	0.0296772	0.773	0.981903	FALSE	FALSE
left Accessory olfactory bulb, glomerular layer	Midbrain-other	0.171009	0.213429	-0.0424202	0.0424202	0.677	0.974742	FALSE	FALSE
left Accessory olfactory bulb, glomerular layer	Nodulus (X)	0.227398	0.31658	-0.0891816	0.0891816	0.325	0.931427	FALSE	FALSE
left Accessory olfactory bulb, glomerular layer	Periaqueductal gray	0.215568	0.241383	-0.0258145	0.0258145	0.789	0.983619	FALSE	FALSE
left Accessory olfactory bulb, glomerular layer	Pons-other	0.177653	0.264079	-0.0864256	0.0864256	0.355	0.938504	FALSE	FALSE
left Accessory olfactory bulb, glomerular layer	Pyramus (VIII)	0.156568	0.238316	-0.0817479	0.0817479	0.387	0.944888	FALSE	FALSE
left Accessory olfactory bulb, glomerular layer	right Accessory olfactory bulb, glomerular layer	0.561139	0.602305	-0.0411661	0.0411661	0.516	0.955188	FALSE	FALSE
left Accessory olfactory bulb, glomerular layer	right Accessory olfactory bulb, granular layer	0.368466	0.418771	-0.0503043	0.0503043	0.49	0.954789	FALSE	FALSE
left Accessory olfactory bulb, glomerular layer	right Agranular insular area, dorsal part	0.385528	0.271773	0.113755	0.113755	0.208	0.906936	FALSE	FALSE
left Accessory olfactory bulb, glomerular layer	right Anterior olfactory nucleus	0.16965	0.201433	-0.0317823	0.0317823	0.737	0.979484	FALSE	FALSE
left Accessory olfactory bulb, glomerular layer	right Anterolateral visual area	0.242896	0.250939	-0.00804383	0.00804383	0.935	0.995364	FALSE	FALSE
left Accessory olfactory bulb, glomerular layer	right Anteromedial visual area	0.088729	0.183691	-0.0949622	0.0949622	0.368	0.94077	FALSE	FALSE
left Accessory olfactory bulb, glomerular layer	right Bed nuclei of the stria terminalis	0.221682	0.243851	-0.0221688	0.0221688	0.81	0.984255	FALSE	FALSE
left Accessory olfactory bulb, glomerular layer	right CA3Py Inner	0.143816	0.131747	0.0120691	0.0120691	0.915	0.994291	FALSE	FALSE
left Accessory olfactory bulb, glomerular layer	right CA3Py Outer	0.133235	0.179959	-0.0467237	0.0467237	0.633	0.970371	FALSE	FALSE
left Accessory olfactory bulb, glomerular layer	right Caudoputamen	0.241041	0.2514	-0.0103597	0.0103597	0.919	0.994787	FALSE	FALSE
left Accessory olfactory bulb, glomerular layer	right Cingulate cortex: area 24a	0.20784	0.209467	-0.0016269	0.0016269	0.992	0.999562	FALSE	FALSE
left Accessory olfactory bulb, glomerular layer	right Cingulate cortex: area 24a'	0.176496	0.217931	-0.0414352	0.0414352	0.676	0.974722	FALSE	FALSE
left Accessory olfactory bulb, glomerular layer	right Cingulate cortex: area 24b	0.233125	0.186939	0.0461859	0.0461859	0.626	0.970371	FALSE	FALSE
left Accessory olfactory bulb, glomerular layer	right Cingulate cortex: area 24b'	0.195846	0.216124	-0.020278	0.020278	0.832	0.985488	FALSE	FALSE
left Accessory olfactory bulb, glomerular layer	right Cingulate cortex: area 29a	0.104577	0.187771	-0.0831943	0.0831943	0.435	0.951162	FALSE	FALSE
left Accessory olfactory bulb, glomerular layer	right Cingulate cortex: area 29b	0.266481	0.238924	0.0275571	0.0275571	0.77	0.981016	FALSE	FALSE
left Accessory olfactory bulb, glomerular layer	right Cingulate cortex: area 29c	0.231694	0.246897	-0.015203	0.015203	0.869	0.98982	FALSE	FALSE
left Accessory olfactory bulb, glomerular layer	right Copula pyramidis	0.171539	0.142553	0.0289865	0.0289865	0.765	0.98082	FALSE	FALSE
left Accessory olfactory bulb, glomerular layer	right Crus 1	0.208158	0.228259	-0.0201002	0.0201002	0.838	0.985488	FALSE	FALSE
left Accessory olfactory bulb, glomerular layer	right Crus 2	0.1781	0.18156	-0.00345974	0.00345974	0.982	0.998947	FALSE	FALSE
left Accessory olfactory bulb, glomerular layer	right Cuneate nucleus	0.132536	0.264885	-0.132348	0.132348	0.188	0.89535	FALSE	FALSE
left Accessory olfactory bulb, glomerular layer	right Dentate gyrus, molecular layer	0.383272	0.330411	0.0528604	0.0528604	0.563	0.960225	FALSE	FALSE
left Accessory olfactory bulb, glomerular layer	right Dentate nucleus	0.022623	0.191917	-0.169294	0.169294	0.082	0.853039	FALSE	FALSE
left Accessory olfactory bulb, glomerular layer	right Dorsal auditory area	0.232926	0.250104	-0.0171785	0.0171785	0.868	0.98982	FALSE	FALSE
left Accessory olfactory bulb, glomerular layer	right Dorsal intermediate entorhinal cortex	0.246211	0.138672	0.107539	0.107539	0.266	0.926565	FALSE	FALSE
left Accessory olfactory bulb, glomerular layer	right Dorsolateral entorhinal cortex	0.239265	0.309957	-0.0706924	0.0706924	0.501	0.954789	FALSE	FALSE
left Accessory olfactory bulb, glomerular layer	right Ectorhinal cortex	0.24783	0.27798	-0.0301505	0.0301505	0.757	0.980775	FALSE	FALSE
left Accessory olfactory bulb, glomerular layer	right Entorhinal area, medial part, dorsal zone	0.256259	0.253077	0.00318201	0.00318201	0.978	0.998947	FALSE	FALSE
left Accessory olfactory bulb, glomerular layer	right Entorhinal area, medial part, ventral zone	0.0368235	0.0748882	-0.0380647	0.0380647	0.716	0.977568	FALSE	FALSE
left Accessory olfactory bulb, glomerular layer	right Fastigial nucleus	0.0764535	0.285658	-0.209204	0.209204	0.031	0.794881	TRUE	FALSE
left Accessory olfactory bulb, glomerular layer	right Field CA1, pyramidal layer	0.12885	0.306836	-0.177985	0.177985	0.086	0.85643	FALSE	FALSE
left Accessory olfactory bulb, glomerular layer	right Field CA1, stratum lacunosum-moleculare	0.276941	0.286194	-0.00925266	0.00925266	0.925	0.995007	FALSE	FALSE
left Accessory olfactory bulb, glomerular layer	right Field CA1, stratum oriens	0.1847	0.317591	-0.132891	0.132891	0.191	0.896988	FALSE	FALSE
left Accessory olfactory bulb, glomerular layer	right Field CA1, stratum radiatum	0.218069	0.27294	-0.0548705	0.0548705	0.581	0.964066	FALSE	FALSE
left Accessory olfactory bulb, glomerular layer	right Field CA2, pyramidal layer	0.137886	0.350109	-0.212223	0.212223	0.029	0.785912	TRUE	FALSE
left Accessory olfactory bulb, glomerular layer	right Field CA2, stratum oriens	0.231189	0.338148	-0.10696	0.10696	0.272	0.927009	FALSE	FALSE
left Accessory olfactory bulb, glomerular layer	right Field CA2, stratum radiatum	0.133555	0.264185	-0.13063	0.13063	0.181	0.895148	FALSE	FALSE
left Accessory olfactory bulb, glomerular layer	right Field CA3, stratum lucidum	0.08957	0.191701	-0.102131	0.102131	0.277	0.927009	FALSE	FALSE
left Accessory olfactory bulb, glomerular layer	right Field CA3, stratum oriens	0.179882	0.167038	0.0128445	0.0128445	0.891	0.991446	FALSE	FALSE
left Accessory olfactory bulb, glomerular layer	right Field CA3, stratum radiatum	0.1534	0.163438	-0.0100385	0.0100385	0.932	0.995314	FALSE	FALSE
left Accessory olfactory bulb, glomerular layer	right Flocculus	0.100165	0.127086	-0.0269203	0.0269203	0.791	0.983619	FALSE	FALSE
left Accessory olfactory bulb, glomerular layer	right Frontal cortex: area 3	0.201193	0.201541	-0.000347	0.000347	0.999	0.999679	FALSE	FALSE
left Accessory olfactory bulb, glomerular layer	right Frontal pole, cerebral cortex	0.251078	0.254448	-0.00337007	0.00337007	0.977	0.998773	FALSE	FALSE
left Accessory olfactory bulb, glomerular layer	right Fundus of striatum	0.124649	0.125356	-0.000707	0.000707	0.996	0.999562	FALSE	FALSE
left Accessory olfactory bulb, glomerular layer	right GrDG	0.39805	0.344068	0.0539823	0.0539823	0.563	0.960225	FALSE	FALSE
left Accessory olfactory bulb, glomerular layer	right Hypothalamus-other	0.319241	0.284268	0.0349728	0.0349728	0.712	0.977293	FALSE	FALSE
left Accessory olfactory bulb, glomerular layer	right Inferior colliculus	0.27237	0.27062	0.0017507	0.0017507	0.985	0.999099	FALSE	FALSE
left Accessory olfactory bulb, glomerular layer	right Inferior olivary complex	0.158802	0.0539038	0.104898	0.104898	0.318	0.930771	FALSE	FALSE
left Accessory olfactory bulb, glomerular layer	right Infralimbic area	0.0250161	0.0338913	-0.00887522	0.00887522	0.93	0.995314	FALSE	FALSE
left Accessory olfactory bulb, glomerular layer	right Insular region: not subdivided	0.172545	0.268411	-0.0958661	0.0958661	0.297	0.928143	FALSE	FALSE
left Accessory olfactory bulb, glomerular layer	right Interposed nucleus	0.145445	0.203511	-0.0580659	0.0580659	0.557	0.959479	FALSE	FALSE
left Accessory olfactory bulb, glomerular layer	right Lateral parietal association cortex	0.0569109	0.0847124	-0.0278015	0.0278015	0.803	0.984255	FALSE	FALSE
left Accessory olfactory bulb, glomerular layer	right Lateral septal complex	0.11304	0.222774	-0.109734	0.109734	0.307	0.930291	FALSE	FALSE
left Accessory olfactory bulb, glomerular layer	right Lateral visual area	0.196471	0.171867	0.024604	0.024604	0.798	0.984129	FALSE	FALSE
left Accessory olfactory bulb, glomerular layer	right Lobules IV-V	0.129425	0.225424	-0.0959991	0.0959991	0.372	0.9425	FALSE	FALSE
left Accessory olfactory bulb, glomerular layer	right Mammillary body	0.192475	0.137829	0.054645	0.054645	0.563	0.960225	FALSE	FALSE
left Accessory olfactory bulb, glomerular layer	right Medial amygdalar nucleus	0.246296	0.268882	-0.0225858	0.0225858	0.81	0.984255	FALSE	FALSE
left Accessory olfactory bulb, glomerular layer	right Medial parietal association cortex	0.0777522	0.0805446	-0.0027924	0.0027924	0.976	0.998539	FALSE	FALSE
left Accessory olfactory bulb, glomerular layer	right Medial preoptic nucleus	0.131645	0.049885	0.0817603	0.0817603	0.419	0.9497	FALSE	FALSE
left Accessory olfactory bulb, glomerular layer	right Medial septal complex	0.28317	0.296467	-0.0132978	0.0132978	0.901	0.992783	FALSE	FALSE
left Accessory olfactory bulb, glomerular layer	right Nucleus accumbens	0.246436	0.276514	-0.0300778	0.0300778	0.742	0.979484	FALSE	FALSE
left Accessory olfactory bulb, glomerular layer	right Olfactory tubercle	0.270033	0.268382	0.00165129	0.00165129	0.986	0.999218	FALSE	FALSE
left Accessory olfactory bulb, glomerular layer	right Orbital area, lateral part	0.365935	0.399383	-0.033448	0.033448	0.679	0.974742	FALSE	FALSE
left Accessory olfactory bulb, glomerular layer	right Orbital area, medial part	0.241324	0.15442	0.086904	0.086904	0.381	0.944191	FALSE	FALSE
left Accessory olfactory bulb, glomerular layer	right Orbital area, ventrolateral part	0.283154	0.342281	-0.0591274	0.0591274	0.456	0.95244	FALSE	FALSE
left Accessory olfactory bulb, glomerular layer	right Pallidum, dorsal region	0.31455	0.26629	0.0482599	0.0482599	0.622	0.970068	FALSE	FALSE
left Accessory olfactory bulb, glomerular layer	right Pallidum, ventral region	0.314227	0.281156	0.0330701	0.0330701	0.744	0.979688	FALSE	FALSE
left Accessory olfactory bulb, glomerular layer	right Paraflocculus	0.0100874	0.138509	-0.128422	0.128422	0.197	0.902766	FALSE	FALSE
left Accessory olfactory bulb, glomerular layer	right Paramedian lobule	0.23521	0.182075	0.0531348	0.0531348	0.56	0.95986	FALSE	FALSE
left Accessory olfactory bulb, glomerular layer	right Parietal cortex: posterior area: rostral part	0.0589145	0.0928418	-0.0339272	0.0339272	0.743	0.979486	FALSE	FALSE
left Accessory olfactory bulb, glomerular layer	right Perirhinal area	0.389544	0.33008	0.0594641	0.0594641	0.546	0.958394	FALSE	FALSE
left Accessory olfactory bulb, glomerular layer	right PoDG	0.420859	0.338162	0.0826972	0.0826972	0.344	0.935998	FALSE	FALSE
left Accessory olfactory bulb, glomerular layer	right Pontine reticular nucleus	0.216453	0.239755	-0.0233024	0.0233024	0.802	0.984255	FALSE	FALSE
left Accessory olfactory bulb, glomerular layer	right posteromedial visual area	0.186227	0.177877	0.00835046	0.00835046	0.927	0.995314	FALSE	FALSE
left Accessory olfactory bulb, glomerular layer	right pre-para subiculum	0.204368	0.155147	0.0492215	0.0492215	0.599	0.967753	FALSE	FALSE
left Accessory olfactory bulb, glomerular layer	right Prelimbic area	0.211213	0.248701	-0.0374886	0.0374886	0.65	0.973626	FALSE	FALSE
left Accessory olfactory bulb, glomerular layer	right Primary auditory area	0.250317	0.225978	0.0243385	0.0243385	0.783	0.98319	FALSE	FALSE
left Accessory olfactory bulb, glomerular layer	right Primary motor cortex	0.310253	0.296891	0.0133622	0.0133622	0.888	0.991446	FALSE	FALSE
left Accessory olfactory bulb, glomerular layer	right Primary somatosensory area-other	0.148258	0.176416	-0.0281575	0.0281575	0.768	0.980938	FALSE	FALSE
left Accessory olfactory bulb, glomerular layer	right Primary somatosensory area, barrel field	0.283448	0.164707	0.118741	0.118741	0.273	0.927009	FALSE	FALSE
left Accessory olfactory bulb, glomerular layer	right Primary somatosensory area, lower limb	0.175533	0.127133	0.0484003	0.0484003	0.629	0.970371	FALSE	FALSE
left Accessory olfactory bulb, glomerular layer	right Primary somatosensory area, mouth	0.172704	0.0864355	0.0862684	0.0862684	0.4	0.94693	FALSE	FALSE
left Accessory olfactory bulb, glomerular layer	right Primary somatosensory area, nose	0.198849	0.139559	0.0592899	0.0592899	0.571	0.961498	FALSE	FALSE
left Accessory olfactory bulb, glomerular layer	right Primary somatosensory area, upper limb	0.218128	0.0856304	0.132497	0.132497	0.198	0.903004	FALSE	FALSE
left Accessory olfactory bulb, glomerular layer	right Primary somatosensory cortex: dysgranular zone	0.225261	0.0893718	0.135889	0.135889	0.161	0.891482	FALSE	FALSE
left Accessory olfactory bulb, glomerular layer	right Primary somatosensory cortex: shoulder region	0.230263	0.158666	0.0715968	0.0715968	0.44	0.951228	FALSE	FALSE
left Accessory olfactory bulb, glomerular layer	right Primary somatosensory cortex: trunk region	0.0715556	0.135629	-0.0640732	0.0640732	0.526	0.955188	FALSE	FALSE
left Accessory olfactory bulb, glomerular layer	right Primary visual area	0.226303	0.205581	0.0207222	0.0207222	0.792	0.983619	FALSE	FALSE
left Accessory olfactory bulb, glomerular layer	right Retrosplenial area, dorsal part	0.327154	0.198035	0.129119	0.129119	0.162	0.891482	FALSE	FALSE
left Accessory olfactory bulb, glomerular layer	right Secondary motor area	0.263241	0.299157	-0.0359153	0.0359153	0.666	0.973941	FALSE	FALSE
left Accessory olfactory bulb, glomerular layer	right Secondary visual cortex: mediomedial area	0.254815	0.294572	-0.0397568	0.0397568	0.686	0.974742	FALSE	FALSE
left Accessory olfactory bulb, glomerular layer	right Simple lobule	0.22064	0.268768	-0.0481272	0.0481272	0.625	0.970371	FALSE	FALSE
left Accessory olfactory bulb, glomerular layer	right subiculum	0.195251	0.271204	-0.0759538	0.0759538	0.461	0.95244	FALSE	FALSE
left Accessory olfactory bulb, glomerular layer	right Superior colliculus, sensory related	0.168325	0.14648	0.0218449	0.0218449	0.835	0.985488	FALSE	FALSE
left Accessory olfactory bulb, glomerular layer	right Superior olivary complex	0.3046	0.279167	0.0254332	0.0254332	0.79	0.983619	FALSE	FALSE
left Accessory olfactory bulb, glomerular layer	right Supplemental somatosensory area	0.150455	0.319877	-0.169422	0.169422	0.066	0.838082	FALSE	FALSE
left Accessory olfactory bulb, glomerular layer	right Temporal association areas	0.15648	0.202576	-0.0460966	0.0460966	0.608	0.968571	FALSE	FALSE
left Accessory olfactory bulb, glomerular layer	right Thalamus	0.205123	0.258708	-0.0535845	0.0535845	0.587	0.965513	FALSE	FALSE
left Accessory olfactory bulb, glomerular layer	right Ventral auditory area	0.167223	0.143019	0.0242042	0.0242042	0.825	0.985289	FALSE	FALSE
left Accessory olfactory bulb, glomerular layer	right Ventral intermediate entorhinal cortex	0.195901	0.14287	0.053031	0.053031	0.596	0.967152	FALSE	FALSE
left Accessory olfactory bulb, glomerular layer	Uvula (IX)	0.210029	0.267322	-0.0572935	0.0572935	0.528	0.955188	FALSE	FALSE
left Accessory olfactory bulb, granular layer	Central lobule	0.202168	0.266974	-0.0648064	0.0648064	0.48	0.954137	FALSE	FALSE
left Accessory olfactory bulb, granular layer	Culmen-other	0.0453555	0.209751	-0.164396	0.164396	0.102	0.862698	FALSE	FALSE
left Accessory olfactory bulb, granular layer	Declive (VI)	0.0809729	0.0567189	0.024254	0.024254	0.802	0.984255	FALSE	FALSE
left Accessory olfactory bulb, granular layer	Folium-tuber vermis (VII)	0.132142	0.026247	0.105895	0.105895	0.272	0.927009	FALSE	FALSE
left Accessory olfactory bulb, granular layer	Interpeduncular nucleus	0.0861442	0.228055	-0.14191	0.14191	0.178	0.895148	FALSE	FALSE
left Accessory olfactory bulb, granular layer	left Agranular insular area, dorsal part	0.300915	0.165345	0.13557	0.13557	0.194	0.898554	FALSE	FALSE
left Accessory olfactory bulb, granular layer	left Anterior olfactory nucleus	0.23481	0.308445	-0.0736345	0.0736345	0.451	0.952252	FALSE	FALSE
left Accessory olfactory bulb, granular layer	left Anterolateral visual area	0.267788	0.39019	-0.122403	0.122403	0.188	0.89535	FALSE	FALSE
left Accessory olfactory bulb, granular layer	left Anteromedial visual area	0.206	0.335345	-0.129345	0.129345	0.184	0.895148	FALSE	FALSE
left Accessory olfactory bulb, granular layer	left Bed nuclei of the stria terminalis	0.388628	0.420309	-0.0316814	0.0316814	0.739	0.979484	FALSE	FALSE
left Accessory olfactory bulb, granular layer	left CA3Py Inner	0.106299	0.166638	-0.0603386	0.0603386	0.56	0.95986	FALSE	FALSE
left Accessory olfactory bulb, granular layer	left CA3Py Outer	0.172748	0.251969	-0.0792204	0.0792204	0.416	0.949486	FALSE	FALSE
left Accessory olfactory bulb, granular layer	left Caudoputamen	0.320835	0.441451	-0.120616	0.120616	0.199	0.904	FALSE	FALSE
left Accessory olfactory bulb, granular layer	left Cingulate cortex: area 24a	0.279842	0.312003	-0.0321605	0.0321605	0.721	0.977788	FALSE	FALSE
left Accessory olfactory bulb, granular layer	left Cingulate cortex: area 24a'	0.256384	0.16821	0.0881741	0.0881741	0.414	0.949486	FALSE	FALSE
left Accessory olfactory bulb, granular layer	left Cingulate cortex: area 24b	0.247495	0.351021	-0.103526	0.103526	0.247	0.921449	FALSE	FALSE
left Accessory olfactory bulb, granular layer	left Cingulate cortex: area 24b'	0.212472	0.310086	-0.0976133	0.0976133	0.331	0.933301	FALSE	FALSE
left Accessory olfactory bulb, granular layer	left Cingulate cortex: area 29a	0.171143	0.227251	-0.0561084	0.0561084	0.615	0.96895	FALSE	FALSE
left Accessory olfactory bulb, granular layer	left Cingulate cortex: area 29b	0.0725294	0.113311	-0.0407814	0.0407814	0.708	0.977193	FALSE	FALSE
left Accessory olfactory bulb, granular layer	left Cingulate cortex: area 29c	0.139655	0.162275	-0.0226195	0.0226195	0.829	0.985289	FALSE	FALSE
left Accessory olfactory bulb, granular layer	left Copula pyramidis	0.147262	0.0790325	0.068229	0.068229	0.498	0.954789	FALSE	FALSE
left Accessory olfactory bulb, granular layer	left Crus 1	0.190102	0.164004	0.0260978	0.0260978	0.793	0.983619	FALSE	FALSE
left Accessory olfactory bulb, granular layer	left Crus 2	0.184034	0.193311	-0.00927735	0.00927735	0.929	0.995314	FALSE	FALSE
left Accessory olfactory bulb, granular layer	left Cuneate nucleus	0.111049	0.139863	-0.0288144	0.0288144	0.78	0.98319	FALSE	FALSE
left Accessory olfactory bulb, granular layer	left Dentate gyrus, molecular layer	0.288807	0.327907	-0.0391001	0.0391001	0.7	0.976607	FALSE	FALSE
left Accessory olfactory bulb, granular layer	left Dentate nucleus	0.215171	0.306104	-0.0909334	0.0909334	0.345	0.935998	FALSE	FALSE
left Accessory olfactory bulb, granular layer	left Dorsal auditory area	0.233516	0.38936	-0.155844	0.155844	0.099	0.860702	FALSE	FALSE
left Accessory olfactory bulb, granular layer	left Dorsal intermediate entorhinal cortex	0.0131241	0.155569	-0.142445	0.142445	0.172	0.892377	FALSE	FALSE
left Accessory olfactory bulb, granular layer	left Dorsolateral entorhinal cortex	0.135388	0.280593	-0.145205	0.145205	0.166	0.892061	FALSE	FALSE
left Accessory olfactory bulb, granular layer	left Ectorhinal cortex	0.266871	0.330777	-0.063906	0.063906	0.46	0.95244	FALSE	FALSE
left Accessory olfactory bulb, granular layer	left Entorhinal area, medial part, dorsal zone	0.163654	0.236849	-0.073195	0.073195	0.522	0.955188	FALSE	FALSE
left Accessory olfactory bulb, granular layer	left Entorhinal area, medial part, ventral zone	0.131278	0.386935	-0.255657	0.255657	0.008	0.69088	TRUE	FALSE
left Accessory olfactory bulb, granular layer	left Fastigial nucleus	0.252823	0.318855	-0.0660317	0.0660317	0.449	0.952252	FALSE	FALSE
left Accessory olfactory bulb, granular layer	left Field CA1, pyramidal layer	0.264262	0.413129	-0.148867	0.148867	0.091	0.859213	FALSE	FALSE
left Accessory olfactory bulb, granular layer	left Field CA1, stratum lacunosum-moleculare	0.243785	0.276864	-0.0330794	0.0330794	0.727	0.978224	FALSE	FALSE
left Accessory olfactory bulb, granular layer	left Field CA1, stratum oriens	0.233493	0.443997	-0.210505	0.210505	0.018	0.774143	TRUE	FALSE
left Accessory olfactory bulb, granular layer	left Field CA1, stratum radiatum	0.229924	0.359646	-0.129722	0.129722	0.167	0.892061	FALSE	FALSE
left Accessory olfactory bulb, granular layer	left Field CA2, pyramidal layer	0.155277	0.260555	-0.105278	0.105278	0.304	0.92983	FALSE	FALSE
left Accessory olfactory bulb, granular layer	left Field CA2, stratum oriens	0.24056	0.392771	-0.152211	0.152211	0.084	0.853039	FALSE	FALSE
left Accessory olfactory bulb, granular layer	left Field CA2, stratum radiatum	0.118047	0.0736172	0.04443	0.04443	0.684	0.974742	FALSE	FALSE
left Accessory olfactory bulb, granular layer	left Field CA3, stratum lucidum	0.185515	0.266283	-0.0807683	0.0807683	0.366	0.940334	FALSE	FALSE
left Accessory olfactory bulb, granular layer	left Field CA3, stratum oriens	0.196333	0.180343	0.0159902	0.0159902	0.861	0.989083	FALSE	FALSE
left Accessory olfactory bulb, granular layer	left Field CA3, stratum radiatum	0.175346	0.227174	-0.0518279	0.0518279	0.596	0.967152	FALSE	FALSE
left Accessory olfactory bulb, granular layer	left Flocculus	0.138052	0.246847	-0.108795	0.108795	0.299	0.929282	FALSE	FALSE
left Accessory olfactory bulb, granular layer	left Frontal cortex: area 3	0.288538	0.285412	0.00312529	0.00312529	0.963	0.997512	FALSE	FALSE
left Accessory olfactory bulb, granular layer	left Frontal pole, cerebral cortex	0.368737	0.239043	0.129695	0.129695	0.256	0.925183	FALSE	FALSE
left Accessory olfactory bulb, granular layer	left Fundus of striatum	0.255429	0.3172	-0.0617706	0.0617706	0.493	0.954789	FALSE	FALSE
left Accessory olfactory bulb, granular layer	left GrDG	0.24968	0.323092	-0.0734111	0.0734111	0.458	0.95244	FALSE	FALSE
left Accessory olfactory bulb, granular layer	left Hypothalamus-other	0.302698	0.268297	0.0344014	0.0344014	0.737	0.979484	FALSE	FALSE
left Accessory olfactory bulb, granular layer	left Inferior colliculus	0.262436	0.349001	-0.0865645	0.0865645	0.365	0.940301	FALSE	FALSE
left Accessory olfactory bulb, granular layer	left Inferior olivary complex	0.147329	0.0230216	0.124307	0.124307	0.31	0.930586	FALSE	FALSE
left Accessory olfactory bulb, granular layer	left Infralimbic area	0.20973	0.395002	-0.185273	0.185273	0.022	0.78077	TRUE	FALSE
left Accessory olfactory bulb, granular layer	left Insular region: not subdivided	0.290529	0.276237	0.0142914	0.0142914	0.887	0.991446	FALSE	FALSE
left Accessory olfactory bulb, granular layer	left Interposed nucleus	0.258502	0.293521	-0.0350192	0.0350192	0.713	0.977293	FALSE	FALSE
left Accessory olfactory bulb, granular layer	left Lateral parietal association cortex	0.131476	0.260439	-0.128963	0.128963	0.207	0.90615	FALSE	FALSE
left Accessory olfactory bulb, granular layer	left Lateral septal complex	0.234509	0.347952	-0.113443	0.113443	0.256	0.925183	FALSE	FALSE
left Accessory olfactory bulb, granular layer	left Lateral visual area	0.223936	0.241745	-0.0178094	0.0178094	0.846	0.986056	FALSE	FALSE
left Accessory olfactory bulb, granular layer	left Lobules IV-V	0.204098	0.257864	-0.0537662	0.0537662	0.55	0.958394	FALSE	FALSE
left Accessory olfactory bulb, granular layer	left Mammillary body	-0.0159068	-0.00046	-0.0154465	0.0154465	0.868	0.98982	FALSE	FALSE
left Accessory olfactory bulb, granular layer	left Medial amygdalar nucleus	0.12748	0.161178	-0.0336979	0.0336979	0.732	0.979256	FALSE	FALSE
left Accessory olfactory bulb, granular layer	left Medial parietal association cortex	0.122752	0.280341	-0.157589	0.157589	0.126	0.872025	FALSE	FALSE
left Accessory olfactory bulb, granular layer	left Medial preoptic nucleus	0.199153	0.199017	0.000135	0.000135	0.999	0.999679	FALSE	FALSE
left Accessory olfactory bulb, granular layer	left Medial septal complex	0.187211	0.244006	-0.0567949	0.0567949	0.608	0.968571	FALSE	FALSE
left Accessory olfactory bulb, granular layer	left Nucleus accumbens	0.353625	0.443772	-0.0901474	0.0901474	0.324	0.931427	FALSE	FALSE
left Accessory olfactory bulb, granular layer	left Olfactory tubercle	0.147527	0.0897015	0.0578252	0.0578252	0.604	0.968078	FALSE	FALSE
left Accessory olfactory bulb, granular layer	left Orbital area, lateral part	0.500209	0.516292	-0.0160828	0.0160828	0.837	0.985488	FALSE	FALSE
left Accessory olfactory bulb, granular layer	left Orbital area, medial part	0.311086	0.338643	-0.0275569	0.0275569	0.755	0.980026	FALSE	FALSE
left Accessory olfactory bulb, granular layer	left Orbital area, ventrolateral part	0.339172	0.385755	-0.0465839	0.0465839	0.582	0.96454	FALSE	FALSE
left Accessory olfactory bulb, granular layer	left Pallidum, dorsal region	0.376192	0.384	-0.00780874	0.00780874	0.923	0.994787	FALSE	FALSE
left Accessory olfactory bulb, granular layer	left Pallidum, ventral region	0.232345	0.255006	-0.0226607	0.0226607	0.829	0.985289	FALSE	FALSE
left Accessory olfactory bulb, granular layer	left Paraflocculus	-0.00906321	0.0691197	-0.0781829	0.0781829	0.451	0.952252	FALSE	FALSE
left Accessory olfactory bulb, granular layer	left Paramedian lobule	0.226295	0.199972	0.0263226	0.0263226	0.794	0.983729	FALSE	FALSE
left Accessory olfactory bulb, granular layer	left Parietal cortex: posterior area: rostral part	0.270166	0.293654	-0.0234876	0.0234876	0.78	0.98319	FALSE	FALSE
left Accessory olfactory bulb, granular layer	left Perirhinal area	0.209607	0.272186	-0.0625787	0.0625787	0.536	0.955535	FALSE	FALSE
left Accessory olfactory bulb, granular layer	left PoDG	0.289559	0.29475	-0.00519096	0.00519096	0.953	0.997154	FALSE	FALSE
left Accessory olfactory bulb, granular layer	left Pontine reticular nucleus	0.170576	0.089703	0.0808735	0.0808735	0.438	0.951162	FALSE	FALSE
left Accessory olfactory bulb, granular layer	left posteromedial visual area	0.203717	0.251324	-0.0476071	0.0476071	0.628	0.970371	FALSE	FALSE
left Accessory olfactory bulb, granular layer	left pre-para subiculum	0.162371	0.230321	-0.0679504	0.0679504	0.468	0.952677	FALSE	FALSE
left Accessory olfactory bulb, granular layer	left Prelimbic area	0.209066	0.312396	-0.10333	0.10333	0.265	0.926565	FALSE	FALSE
left Accessory olfactory bulb, granular layer	left Primary auditory area	0.17348	0.358248	-0.184768	0.184768	0.058	0.838082	FALSE	FALSE
left Accessory olfactory bulb, granular layer	left Primary motor cortex	0.370622	0.395127	-0.0245045	0.0245045	0.784	0.983261	FALSE	FALSE
left Accessory olfactory bulb, granular layer	left Primary somatosensory area-other	0.240055	0.251959	-0.0119035	0.0119035	0.914	0.994291	FALSE	FALSE
left Accessory olfactory bulb, granular layer	left Primary somatosensory area, barrel field	0.254962	0.366579	-0.111616	0.111616	0.273	0.927009	FALSE	FALSE
left Accessory olfactory bulb, granular layer	left Primary somatosensory area, lower limb	0.233892	0.33192	-0.0980278	0.0980278	0.366	0.940334	FALSE	FALSE
left Accessory olfactory bulb, granular layer	left Primary somatosensory area, mouth	0.184938	0.17971	0.00522738	0.00522738	0.956	0.997279	FALSE	FALSE
left Accessory olfactory bulb, granular layer	left Primary somatosensory area, nose	0.199152	0.276911	-0.0777592	0.0777592	0.458	0.95244	FALSE	FALSE
left Accessory olfactory bulb, granular layer	left Primary somatosensory area, upper limb	0.303906	0.238674	0.0652319	0.0652319	0.547	0.958394	FALSE	FALSE
left Accessory olfactory bulb, granular layer	left Primary somatosensory cortex: dysgranular zone	0.2105	0.241589	-0.0310898	0.0310898	0.721	0.977788	FALSE	FALSE
left Accessory olfactory bulb, granular layer	left Primary somatosensory cortex: shoulder region	0.177422	0.27945	-0.102028	0.102028	0.282	0.927009	FALSE	FALSE
left Accessory olfactory bulb, granular layer	left Primary somatosensory cortex: trunk region	0.166564	0.333543	-0.166978	0.166978	0.09	0.859213	FALSE	FALSE
left Accessory olfactory bulb, granular layer	left Primary visual area	0.168946	0.287582	-0.118636	0.118636	0.212	0.909113	FALSE	FALSE
left Accessory olfactory bulb, granular layer	left Retrosplenial area, dorsal part	0.21877	0.223904	-0.00513454	0.00513454	0.955	0.997279	FALSE	FALSE
left Accessory olfactory bulb, granular layer	left Secondary motor area	0.272346	0.380433	-0.108087	0.108087	0.279	0.927009	FALSE	FALSE
left Accessory olfactory bulb, granular layer	left Secondary visual cortex: mediomedial area	0.225878	0.260708	-0.0348291	0.0348291	0.755	0.980026	FALSE	FALSE
left Accessory olfactory bulb, granular layer	left Simple lobule	0.146945	0.132057	0.0148879	0.0148879	0.879	0.991032	FALSE	FALSE
left Accessory olfactory bulb, granular layer	left subiculum	0.282059	0.4192	-0.137141	0.137141	0.114	0.872025	FALSE	FALSE
left Accessory olfactory bulb, granular layer	left Superior colliculus, sensory related	0.204709	0.304852	-0.100143	0.100143	0.322	0.931427	FALSE	FALSE
left Accessory olfactory bulb, granular layer	left Superior olivary complex	0.244955	0.241427	0.00352831	0.00352831	0.977	0.998773	FALSE	FALSE
left Accessory olfactory bulb, granular layer	left Supplemental somatosensory area	0.332236	0.327588	0.00464851	0.00464851	0.958	0.997438	FALSE	FALSE
left Accessory olfactory bulb, granular layer	left Temporal association areas	0.244395	0.268521	-0.0241262	0.0241262	0.778	0.982933	FALSE	FALSE
left Accessory olfactory bulb, granular layer	left Thalamus	0.348118	0.422115	-0.0739971	0.0739971	0.411	0.948631	FALSE	FALSE
left Accessory olfactory bulb, granular layer	left Ventral auditory area	0.170774	0.229008	-0.0582344	0.0582344	0.514	0.955188	FALSE	FALSE
left Accessory olfactory bulb, granular layer	left Ventral intermediate entorhinal cortex	0.113317	0.267803	-0.154486	0.154486	0.17	0.892377	FALSE	FALSE
left Accessory olfactory bulb, granular layer	Lingula (I)	0.227609	0.207278	0.0203309	0.0203309	0.829	0.985289	FALSE	FALSE
left Accessory olfactory bulb, granular layer	Medulla-other	0.27442	0.248015	0.0264051	0.0264051	0.79	0.983619	FALSE	FALSE
left Accessory olfactory bulb, granular layer	Midbrain-other	0.274352	0.351968	-0.0776158	0.0776158	0.416	0.949486	FALSE	FALSE
left Accessory olfactory bulb, granular layer	Nodulus (X)	0.250008	0.191234	0.0587746	0.0587746	0.533	0.955188	FALSE	FALSE
left Accessory olfactory bulb, granular layer	Periaqueductal gray	0.271441	0.336525	-0.0650848	0.0650848	0.467	0.952677	FALSE	FALSE
left Accessory olfactory bulb, granular layer	Pons-other	0.184274	0.317322	-0.133047	0.133047	0.176	0.895148	FALSE	FALSE
left Accessory olfactory bulb, granular layer	Pyramus (VIII)	0.121596	0.0936164	0.0279801	0.0279801	0.777	0.98282	FALSE	FALSE
left Accessory olfactory bulb, granular layer	right Accessory olfactory bulb, granular layer	0.460337	0.656491	-0.196154	0.196154	0.019	0.780361	TRUE	FALSE
left Accessory olfactory bulb, granular layer	right Agranular insular area, dorsal part	0.167739	0.0752079	0.0925311	0.0925311	0.383	0.944491	FALSE	FALSE
left Accessory olfactory bulb, granular layer	right Anterior olfactory nucleus	0.363856	0.305414	0.0584419	0.0584419	0.558	0.959479	FALSE	FALSE
left Accessory olfactory bulb, granular layer	right Anterolateral visual area	0.295472	0.371485	-0.0760132	0.0760132	0.395	0.946207	FALSE	FALSE
left Accessory olfactory bulb, granular layer	right Anteromedial visual area	0.115956	0.284962	-0.169006	0.169006	0.107	0.86847	FALSE	FALSE
left Accessory olfactory bulb, granular layer	right Bed nuclei of the stria terminalis	0.293608	0.320352	-0.0267447	0.0267447	0.766	0.980938	FALSE	FALSE
left Accessory olfactory bulb, granular layer	right CA3Py Inner	0.229974	0.167209	0.0627649	0.0627649	0.5	0.954789	FALSE	FALSE
left Accessory olfactory bulb, granular layer	right CA3Py Outer	0.339181	0.299005	0.040176	0.040176	0.671	0.973941	FALSE	FALSE
left Accessory olfactory bulb, granular layer	right Caudoputamen	0.385073	0.367751	0.0173223	0.0173223	0.857	0.988943	FALSE	FALSE
left Accessory olfactory bulb, granular layer	right Cingulate cortex: area 24a	0.291135	0.382162	-0.0910268	0.0910268	0.287	0.927009	FALSE	FALSE
left Accessory olfactory bulb, granular layer	right Cingulate cortex: area 24a'	0.322001	0.174191	0.14781	0.14781	0.133	0.872025	FALSE	FALSE
left Accessory olfactory bulb, granular layer	right Cingulate cortex: area 24b	0.232816	0.372041	-0.139226	0.139226	0.144	0.878568	FALSE	FALSE
left Accessory olfactory bulb, granular layer	right Cingulate cortex: area 24b'	0.28686	0.290618	-0.00375772	0.00375772	0.976	0.998539	FALSE	FALSE
left Accessory olfactory bulb, granular layer	right Cingulate cortex: area 29a	0.133215	0.199429	-0.0662133	0.0662133	0.537	0.955535	FALSE	FALSE
left Accessory olfactory bulb, granular layer	right Cingulate cortex: area 29b	0.0157137	0.058635	-0.0429213	0.0429213	0.659	0.973941	FALSE	FALSE
left Accessory olfactory bulb, granular layer	right Cingulate cortex: area 29c	0.246847	0.173497	0.0733499	0.0733499	0.468	0.952677	FALSE	FALSE
left Accessory olfactory bulb, granular layer	right Copula pyramidis	0.19626	0.084516	0.111744	0.111744	0.255	0.925183	FALSE	FALSE
left Accessory olfactory bulb, granular layer	right Crus 1	0.259914	0.176102	0.0838121	0.0838121	0.399	0.946361	FALSE	FALSE
left Accessory olfactory bulb, granular layer	right Crus 2	0.173336	0.0866443	0.0866919	0.0866919	0.415	0.949486	FALSE	FALSE
left Accessory olfactory bulb, granular layer	right Cuneate nucleus	0.0479478	0.110419	-0.0624708	0.0624708	0.509	0.955188	FALSE	FALSE
left Accessory olfactory bulb, granular layer	right Dentate gyrus, molecular layer	0.279296	0.272131	0.00716525	0.00716525	0.934	0.995314	FALSE	FALSE
left Accessory olfactory bulb, granular layer	right Dentate nucleus	0.179191	0.25395	-0.0747592	0.0747592	0.413	0.949486	FALSE	FALSE
left Accessory olfactory bulb, granular layer	right Dorsal auditory area	0.368084	0.310545	0.0575382	0.0575382	0.542	0.957906	FALSE	FALSE
left Accessory olfactory bulb, granular layer	right Dorsal intermediate entorhinal cortex	0.159366	0.178832	-0.0194661	0.0194661	0.836	0.985488	FALSE	FALSE
left Accessory olfactory bulb, granular layer	right Dorsolateral entorhinal cortex	0.111629	0.153445	-0.0418156	0.0418156	0.69	0.975257	FALSE	FALSE
left Accessory olfactory bulb, granular layer	right Ectorhinal cortex	0.218006	0.309122	-0.0911157	0.0911157	0.346	0.935998	FALSE	FALSE
left Accessory olfactory bulb, granular layer	right Entorhinal area, medial part, dorsal zone	0.201501	0.0806608	0.12084	0.12084	0.24	0.921228	FALSE	FALSE
left Accessory olfactory bulb, granular layer	right Entorhinal area, medial part, ventral zone	0.0843865	0.13469	-0.050303	0.050303	0.595	0.966692	FALSE	FALSE
left Accessory olfactory bulb, granular layer	right Fastigial nucleus	0.0942982	0.189843	-0.0955453	0.0955453	0.303	0.92983	FALSE	FALSE
left Accessory olfactory bulb, granular layer	right Field CA1, pyramidal layer	0.145397	0.299533	-0.154136	0.154136	0.129	0.872025	FALSE	FALSE
left Accessory olfactory bulb, granular layer	right Field CA1, stratum lacunosum-moleculare	0.320144	0.262026	0.0581175	0.0581175	0.549	0.958394	FALSE	FALSE
left Accessory olfactory bulb, granular layer	right Field CA1, stratum oriens	0.112531	0.28276	-0.170229	0.170229	0.093	0.859213	FALSE	FALSE
left Accessory olfactory bulb, granular layer	right Field CA1, stratum radiatum	0.304255	0.301153	0.00310218	0.00310218	0.975	0.998494	FALSE	FALSE
left Accessory olfactory bulb, granular layer	right Field CA2, pyramidal layer	0.125042	0.282882	-0.15784	0.15784	0.107	0.86847	FALSE	FALSE
left Accessory olfactory bulb, granular layer	right Field CA2, stratum oriens	0.0571645	0.206922	-0.149757	0.149757	0.134	0.872025	FALSE	FALSE
left Accessory olfactory bulb, granular layer	right Field CA2, stratum radiatum	0.238172	0.24233	-0.00415813	0.00415813	0.978	0.998947	FALSE	FALSE
left Accessory olfactory bulb, granular layer	right Field CA3, stratum lucidum	0.388136	0.364101	0.0240352	0.0240352	0.751	0.979906	FALSE	FALSE
left Accessory olfactory bulb, granular layer	right Field CA3, stratum oriens	0.24633	0.193292	0.0530382	0.0530382	0.584	0.965067	FALSE	FALSE
left Accessory olfactory bulb, granular layer	right Field CA3, stratum radiatum	0.367025	0.297026	0.0699985	0.0699985	0.428	0.950866	FALSE	FALSE
left Accessory olfactory bulb, granular layer	right Flocculus	0.216911	0.191946	0.0249647	0.0249647	0.821	0.985277	FALSE	FALSE
left Accessory olfactory bulb, granular layer	right Frontal cortex: area 3	0.260239	0.128032	0.132207	0.132207	0.192	0.896988	FALSE	FALSE
left Accessory olfactory bulb, granular layer	right Frontal pole, cerebral cortex	0.193082	0.226411	-0.0333291	0.0333291	0.72	0.977788	FALSE	FALSE
left Accessory olfactory bulb, granular layer	right Fundus of striatum	0.25305	0.22146	0.0315895	0.0315895	0.77	0.981016	FALSE	FALSE
left Accessory olfactory bulb, granular layer	right GrDG	0.273405	0.282425	-0.00901957	0.00901957	0.929	0.995314	FALSE	FALSE
left Accessory olfactory bulb, granular layer	right Hypothalamus-other	0.322559	0.284565	0.0379937	0.0379937	0.701	0.976607	FALSE	FALSE
left Accessory olfactory bulb, granular layer	right Inferior colliculus	0.220282	0.271068	-0.0507861	0.0507861	0.611	0.96895	FALSE	FALSE
left Accessory olfactory bulb, granular layer	right Inferior olivary complex	0.118691	0.0603104	0.0583801	0.0583801	0.613	0.96895	FALSE	FALSE
left Accessory olfactory bulb, granular layer	right Infralimbic area	0.248266	0.336668	-0.0884028	0.0884028	0.314	0.930771	FALSE	FALSE
left Accessory olfactory bulb, granular layer	right Insular region: not subdivided	0.195919	0.287255	-0.0913365	0.0913365	0.363	0.939519	FALSE	FALSE
left Accessory olfactory bulb, granular layer	right Interposed nucleus	0.215707	0.212994	0.00271304	0.00271304	0.983	0.998947	FALSE	FALSE
left Accessory olfactory bulb, granular layer	right Lateral parietal association cortex	0.0185667	0.129607	-0.11104	0.11104	0.321	0.931427	FALSE	FALSE
left Accessory olfactory bulb, granular layer	right Lateral septal complex	0.209221	0.305157	-0.0959358	0.0959358	0.316	0.930771	FALSE	FALSE
left Accessory olfactory bulb, granular layer	right Lateral visual area	0.287278	0.293558	-0.00627973	0.00627973	0.949	0.996542	FALSE	FALSE
left Accessory olfactory bulb, granular layer	right Lobules IV-V	0.182496	0.178269	0.00422728	0.00422728	0.96	0.997453	FALSE	FALSE
left Accessory olfactory bulb, granular layer	right Mammillary body	0.0202657	-0.0180289	0.0382946	0.0382946	0.705	0.976752	FALSE	FALSE
left Accessory olfactory bulb, granular layer	right Medial amygdalar nucleus	0.261264	0.18963	0.0716345	0.0716345	0.49	0.954789	FALSE	FALSE
left Accessory olfactory bulb, granular layer	right Medial parietal association cortex	0.102412	0.260516	-0.158104	0.158104	0.132	0.872025	FALSE	FALSE
left Accessory olfactory bulb, granular layer	right Medial preoptic nucleus	0.270381	0.235496	0.0348847	0.0348847	0.718	0.977568	FALSE	FALSE
left Accessory olfactory bulb, granular layer	right Medial septal complex	0.145785	0.206446	-0.0606614	0.0606614	0.583	0.964962	FALSE	FALSE
left Accessory olfactory bulb, granular layer	right Nucleus accumbens	0.259451	0.381836	-0.122385	0.122385	0.225	0.912196	FALSE	FALSE
left Accessory olfactory bulb, granular layer	right Olfactory tubercle	0.203297	-0.0156965	0.218993	0.218993	0.059	0.838082	FALSE	FALSE
left Accessory olfactory bulb, granular layer	right Orbital area, lateral part	0.440129	0.418786	0.0213428	0.0213428	0.806	0.984255	FALSE	FALSE
left Accessory olfactory bulb, granular layer	right Orbital area, medial part	0.345488	0.266596	0.0788922	0.0788922	0.389	0.945195	FALSE	FALSE
left Accessory olfactory bulb, granular layer	right Orbital area, ventrolateral part	0.366873	0.388482	-0.0216095	0.0216095	0.797	0.983832	FALSE	FALSE
left Accessory olfactory bulb, granular layer	right Pallidum, dorsal region	0.379771	0.345319	0.0344516	0.0344516	0.695	0.976383	FALSE	FALSE
left Accessory olfactory bulb, granular layer	right Pallidum, ventral region	0.303158	0.245078	0.0580793	0.0580793	0.573	0.961632	FALSE	FALSE
left Accessory olfactory bulb, granular layer	right Paraflocculus	-0.00474274	0.0217834	-0.0265261	0.0265261	0.807	0.984255	FALSE	FALSE
left Accessory olfactory bulb, granular layer	right Paramedian lobule	0.238647	0.118234	0.120412	0.120412	0.229	0.915055	FALSE	FALSE
left Accessory olfactory bulb, granular layer	right Parietal cortex: posterior area: rostral part	0.0429007	0.143507	-0.100607	0.100607	0.32	0.930771	FALSE	FALSE
left Accessory olfactory bulb, granular layer	right Perirhinal area	0.292937	0.266972	0.0259645	0.0259645	0.793	0.983619	FALSE	FALSE
left Accessory olfactory bulb, granular layer	right PoDG	0.248828	0.240931	0.00789745	0.00789745	0.934	0.995314	FALSE	FALSE
left Accessory olfactory bulb, granular layer	right Pontine reticular nucleus	0.134612	0.089946	0.0446663	0.0446663	0.654	0.973941	FALSE	FALSE
left Accessory olfactory bulb, granular layer	right posteromedial visual area	0.289904	0.299249	-0.00934585	0.00934585	0.917	0.994395	FALSE	FALSE
left Accessory olfactory bulb, granular layer	right pre-para subiculum	0.252909	0.200991	0.051918	0.051918	0.615	0.96895	FALSE	FALSE
left Accessory olfactory bulb, granular layer	right Prelimbic area	0.252972	0.344598	-0.0916264	0.0916264	0.323	0.931427	FALSE	FALSE
left Accessory olfactory bulb, granular layer	right Primary auditory area	0.318911	0.259294	0.0596177	0.0596177	0.538	0.956159	FALSE	FALSE
left Accessory olfactory bulb, granular layer	right Primary motor cortex	0.387195	0.28924	0.0979553	0.0979553	0.272	0.927009	FALSE	FALSE
left Accessory olfactory bulb, granular layer	right Primary somatosensory area-other	0.391031	0.264046	0.126985	0.126985	0.165	0.892061	FALSE	FALSE
left Accessory olfactory bulb, granular layer	right Primary somatosensory area, barrel field	0.311125	0.306368	0.00475696	0.00475696	0.967	0.997906	FALSE	FALSE
left Accessory olfactory bulb, granular layer	right Primary somatosensory area, lower limb	0.268024	0.305583	-0.0375598	0.0375598	0.699	0.976607	FALSE	FALSE
left Accessory olfactory bulb, granular layer	right Primary somatosensory area, mouth	0.293269	0.228883	0.0643857	0.0643857	0.496	0.954789	FALSE	FALSE
left Accessory olfactory bulb, granular layer	right Primary somatosensory area, nose	0.341557	0.274788	0.0667687	0.0667687	0.478	0.953556	FALSE	FALSE
left Accessory olfactory bulb, granular layer	right Primary somatosensory area, upper limb	0.329304	0.297122	0.0321819	0.0321819	0.717	0.977568	FALSE	FALSE
left Accessory olfactory bulb, granular layer	right Primary somatosensory cortex: dysgranular zone	0.251759	0.185588	0.0661702	0.0661702	0.504	0.954896	FALSE	FALSE
left Accessory olfactory bulb, granular layer	right Primary somatosensory cortex: shoulder region	0.241124	0.229735	0.0113887	0.0113887	0.892	0.991536	FALSE	FALSE
left Accessory olfactory bulb, granular layer	right Primary somatosensory cortex: trunk region	0.0925037	0.180829	-0.0883254	0.0883254	0.399	0.946361	FALSE	FALSE
left Accessory olfactory bulb, granular layer	right Primary visual area	0.180054	0.342109	-0.162055	0.162055	0.082	0.853039	FALSE	FALSE
left Accessory olfactory bulb, granular layer	right Retrosplenial area, dorsal part	0.296508	0.289838	0.00667036	0.00667036	0.944	0.995812	FALSE	FALSE
left Accessory olfactory bulb, granular layer	right Secondary motor area	0.316734	0.36354	-0.0468056	0.0468056	0.578	0.963482	FALSE	FALSE
left Accessory olfactory bulb, granular layer	right Secondary visual cortex: mediomedial area	0.220694	0.333424	-0.11273	0.11273	0.29	0.927009	FALSE	FALSE
left Accessory olfactory bulb, granular layer	right Simple lobule	0.177297	0.126742	0.0505549	0.0505549	0.595	0.966692	FALSE	FALSE
left Accessory olfactory bulb, granular layer	right subiculum	0.258246	0.307656	-0.0494095	0.0494095	0.592	0.96572	FALSE	FALSE
left Accessory olfactory bulb, granular layer	right Superior colliculus, sensory related	0.32896	0.361029	-0.0320692	0.0320692	0.743	0.979486	FALSE	FALSE
left Accessory olfactory bulb, granular layer	right Superior olivary complex	0.104212	0.0746285	0.0295834	0.0295834	0.768	0.980938	FALSE	FALSE
left Accessory olfactory bulb, granular layer	right Supplemental somatosensory area	0.273417	0.442149	-0.168731	0.168731	0.051	0.837543	FALSE	FALSE
left Accessory olfactory bulb, granular layer	right Temporal association areas	0.319343	0.293298	0.0260451	0.0260451	0.77	0.981016	FALSE	FALSE
left Accessory olfactory bulb, granular layer	right Thalamus	0.319001	0.384913	-0.0659124	0.0659124	0.455	0.952315	FALSE	FALSE
left Accessory olfactory bulb, granular layer	right Ventral auditory area	0.410462	0.281258	0.129204	0.129204	0.168	0.892061	FALSE	FALSE
left Accessory olfactory bulb, granular layer	right Ventral intermediate entorhinal cortex	0.155333	0.197631	-0.0422982	0.0422982	0.641	0.972491	FALSE	FALSE
left Accessory olfactory bulb, granular layer	Uvula (IX)	0.152224	0.189273	-0.0370497	0.0370497	0.693	0.975647	FALSE	FALSE
left Agranular insular area, dorsal part	Central lobule	0.159466	0.095173	0.0642935	0.0642935	0.512	0.955188	FALSE	FALSE
left Agranular insular area, dorsal part	Culmen-other	0.2029	0.109829	0.0930714	0.0930714	0.337	0.933756	FALSE	FALSE
left Agranular insular area, dorsal part	Declive (VI)	0.22966	0.16147	0.0681898	0.0681898	0.504	0.954896	FALSE	FALSE
left Agranular insular area, dorsal part	Folium-tuber vermis (VII)	0.131566	0.140647	-0.00908026	0.00908026	0.92	0.994787	FALSE	FALSE
left Agranular insular area, dorsal part	Interpeduncular nucleus	0.18905	0.0867376	0.102313	0.102313	0.311	0.930586	FALSE	FALSE
left Agranular insular area, dorsal part	left Anterolateral visual area	0.372649	0.291382	0.0812677	0.0812677	0.391	0.945195	FALSE	FALSE
left Agranular insular area, dorsal part	left Anteromedial visual area	0.219232	0.106948	0.112284	0.112284	0.287	0.927009	FALSE	FALSE
left Agranular insular area, dorsal part	left Bed nuclei of the stria terminalis	0.268539	0.202292	0.0662466	0.0662466	0.484	0.954526	FALSE	FALSE
left Agranular insular area, dorsal part	left Caudoputamen	0.297688	0.303837	-0.00614949	0.00614949	0.942	0.995812	FALSE	FALSE
left Agranular insular area, dorsal part	left Copula pyramidis	0.073887	0.1324	-0.0585133	0.0585133	0.547	0.958394	FALSE	FALSE
left Agranular insular area, dorsal part	left Crus 1	0.116339	0.0754725	0.0408662	0.0408662	0.711	0.977293	FALSE	FALSE
left Agranular insular area, dorsal part	left Crus 2	0.231061	0.187878	0.0431831	0.0431831	0.672	0.973941	FALSE	FALSE
left Agranular insular area, dorsal part	left Cuneate nucleus	0.131366	0.161735	-0.0303692	0.0303692	0.747	0.979906	FALSE	FALSE
left Agranular insular area, dorsal part	left Dentate nucleus	0.191964	0.179256	0.0127077	0.0127077	0.893	0.991797	FALSE	FALSE
left Agranular insular area, dorsal part	left Ectorhinal cortex	0.427563	0.259446	0.168116	0.168116	0.049	0.834753	TRUE	FALSE
left Agranular insular area, dorsal part	left Fastigial nucleus	0.239133	0.19861	0.0405239	0.0405239	0.692	0.975257	FALSE	FALSE
left Agranular insular area, dorsal part	left Flocculus	0.0724067	0.105947	-0.0335401	0.0335401	0.76	0.980778	FALSE	FALSE
left Agranular insular area, dorsal part	left Frontal cortex: area 3	0.444884	0.400982	0.043902	0.043902	0.576	0.962725	FALSE	FALSE
left Agranular insular area, dorsal part	left Frontal pole, cerebral cortex	0.493413	0.496303	-0.00289068	0.00289068	0.957	0.997279	FALSE	FALSE
left Agranular insular area, dorsal part	left Fundus of striatum	0.0436516	0.178545	-0.134894	0.134894	0.142	0.875937	FALSE	FALSE
left Agranular insular area, dorsal part	left Hypothalamus-other	0.288752	0.261763	0.0269894	0.0269894	0.762	0.980818	FALSE	FALSE
left Agranular insular area, dorsal part	left Inferior colliculus	0.291298	0.18719	0.104108	0.104108	0.321	0.931427	FALSE	FALSE
left Agranular insular area, dorsal part	left Inferior olivary complex	0.0469442	0.00899554	0.0379487	0.0379487	0.666	0.973941	FALSE	FALSE
left Agranular insular area, dorsal part	left Insular region: not subdivided	0.449763	0.341741	0.108023	0.108023	0.162	0.891482	FALSE	FALSE
left Agranular insular area, dorsal part	left Interposed nucleus	0.207844	0.124734	0.08311	0.08311	0.43	0.951162	FALSE	FALSE
left Agranular insular area, dorsal part	left Lateral parietal association cortex	0.14144	0.0716011	0.0698388	0.0698388	0.505	0.95517	FALSE	FALSE
left Agranular insular area, dorsal part	left Lateral septal complex	0.244616	0.233439	0.0111772	0.0111772	0.905	0.99358	FALSE	FALSE
left Agranular insular area, dorsal part	left Lateral visual area	0.203572	0.222519	-0.0189469	0.0189469	0.824	0.985277	FALSE	FALSE
left Agranular insular area, dorsal part	left Lobules IV-V	0.122699	0.0592148	0.0634843	0.0634843	0.502	0.954789	FALSE	FALSE
left Agranular insular area, dorsal part	left Mammillary body	0.100561	0.234183	-0.133622	0.133622	0.179	0.895148	FALSE	FALSE
left Agranular insular area, dorsal part	left Medial amygdalar nucleus	0.126199	0.112524	0.0136758	0.0136758	0.893	0.991797	FALSE	FALSE
left Agranular insular area, dorsal part	left Medial parietal association cortex	0.0815048	0.0203149	0.0611899	0.0611899	0.567	0.960723	FALSE	FALSE
left Agranular insular area, dorsal part	left Medial preoptic nucleus	0.0875406	0.165251	-0.07771	0.07771	0.401	0.947013	FALSE	FALSE
left Agranular insular area, dorsal part	left Medial septal complex	0.182692	0.19342	-0.0107288	0.0107288	0.906	0.99358	FALSE	FALSE
left Agranular insular area, dorsal part	left Nucleus accumbens	0.269471	0.286682	-0.0172111	0.0172111	0.885	0.991446	FALSE	FALSE
left Agranular insular area, dorsal part	left Olfactory tubercle	0.214136	0.256606	-0.0424701	0.0424701	0.666	0.973941	FALSE	FALSE
left Agranular insular area, dorsal part	left Orbital area, lateral part	0.537384	0.414205	0.123179	0.123179	0.089	0.859213	FALSE	FALSE
left Agranular insular area, dorsal part	left Orbital area, medial part	0.320495	0.226794	0.0937015	0.0937015	0.336	0.933301	FALSE	FALSE
left Agranular insular area, dorsal part	left Orbital area, ventrolateral part	0.248939	0.14076	0.10818	0.10818	0.292	0.927009	FALSE	FALSE
left Agranular insular area, dorsal part	left Pallidum, dorsal region	0.299822	0.225615	0.0742075	0.0742075	0.418	0.9497	FALSE	FALSE
left Agranular insular area, dorsal part	left Pallidum, ventral region	0.207622	0.208635	-0.00101322	0.00101322	0.993	0.999562	FALSE	FALSE
left Agranular insular area, dorsal part	left Paraflocculus	0.0536239	-0.0533344	0.106958	0.106958	0.273	0.927009	FALSE	FALSE
left Agranular insular area, dorsal part	left Paramedian lobule	0.198007	0.225882	-0.0278746	0.0278746	0.763	0.98082	FALSE	FALSE
left Agranular insular area, dorsal part	left Parietal cortex: posterior area: rostral part	0.288639	0.135275	0.153364	0.153364	0.092	0.859213	FALSE	FALSE
left Agranular insular area, dorsal part	left Perirhinal area	0.419797	0.230718	0.189078	0.189078	0.053	0.837543	FALSE	FALSE
left Agranular insular area, dorsal part	left Pontine reticular nucleus	0.251713	0.135355	0.116359	0.116359	0.224	0.912196	FALSE	FALSE
left Agranular insular area, dorsal part	left posteromedial visual area	0.214338	0.150237	0.064101	0.064101	0.556	0.959402	FALSE	FALSE
left Agranular insular area, dorsal part	left Primary motor cortex	0.379959	0.331731	0.0482276	0.0482276	0.581	0.964066	FALSE	FALSE
left Agranular insular area, dorsal part	left Primary somatosensory area-other	0.370296	0.29585	0.074446	0.074446	0.396	0.946207	FALSE	FALSE
left Agranular insular area, dorsal part	left Primary somatosensory area, barrel field	0.213811	0.298013	-0.0842016	0.0842016	0.382	0.944491	FALSE	FALSE
left Agranular insular area, dorsal part	left Primary somatosensory area, lower limb	0.209916	0.160413	0.0495032	0.0495032	0.573	0.961632	FALSE	FALSE
left Agranular insular area, dorsal part	left Primary somatosensory area, mouth	0.122035	0.154659	-0.0326247	0.0326247	0.753	0.979906	FALSE	FALSE
left Agranular insular area, dorsal part	left Primary somatosensory area, nose	0.292778	0.293202	-0.000424	0.000424	0.997	0.999562	FALSE	FALSE
left Agranular insular area, dorsal part	left Primary somatosensory area, upper limb	0.221149	0.153323	0.0678262	0.0678262	0.474	0.952677	FALSE	FALSE
left Agranular insular area, dorsal part	left Primary somatosensory cortex: dysgranular zone	0.128272	0.180885	-0.0526133	0.0526133	0.573	0.961632	FALSE	FALSE
left Agranular insular area, dorsal part	left Primary somatosensory cortex: shoulder region	0.239768	0.172209	0.0675585	0.0675585	0.509	0.955188	FALSE	FALSE
left Agranular insular area, dorsal part	left Primary somatosensory cortex: trunk region	0.17393	0.159746	0.0141839	0.0141839	0.887	0.991446	FALSE	FALSE
left Agranular insular area, dorsal part	left Primary visual area	0.206063	0.0466337	0.159429	0.159429	0.135	0.872025	FALSE	FALSE
left Agranular insular area, dorsal part	left Secondary motor area	0.283227	0.220919	0.062308	0.062308	0.46	0.95244	FALSE	FALSE
left Agranular insular area, dorsal part	left Secondary visual cortex: mediomedial area	0.175251	0.0254986	0.149753	0.149753	0.179	0.895148	FALSE	FALSE
left Agranular insular area, dorsal part	left Simple lobule	0.1824	0.133997	0.0484032	0.0484032	0.644	0.972758	FALSE	FALSE
left Agranular insular area, dorsal part	left Superior colliculus, sensory related	0.211615	0.0966687	0.114947	0.114947	0.258	0.925183	FALSE	FALSE
left Agranular insular area, dorsal part	left Superior olivary complex	0.210877	0.185888	0.0249888	0.0249888	0.811	0.984255	FALSE	FALSE
left Agranular insular area, dorsal part	left Supplemental somatosensory area	0.381339	0.24225	0.139089	0.139089	0.087	0.856642	FALSE	FALSE
left Agranular insular area, dorsal part	left Temporal association areas	0.344139	0.177344	0.166795	0.166795	0.082	0.853039	FALSE	FALSE
left Agranular insular area, dorsal part	left Thalamus	0.407536	0.216058	0.191479	0.191479	0.038	0.801405	TRUE	FALSE
left Agranular insular area, dorsal part	Lingula (I)	0.173497	0.0899056	0.0835919	0.0835919	0.42	0.949906	FALSE	FALSE
left Agranular insular area, dorsal part	Medulla-other	0.245004	0.148219	0.0967849	0.0967849	0.347	0.935998	FALSE	FALSE
left Agranular insular area, dorsal part	Midbrain-other	0.275398	0.139633	0.135765	0.135765	0.164	0.892061	FALSE	FALSE
left Agranular insular area, dorsal part	Nodulus (X)	0.165509	0.168317	-0.0028078	0.0028078	0.973	0.998403	FALSE	FALSE
left Agranular insular area, dorsal part	Periaqueductal gray	0.26749	0.145384	0.122106	0.122106	0.226	0.912936	FALSE	FALSE
left Agranular insular area, dorsal part	Pons-other	0.265436	0.15254	0.112896	0.112896	0.272	0.927009	FALSE	FALSE
left Agranular insular area, dorsal part	Pyramus (VIII)	0.114051	0.153237	-0.0391867	0.0391867	0.707	0.976925	FALSE	FALSE
left Agranular insular area, dorsal part	right Agranular insular area, dorsal part	0.570493	0.426926	0.143567	0.143567	0.053	0.837543	FALSE	FALSE
left Agranular insular area, dorsal part	right Anterolateral visual area	0.353331	0.239744	0.113587	0.113587	0.242	0.921449	FALSE	FALSE
left Agranular insular area, dorsal part	right Anteromedial visual area	0.0867301	-0.0167283	0.103458	0.103458	0.287	0.927009	FALSE	FALSE
left Agranular insular area, dorsal part	right Bed nuclei of the stria terminalis	0.17816	0.0957604	0.0824001	0.0824001	0.422	0.950645	FALSE	FALSE
left Agranular insular area, dorsal part	right Caudoputamen	0.340763	0.261328	0.0794346	0.0794346	0.416	0.949486	FALSE	FALSE
left Agranular insular area, dorsal part	right Copula pyramidis	0.234676	0.171525	0.0631512	0.0631512	0.521	0.955188	FALSE	FALSE
left Agranular insular area, dorsal part	right Crus 1	0.288285	0.193554	0.0947309	0.0947309	0.367	0.94077	FALSE	FALSE
left Agranular insular area, dorsal part	right Crus 2	0.290146	0.183103	0.107043	0.107043	0.322	0.931427	FALSE	FALSE
left Agranular insular area, dorsal part	right Cuneate nucleus	0.0509325	0.0855827	-0.0346502	0.0346502	0.75	0.979906	FALSE	FALSE
left Agranular insular area, dorsal part	right Dentate nucleus	0.321381	0.206054	0.115327	0.115327	0.222	0.911213	FALSE	FALSE
left Agranular insular area, dorsal part	right Ectorhinal cortex	0.311726	0.0662612	0.245465	0.245465	0.008	0.69088	TRUE	FALSE
left Agranular insular area, dorsal part	right Fastigial nucleus	0.115966	0.0652097	0.0507562	0.0507562	0.63	0.970371	FALSE	FALSE
left Agranular insular area, dorsal part	right Flocculus	0.271749	0.192723	0.0790255	0.0790255	0.389	0.945195	FALSE	FALSE
left Agranular insular area, dorsal part	right Frontal cortex: area 3	0.324756	0.311572	0.0131835	0.0131835	0.893	0.991797	FALSE	FALSE
left Agranular insular area, dorsal part	right Frontal pole, cerebral cortex	0.408592	0.392103	0.0164892	0.0164892	0.81	0.984255	FALSE	FALSE
left Agranular insular area, dorsal part	right Fundus of striatum	0.268409	0.214643	0.0537657	0.0537657	0.584	0.965067	FALSE	FALSE
left Agranular insular area, dorsal part	right Hypothalamus-other	0.29506	0.252301	0.0427586	0.0427586	0.648	0.973262	FALSE	FALSE
left Agranular insular area, dorsal part	right Inferior colliculus	0.199728	0.102319	0.0974089	0.0974089	0.373	0.9425	FALSE	FALSE
left Agranular insular area, dorsal part	right Inferior olivary complex	0.0539351	0.0117724	0.0421627	0.0421627	0.646	0.972843	FALSE	FALSE
left Agranular insular area, dorsal part	right Insular region: not subdivided	0.315333	0.16782	0.147513	0.147513	0.11	0.870139	FALSE	FALSE
left Agranular insular area, dorsal part	right Interposed nucleus	0.222074	0.149879	0.0721948	0.0721948	0.51	0.955188	FALSE	FALSE
left Agranular insular area, dorsal part	right Lateral parietal association cortex	-0.07109	-0.0638659	-0.00722413	0.00722413	0.949	0.996542	FALSE	FALSE
left Agranular insular area, dorsal part	right Lateral septal complex	0.209284	0.159326	0.0499586	0.0499586	0.631	0.970371	FALSE	FALSE
left Agranular insular area, dorsal part	right Lateral visual area	0.317141	0.268766	0.0483756	0.0483756	0.625	0.970371	FALSE	FALSE
left Agranular insular area, dorsal part	right Lobules IV-V	0.167742	0.0620104	0.105732	0.105732	0.253	0.925183	FALSE	FALSE
left Agranular insular area, dorsal part	right Mammillary body	0.153969	0.170546	-0.0165765	0.0165765	0.868	0.98982	FALSE	FALSE
left Agranular insular area, dorsal part	right Medial amygdalar nucleus	0.266221	0.167583	0.0986383	0.0986383	0.286	0.927009	FALSE	FALSE
left Agranular insular area, dorsal part	right Medial parietal association cortex	0.0451645	-0.0212523	0.0664169	0.0664169	0.548	0.958394	FALSE	FALSE
left Agranular insular area, dorsal part	right Medial preoptic nucleus	0.183995	0.215385	-0.0313893	0.0313893	0.722	0.977849	FALSE	FALSE
left Agranular insular area, dorsal part	right Medial septal complex	0.179136	0.21276	-0.0336247	0.0336247	0.726	0.977976	FALSE	FALSE
left Agranular insular area, dorsal part	right Nucleus accumbens	0.168333	0.137596	0.0307368	0.0307368	0.776	0.982553	FALSE	FALSE
left Agranular insular area, dorsal part	right Olfactory tubercle	0.234803	0.272598	-0.0377952	0.0377952	0.734	0.979484	FALSE	FALSE
left Agranular insular area, dorsal part	right Orbital area, lateral part	0.451794	0.400058	0.0517363	0.0517363	0.544	0.958394	FALSE	FALSE
left Agranular insular area, dorsal part	right Orbital area, medial part	0.355661	0.261233	0.0944281	0.0944281	0.308	0.930291	FALSE	FALSE
left Agranular insular area, dorsal part	right Orbital area, ventrolateral part	0.315162	0.282432	0.0327297	0.0327297	0.743	0.979486	FALSE	FALSE
left Agranular insular area, dorsal part	right Pallidum, dorsal region	0.304532	0.20683	0.0977019	0.0977019	0.305	0.929903	FALSE	FALSE
left Agranular insular area, dorsal part	right Pallidum, ventral region	0.268566	0.241123	0.0274435	0.0274435	0.801	0.984255	FALSE	FALSE
left Agranular insular area, dorsal part	right Paraflocculus	0.0385346	0.0407925	-0.00225796	0.00225796	0.985	0.999099	FALSE	FALSE
left Agranular insular area, dorsal part	right Paramedian lobule	0.277046	0.13785	0.139196	0.139196	0.158	0.889574	FALSE	FALSE
left Agranular insular area, dorsal part	right Parietal cortex: posterior area: rostral part	0.076392	-0.00891864	0.0853107	0.0853107	0.42	0.949906	FALSE	FALSE
left Agranular insular area, dorsal part	right Perirhinal area	0.315282	0.255254	0.0600288	0.0600288	0.54	0.956721	FALSE	FALSE
left Agranular insular area, dorsal part	right Pontine reticular nucleus	0.237401	0.13684	0.10056	0.10056	0.302	0.929683	FALSE	FALSE
left Agranular insular area, dorsal part	right posteromedial visual area	0.285483	0.168559	0.116923	0.116923	0.211	0.907709	FALSE	FALSE
left Agranular insular area, dorsal part	right Primary motor cortex	0.319924	0.310632	0.00929267	0.00929267	0.92	0.994787	FALSE	FALSE
left Agranular insular area, dorsal part	right Primary somatosensory area-other	0.336689	0.301367	0.0353216	0.0353216	0.715	0.977568	FALSE	FALSE
left Agranular insular area, dorsal part	right Primary somatosensory area, barrel field	0.218943	0.244339	-0.0253961	0.0253961	0.818	0.985123	FALSE	FALSE
left Agranular insular area, dorsal part	right Primary somatosensory area, lower limb	0.126287	0.0486027	0.0776846	0.0776846	0.485	0.954526	FALSE	FALSE
left Agranular insular area, dorsal part	right Primary somatosensory area, mouth	0.223236	0.214576	0.00866004	0.00866004	0.938	0.995566	FALSE	FALSE
left Agranular insular area, dorsal part	right Primary somatosensory area, nose	0.372676	0.2464	0.126276	0.126276	0.209	0.906936	FALSE	FALSE
left Agranular insular area, dorsal part	right Primary somatosensory area, upper limb	0.161993	0.14739	0.0146039	0.0146039	0.896	0.992304	FALSE	FALSE
left Agranular insular area, dorsal part	right Primary somatosensory cortex: dysgranular zone	0.0741101	0.0996158	-0.0255057	0.0255057	0.82	0.985277	FALSE	FALSE
left Agranular insular area, dorsal part	right Primary somatosensory cortex: shoulder region	0.17111	0.189882	-0.0187713	0.0187713	0.862	0.989083	FALSE	FALSE
left Agranular insular area, dorsal part	right Primary somatosensory cortex: trunk region	0.0231587	0.00117054	0.0219881	0.0219881	0.846	0.986056	FALSE	FALSE
left Agranular insular area, dorsal part	right Primary visual area	0.293024	0.0645961	0.228428	0.228428	0.035	0.799912	TRUE	FALSE
left Agranular insular area, dorsal part	right Secondary motor area	0.374284	0.262476	0.111807	0.111807	0.237	0.918092	FALSE	FALSE
left Agranular insular area, dorsal part	right Secondary visual cortex: mediomedial area	0.218818	0.0434551	0.175363	0.175363	0.11	0.870139	FALSE	FALSE
left Agranular insular area, dorsal part	right Simple lobule	0.226085	0.164141	0.0619439	0.0619439	0.574	0.961864	FALSE	FALSE
left Agranular insular area, dorsal part	right Superior colliculus, sensory related	0.260217	0.133456	0.126761	0.126761	0.218	0.910606	FALSE	FALSE
left Agranular insular area, dorsal part	right Superior olivary complex	0.120148	0.0978175	0.0223307	0.0223307	0.828	0.985289	FALSE	FALSE
left Agranular insular area, dorsal part	right Supplemental somatosensory area	0.341771	0.184111	0.15766	0.15766	0.075	0.849296	FALSE	FALSE
left Agranular insular area, dorsal part	right Temporal association areas	0.376696	0.152182	0.224514	0.224514	0.016	0.754236	TRUE	FALSE
left Agranular insular area, dorsal part	right Thalamus	0.361151	0.196352	0.1648	0.1648	0.074	0.845323	FALSE	FALSE
left Agranular insular area, dorsal part	Uvula (IX)	0.149391	0.17633	-0.0269384	0.0269384	0.786	0.983297	FALSE	FALSE
left Anterior olfactory nucleus	Central lobule	0.195554	0.280919	-0.0853649	0.0853649	0.423	0.950866	FALSE	FALSE
left Anterior olfactory nucleus	Culmen-other	0.217799	0.385398	-0.167599	0.167599	0.111	0.87124	FALSE	FALSE
left Anterior olfactory nucleus	Declive (VI)	0.217003	0.262571	-0.0455678	0.0455678	0.71	0.977193	FALSE	FALSE
left Anterior olfactory nucleus	Folium-tuber vermis (VII)	0.179378	0.188294	-0.00891601	0.00891601	0.926	0.995007	FALSE	FALSE
left Anterior olfactory nucleus	Interpeduncular nucleus	0.335113	0.431914	-0.0968007	0.0968007	0.281	0.927009	FALSE	FALSE
left Anterior olfactory nucleus	left Agranular insular area, dorsal part	0.247859	0.242448	0.00541085	0.00541085	0.961	0.997512	FALSE	FALSE
left Anterior olfactory nucleus	left Anterolateral visual area	0.344827	0.437164	-0.0923367	0.0923367	0.333	0.933301	FALSE	FALSE
left Anterior olfactory nucleus	left Anteromedial visual area	0.162953	0.222212	-0.0592586	0.0592586	0.563	0.960225	FALSE	FALSE
left Anterior olfactory nucleus	left Bed nuclei of the stria terminalis	0.43177	0.45269	-0.0209203	0.0209203	0.812	0.984255	FALSE	FALSE
left Anterior olfactory nucleus	left CA3Py Inner	0.36218	0.461543	-0.0993626	0.0993626	0.241	0.921449	FALSE	FALSE
left Anterior olfactory nucleus	left CA3Py Outer	0.318959	0.463247	-0.144288	0.144288	0.122	0.872025	FALSE	FALSE
left Anterior olfactory nucleus	left Caudoputamen	0.495077	0.587978	-0.0929007	0.0929007	0.237	0.918092	FALSE	FALSE
left Anterior olfactory nucleus	left Cingulate cortex: area 24a	0.354355	0.290575	0.0637796	0.0637796	0.493	0.954789	FALSE	FALSE
left Anterior olfactory nucleus	left Cingulate cortex: area 24a'	0.265223	0.198449	0.0667739	0.0667739	0.482	0.954526	FALSE	FALSE
left Anterior olfactory nucleus	left Cingulate cortex: area 24b	0.437228	0.377519	0.0597092	0.0597092	0.491	0.954789	FALSE	FALSE
left Anterior olfactory nucleus	left Cingulate cortex: area 24b'	0.242098	0.228378	0.0137202	0.0137202	0.88	0.991228	FALSE	FALSE
left Anterior olfactory nucleus	left Cingulate cortex: area 29a	0.224968	0.339155	-0.114188	0.114188	0.291	0.927009	FALSE	FALSE
left Anterior olfactory nucleus	left Cingulate cortex: area 29b	0.23595	0.271097	-0.0351476	0.0351476	0.745	0.979906	FALSE	FALSE
left Anterior olfactory nucleus	left Cingulate cortex: area 29c	0.269343	0.456557	-0.187214	0.187214	0.045	0.830838	TRUE	FALSE
left Anterior olfactory nucleus	left Copula pyramidis	0.236126	0.311422	-0.0752959	0.0752959	0.409	0.948631	FALSE	FALSE
left Anterior olfactory nucleus	left Crus 1	0.297783	0.41516	-0.117377	0.117377	0.199	0.904	FALSE	FALSE
left Anterior olfactory nucleus	left Crus 2	0.318803	0.363583	-0.0447796	0.0447796	0.681	0.974742	FALSE	FALSE
left Anterior olfactory nucleus	left Cuneate nucleus	0.0937487	0.275353	-0.181604	0.181604	0.079	0.849972	FALSE	FALSE
left Anterior olfactory nucleus	left Dentate gyrus, molecular layer	0.451699	0.500637	-0.0489375	0.0489375	0.558	0.959479	FALSE	FALSE
left Anterior olfactory nucleus	left Dentate nucleus	0.282718	0.452828	-0.17011	0.17011	0.053	0.837543	FALSE	FALSE
left Anterior olfactory nucleus	left Dorsal auditory area	0.393948	0.412821	-0.0188733	0.0188733	0.839	0.985488	FALSE	FALSE
left Anterior olfactory nucleus	left Dorsal intermediate entorhinal cortex	0.253692	0.437327	-0.183635	0.183635	0.042	0.809143	TRUE	FALSE
left Anterior olfactory nucleus	left Dorsolateral entorhinal cortex	0.32604	0.368319	-0.0422785	0.0422785	0.663	0.973941	FALSE	FALSE
left Anterior olfactory nucleus	left Ectorhinal cortex	0.22146	0.377145	-0.155685	0.155685	0.099	0.860702	FALSE	FALSE
left Anterior olfactory nucleus	left Entorhinal area, medial part, dorsal zone	0.296905	0.355151	-0.0582462	0.0582462	0.569	0.961295	FALSE	FALSE
left Anterior olfactory nucleus	left Entorhinal area, medial part, ventral zone	0.145223	0.382078	-0.236855	0.236855	0.021	0.78077	TRUE	FALSE
left Anterior olfactory nucleus	left Fastigial nucleus	0.27952	0.372871	-0.0933508	0.0933508	0.36	0.938771	FALSE	FALSE
left Anterior olfactory nucleus	left Field CA1, pyramidal layer	0.334328	0.407656	-0.0733275	0.0733275	0.476	0.953146	FALSE	FALSE
left Anterior olfactory nucleus	left Field CA1, stratum lacunosum-moleculare	0.392187	0.489257	-0.0970705	0.0970705	0.291	0.927009	FALSE	FALSE
left Anterior olfactory nucleus	left Field CA1, stratum oriens	0.231987	0.35556	-0.123572	0.123572	0.23	0.915055	FALSE	FALSE
left Anterior olfactory nucleus	left Field CA1, stratum radiatum	0.377389	0.464093	-0.0867038	0.0867038	0.395	0.946207	FALSE	FALSE
left Anterior olfactory nucleus	left Field CA2, pyramidal layer	0.323632	0.404313	-0.0806804	0.0806804	0.396	0.946207	FALSE	FALSE
left Anterior olfactory nucleus	left Field CA2, stratum oriens	0.224345	0.308718	-0.0843735	0.0843735	0.431	0.951162	FALSE	FALSE
left Anterior olfactory nucleus	left Field CA2, stratum radiatum	0.280889	0.374835	-0.0939455	0.0939455	0.363	0.939519	FALSE	FALSE
left Anterior olfactory nucleus	left Field CA3, stratum lucidum	0.339045	0.38353	-0.0444852	0.0444852	0.629	0.970371	FALSE	FALSE
left Anterior olfactory nucleus	left Field CA3, stratum oriens	0.277816	0.393523	-0.115707	0.115707	0.388	0.945195	FALSE	FALSE
left Anterior olfactory nucleus	left Field CA3, stratum radiatum	0.404433	0.382867	0.0215668	0.0215668	0.863	0.989459	FALSE	FALSE
left Anterior olfactory nucleus	left Flocculus	0.261713	0.408534	-0.146821	0.146821	0.127	0.872025	FALSE	FALSE
left Anterior olfactory nucleus	left Frontal cortex: area 3	0.40836	0.449049	-0.040689	0.040689	0.628	0.970371	FALSE	FALSE
left Anterior olfactory nucleus	left Frontal pole, cerebral cortex	0.318059	0.279571	0.038488	0.038488	0.654	0.973941	FALSE	FALSE
left Anterior olfactory nucleus	left Fundus of striatum	0.292815	0.355921	-0.0631056	0.0631056	0.441	0.951548	FALSE	FALSE
left Anterior olfactory nucleus	left GrDG	0.433105	0.498009	-0.0649039	0.0649039	0.409	0.948631	FALSE	FALSE
left Anterior olfactory nucleus	left Hypothalamus-other	0.51859	0.560525	-0.0419346	0.0419346	0.588	0.965713	FALSE	FALSE
left Anterior olfactory nucleus	left Inferior colliculus	0.334359	0.428316	-0.0939569	0.0939569	0.315	0.930771	FALSE	FALSE
left Anterior olfactory nucleus	left Inferior olivary complex	0.0226566	0.22949	-0.206833	0.206833	0.035	0.799912	TRUE	FALSE
left Anterior olfactory nucleus	left Infralimbic area	0.15835	0.343795	-0.185445	0.185445	0.06	0.838082	FALSE	FALSE
left Anterior olfactory nucleus	left Insular region: not subdivided	0.24245	0.339383	-0.0969324	0.0969324	0.287	0.927009	FALSE	FALSE
left Anterior olfactory nucleus	left Interposed nucleus	0.275358	0.372166	-0.0968073	0.0968073	0.304	0.92983	FALSE	FALSE
left Anterior olfactory nucleus	left Lateral parietal association cortex	0.111478	0.305184	-0.193706	0.193706	0.049	0.834753	TRUE	FALSE
left Anterior olfactory nucleus	left Lateral septal complex	0.35124	0.413022	-0.0617822	0.0617822	0.585	0.965067	FALSE	FALSE
left Anterior olfactory nucleus	left Lateral visual area	0.368329	0.380395	-0.0120657	0.0120657	0.878	0.990905	FALSE	FALSE
left Anterior olfactory nucleus	left Lobules IV-V	0.241519	0.37753	-0.136011	0.136011	0.168	0.892061	FALSE	FALSE
left Anterior olfactory nucleus	left Mammillary body	0.191494	0.332148	-0.140654	0.140654	0.167	0.892061	FALSE	FALSE
left Anterior olfactory nucleus	left Medial amygdalar nucleus	0.382163	0.521516	-0.139353	0.139353	0.088	0.859213	FALSE	FALSE
left Anterior olfactory nucleus	left Medial parietal association cortex	0.160555	0.287328	-0.126773	0.126773	0.184	0.895148	FALSE	FALSE
left Anterior olfactory nucleus	left Medial preoptic nucleus	0.335482	0.267338	0.0681439	0.0681439	0.51	0.955188	FALSE	FALSE
left Anterior olfactory nucleus	left Medial septal complex	0.476407	0.551628	-0.0752211	0.0752211	0.302	0.929683	FALSE	FALSE
left Anterior olfactory nucleus	left Nucleus accumbens	0.474828	0.506782	-0.0319536	0.0319536	0.695	0.976383	FALSE	FALSE
left Anterior olfactory nucleus	left Olfactory tubercle	0.362973	0.316063	0.0469092	0.0469092	0.629	0.970371	FALSE	FALSE
left Anterior olfactory nucleus	left Orbital area, lateral part	0.435397	0.445257	-0.00985995	0.00985995	0.906	0.99358	FALSE	FALSE
left Anterior olfactory nucleus	left Orbital area, medial part	0.240499	0.359398	-0.118899	0.118899	0.213	0.910147	FALSE	FALSE
left Anterior olfactory nucleus	left Orbital area, ventrolateral part	0.533041	0.499547	0.0334938	0.0334938	0.711	0.977293	FALSE	FALSE
left Anterior olfactory nucleus	left Pallidum, dorsal region	0.463407	0.563292	-0.0998847	0.0998847	0.243	0.921449	FALSE	FALSE
left Anterior olfactory nucleus	left Pallidum, ventral region	0.51558	0.591452	-0.0758729	0.0758729	0.29	0.927009	FALSE	FALSE
left Anterior olfactory nucleus	left Paraflocculus	0.0337281	0.206077	-0.172349	0.172349	0.097	0.860702	FALSE	FALSE
left Anterior olfactory nucleus	left Paramedian lobule	0.266143	0.422024	-0.155881	0.155881	0.084	0.853039	FALSE	FALSE
left Anterior olfactory nucleus	left Parietal cortex: posterior area: rostral part	0.188734	0.359339	-0.170605	0.170605	0.057	0.837543	FALSE	FALSE
left Anterior olfactory nucleus	left Perirhinal area	0.29986	0.384977	-0.0851168	0.0851168	0.366	0.940334	FALSE	FALSE
left Anterior olfactory nucleus	left PoDG	0.375553	0.476573	-0.10102	0.10102	0.246	0.921449	FALSE	FALSE
left Anterior olfactory nucleus	left Pontine reticular nucleus	0.237768	0.400443	-0.162675	0.162675	0.085	0.853294	FALSE	FALSE
left Anterior olfactory nucleus	left posteromedial visual area	0.291575	0.248806	0.0427694	0.0427694	0.647	0.972843	FALSE	FALSE
left Anterior olfactory nucleus	left pre-para subiculum	0.440442	0.49844	-0.0579983	0.0579983	0.483	0.954526	FALSE	FALSE
left Anterior olfactory nucleus	left Prelimbic area	0.470669	0.388686	0.0819829	0.0819829	0.317	0.930771	FALSE	FALSE
left Anterior olfactory nucleus	left Primary auditory area	0.403079	0.388046	0.0150336	0.0150336	0.884	0.991446	FALSE	FALSE
left Anterior olfactory nucleus	left Primary motor cortex	0.437783	0.440713	-0.00293029	0.00293029	0.957	0.997279	FALSE	FALSE
left Anterior olfactory nucleus	left Primary somatosensory area-other	0.421612	0.452022	-0.0304093	0.0304093	0.685	0.974742	FALSE	FALSE
left Anterior olfactory nucleus	left Primary somatosensory area, barrel field	0.364161	0.440652	-0.0764911	0.0764911	0.342	0.934813	FALSE	FALSE
left Anterior olfactory nucleus	left Primary somatosensory area, lower limb	0.296844	0.309306	-0.0124618	0.0124618	0.891	0.991446	FALSE	FALSE
left Anterior olfactory nucleus	left Primary somatosensory area, mouth	0.173733	0.301983	-0.12825	0.12825	0.186	0.89535	FALSE	FALSE
left Anterior olfactory nucleus	left Primary somatosensory area, nose	0.249765	0.38937	-0.139606	0.139606	0.128	0.872025	FALSE	FALSE
left Anterior olfactory nucleus	left Primary somatosensory area, upper limb	0.255579	0.31387	-0.0582912	0.0582912	0.521	0.955188	FALSE	FALSE
left Anterior olfactory nucleus	left Primary somatosensory cortex: dysgranular zone	0.223114	0.356927	-0.133812	0.133812	0.138	0.872025	FALSE	FALSE
left Anterior olfactory nucleus	left Primary somatosensory cortex: shoulder region	0.269682	0.290069	-0.020387	0.020387	0.854	0.988661	FALSE	FALSE
left Anterior olfactory nucleus	left Primary somatosensory cortex: trunk region	0.163449	0.407285	-0.243836	0.243836	0.011	0.743706	TRUE	FALSE
left Anterior olfactory nucleus	left Primary visual area	0.286532	0.395648	-0.109116	0.109116	0.266	0.926565	FALSE	FALSE
left Anterior olfactory nucleus	left Retrosplenial area, dorsal part	0.226007	0.305333	-0.0793266	0.0793266	0.431	0.951162	FALSE	FALSE
left Anterior olfactory nucleus	left Secondary motor area	0.417925	0.454042	-0.0361164	0.0361164	0.645	0.972843	FALSE	FALSE
left Anterior olfactory nucleus	left Secondary visual cortex: mediomedial area	0.250702	0.282856	-0.032154	0.032154	0.758	0.980778	FALSE	FALSE
left Anterior olfactory nucleus	left Simple lobule	0.252791	0.397671	-0.14488	0.14488	0.189	0.896553	FALSE	FALSE
left Anterior olfactory nucleus	left subiculum	0.324616	0.46003	-0.135414	0.135414	0.174	0.893875	FALSE	FALSE
left Anterior olfactory nucleus	left Superior colliculus, sensory related	0.439726	0.463829	-0.0241038	0.0241038	0.784	0.983261	FALSE	FALSE
left Anterior olfactory nucleus	left Superior olivary complex	0.245536	0.373505	-0.127969	0.127969	0.128	0.872025	FALSE	FALSE
left Anterior olfactory nucleus	left Supplemental somatosensory area	0.281724	0.381824	-0.1001	0.1001	0.236	0.917841	FALSE	FALSE
left Anterior olfactory nucleus	left Temporal association areas	0.326485	0.425111	-0.0986261	0.0986261	0.316	0.930771	FALSE	FALSE
left Anterior olfactory nucleus	left Thalamus	0.472927	0.501263	-0.0283361	0.0283361	0.743	0.979486	FALSE	FALSE
left Anterior olfactory nucleus	left Ventral auditory area	0.342253	0.414929	-0.0726766	0.0726766	0.418	0.9497	FALSE	FALSE
left Anterior olfactory nucleus	left Ventral intermediate entorhinal cortex	0.187735	0.394623	-0.206888	0.206888	0.029	0.785912	TRUE	FALSE
left Anterior olfactory nucleus	Lingula (I)	0.0861496	0.254327	-0.168177	0.168177	0.078	0.849972	FALSE	FALSE
left Anterior olfactory nucleus	Medulla-other	0.371186	0.527337	-0.156151	0.156151	0.075	0.849296	FALSE	FALSE
left Anterior olfactory nucleus	Midbrain-other	0.445469	0.485022	-0.0395526	0.0395526	0.666	0.973941	FALSE	FALSE
left Anterior olfactory nucleus	Nodulus (X)	0.274013	0.373744	-0.0997307	0.0997307	0.293	0.92781	FALSE	FALSE
left Anterior olfactory nucleus	Periaqueductal gray	0.443974	0.476577	-0.0326029	0.0326029	0.713	0.977293	FALSE	FALSE
left Anterior olfactory nucleus	Pons-other	0.468849	0.546256	-0.077407	0.077407	0.356	0.938658	FALSE	FALSE
left Anterior olfactory nucleus	Pyramus (VIII)	0.1536	0.317872	-0.164272	0.164272	0.091	0.859213	FALSE	FALSE
left Anterior olfactory nucleus	right Agranular insular area, dorsal part	0.311012	0.351048	-0.0400368	0.0400368	0.665	0.973941	FALSE	FALSE
left Anterior olfactory nucleus	right Anterior olfactory nucleus	0.547556	0.607943	-0.0603876	0.0603876	0.376	0.9425	FALSE	FALSE
left Anterior olfactory nucleus	right Anterolateral visual area	0.369134	0.465628	-0.0964935	0.0964935	0.298	0.92858	FALSE	FALSE
left Anterior olfactory nucleus	right Anteromedial visual area	0.257443	0.234054	0.0233891	0.0233891	0.816	0.984435	FALSE	FALSE
left Anterior olfactory nucleus	right Bed nuclei of the stria terminalis	0.556101	0.539902	0.0161989	0.0161989	0.844	0.985925	FALSE	FALSE
left Anterior olfactory nucleus	right CA3Py Inner	0.181216	0.274985	-0.0937688	0.0937688	0.38	0.943518	FALSE	FALSE
left Anterior olfactory nucleus	right CA3Py Outer	0.162432	0.359638	-0.197206	0.197206	0.065	0.838082	FALSE	FALSE
left Anterior olfactory nucleus	right Caudoputamen	0.48845	0.536844	-0.0483941	0.0483941	0.537	0.955535	FALSE	FALSE
left Anterior olfactory nucleus	right Cingulate cortex: area 24a	0.300274	0.327649	-0.0273744	0.0273744	0.786	0.983297	FALSE	FALSE
left Anterior olfactory nucleus	right Cingulate cortex: area 24a'	0.181667	0.184439	-0.00277216	0.00277216	0.988	0.999231	FALSE	FALSE
left Anterior olfactory nucleus	right Cingulate cortex: area 24b	0.320032	0.26162	0.0584128	0.0584128	0.564	0.960615	FALSE	FALSE
left Anterior olfactory nucleus	right Cingulate cortex: area 24b'	0.0703296	0.141322	-0.0709925	0.0709925	0.489	0.954789	FALSE	FALSE
left Anterior olfactory nucleus	right Cingulate cortex: area 29a	0.24772	0.269491	-0.0217708	0.0217708	0.835	0.985488	FALSE	FALSE
left Anterior olfactory nucleus	right Cingulate cortex: area 29b	0.294096	0.357609	-0.0635128	0.0635128	0.534	0.955394	FALSE	FALSE
left Anterior olfactory nucleus	right Cingulate cortex: area 29c	0.17492	0.240419	-0.0654988	0.0654988	0.488	0.954789	FALSE	FALSE
left Anterior olfactory nucleus	right Copula pyramidis	0.226135	0.257684	-0.0315486	0.0315486	0.748	0.979906	FALSE	FALSE
left Anterior olfactory nucleus	right Crus 1	0.278489	0.33216	-0.0536713	0.0536713	0.593	0.96572	FALSE	FALSE
left Anterior olfactory nucleus	right Crus 2	0.311608	0.26175	0.049858	0.049858	0.63	0.970371	FALSE	FALSE
left Anterior olfactory nucleus	right Cuneate nucleus	0.0858226	0.371928	-0.286105	0.286105	0.006	0.663174	TRUE	FALSE
left Anterior olfactory nucleus	right Dentate gyrus, molecular layer	0.463123	0.508006	-0.0448824	0.0448824	0.6	0.967824	FALSE	FALSE
left Anterior olfactory nucleus	right Dentate nucleus	0.284942	0.45915	-0.174208	0.174208	0.058	0.838082	FALSE	FALSE
left Anterior olfactory nucleus	right Dorsal auditory area	0.32154	0.457001	-0.135461	0.135461	0.148	0.881549	FALSE	FALSE
left Anterior olfactory nucleus	right Dorsal intermediate entorhinal cortex	0.179681	0.185457	-0.00577611	0.00577611	0.964	0.997512	FALSE	FALSE
left Anterior olfactory nucleus	right Dorsolateral entorhinal cortex	0.37004	0.471408	-0.101368	0.101368	0.29	0.927009	FALSE	FALSE
left Anterior olfactory nucleus	right Ectorhinal cortex	0.379005	0.430428	-0.0514233	0.0514233	0.532	0.955188	FALSE	FALSE
left Anterior olfactory nucleus	right Entorhinal area, medial part, dorsal zone	0.234299	0.318449	-0.0841504	0.0841504	0.421	0.950508	FALSE	FALSE
left Anterior olfactory nucleus	right Entorhinal area, medial part, ventral zone	0.100334	0.235154	-0.13482	0.13482	0.171	0.892377	FALSE	FALSE
left Anterior olfactory nucleus	right Fastigial nucleus	0.376844	0.488659	-0.111815	0.111815	0.203	0.905282	FALSE	FALSE
left Anterior olfactory nucleus	right Field CA1, pyramidal layer	0.389334	0.510604	-0.12127	0.12127	0.189	0.896553	FALSE	FALSE
left Anterior olfactory nucleus	right Field CA1, stratum lacunosum-moleculare	0.309587	0.396323	-0.086736	0.086736	0.421	0.950508	FALSE	FALSE
left Anterior olfactory nucleus	right Field CA1, stratum oriens	0.430866	0.558978	-0.128113	0.128113	0.101	0.862698	FALSE	FALSE
left Anterior olfactory nucleus	right Field CA1, stratum radiatum	0.374499	0.430576	-0.0560769	0.0560769	0.589	0.965713	FALSE	FALSE
left Anterior olfactory nucleus	right Field CA2, pyramidal layer	0.383043	0.448836	-0.0657929	0.0657929	0.521	0.955188	FALSE	FALSE
left Anterior olfactory nucleus	right Field CA2, stratum oriens	0.437098	0.527934	-0.0908354	0.0908354	0.32	0.930771	FALSE	FALSE
left Anterior olfactory nucleus	right Field CA2, stratum radiatum	0.126142	0.247409	-0.121267	0.121267	0.231	0.915547	FALSE	FALSE
left Anterior olfactory nucleus	right Field CA3, stratum lucidum	0.215869	0.380521	-0.164652	0.164652	0.11	0.870139	FALSE	FALSE
left Anterior olfactory nucleus	right Field CA3, stratum oriens	0.151113	0.33133	-0.180217	0.180217	0.096	0.860702	FALSE	FALSE
left Anterior olfactory nucleus	right Field CA3, stratum radiatum	0.306365	0.322614	-0.0162491	0.0162491	0.877	0.990536	FALSE	FALSE
left Anterior olfactory nucleus	right Flocculus	0.204413	0.382071	-0.177659	0.177659	0.07	0.843359	FALSE	FALSE
left Anterior olfactory nucleus	right Frontal cortex: area 3	0.415255	0.395431	0.0198243	0.0198243	0.84	0.985488	FALSE	FALSE
left Anterior olfactory nucleus	right Frontal pole, cerebral cortex	0.14337	0.283792	-0.140423	0.140423	0.184	0.895148	FALSE	FALSE
left Anterior olfactory nucleus	right Fundus of striatum	0.249351	0.299622	-0.0502702	0.0502702	0.602	0.968078	FALSE	FALSE
left Anterior olfactory nucleus	right GrDG	0.43326	0.494337	-0.0610769	0.0610769	0.459	0.95244	FALSE	FALSE
left Anterior olfactory nucleus	right Hypothalamus-other	0.498353	0.552937	-0.0545839	0.0545839	0.475	0.952677	FALSE	FALSE
left Anterior olfactory nucleus	right Inferior colliculus	0.437108	0.523843	-0.0867349	0.0867349	0.266	0.926565	FALSE	FALSE
left Anterior olfactory nucleus	right Inferior olivary complex	-0.00785396	0.168859	-0.176713	0.176713	0.079	0.849972	FALSE	FALSE
left Anterior olfactory nucleus	right Infralimbic area	0.142096	0.262062	-0.119967	0.119967	0.246	0.921449	FALSE	FALSE
left Anterior olfactory nucleus	right Insular region: not subdivided	0.34791	0.412519	-0.0646087	0.0646087	0.419	0.9497	FALSE	FALSE
left Anterior olfactory nucleus	right Interposed nucleus	0.295751	0.445457	-0.149706	0.149706	0.088	0.859213	FALSE	FALSE
left Anterior olfactory nucleus	right Lateral parietal association cortex	0.143589	0.287725	-0.144137	0.144137	0.142	0.875937	FALSE	FALSE
left Anterior olfactory nucleus	right Lateral septal complex	0.432311	0.498351	-0.0660404	0.0660404	0.493	0.954789	FALSE	FALSE
left Anterior olfactory nucleus	right Lateral visual area	0.205226	0.215981	-0.0107553	0.0107553	0.921	0.994787	FALSE	FALSE
left Anterior olfactory nucleus	right Lobules IV-V	0.271242	0.395562	-0.124319	0.124319	0.188	0.89535	FALSE	FALSE
left Anterior olfactory nucleus	right Mammillary body	0.213649	0.267787	-0.0541373	0.0541373	0.597	0.967515	FALSE	FALSE
left Anterior olfactory nucleus	right Medial amygdalar nucleus	0.40062	0.416323	-0.0157028	0.0157028	0.868	0.98982	FALSE	FALSE
left Anterior olfactory nucleus	right Medial parietal association cortex	0.169714	0.294067	-0.124353	0.124353	0.195	0.899327	FALSE	FALSE
left Anterior olfactory nucleus	right Medial preoptic nucleus	0.231682	0.179437	0.052245	0.052245	0.587	0.965513	FALSE	FALSE
left Anterior olfactory nucleus	right Medial septal complex	0.462822	0.545762	-0.0829399	0.0829399	0.247	0.921449	FALSE	FALSE
left Anterior olfactory nucleus	right Nucleus accumbens	0.512547	0.505159	0.00738858	0.00738858	0.948	0.996203	FALSE	FALSE
left Anterior olfactory nucleus	right Olfactory tubercle	0.324079	0.379068	-0.0549885	0.0549885	0.579	0.963661	FALSE	FALSE
left Anterior olfactory nucleus	right Orbital area, lateral part	0.427452	0.507928	-0.0804763	0.0804763	0.337	0.933756	FALSE	FALSE
left Anterior olfactory nucleus	right Orbital area, medial part	0.193268	0.242343	-0.0490747	0.0490747	0.632	0.970371	FALSE	FALSE
left Anterior olfactory nucleus	right Orbital area, ventrolateral part	0.346567	0.43561	-0.0890434	0.0890434	0.318	0.930771	FALSE	FALSE
left Anterior olfactory nucleus	right Pallidum, dorsal region	0.518419	0.538136	-0.0197175	0.0197175	0.805	0.984255	FALSE	FALSE
left Anterior olfactory nucleus	right Pallidum, ventral region	0.486772	0.56588	-0.0791083	0.0791083	0.29	0.927009	FALSE	FALSE
left Anterior olfactory nucleus	right Paraflocculus	-0.0588016	0.124434	-0.183235	0.183235	0.082	0.853039	FALSE	FALSE
left Anterior olfactory nucleus	right Paramedian lobule	0.331287	0.288458	0.0428284	0.0428284	0.656	0.973941	FALSE	FALSE
left Anterior olfactory nucleus	right Parietal cortex: posterior area: rostral part	0.12197	0.273698	-0.151728	0.151728	0.128	0.872025	FALSE	FALSE
left Anterior olfactory nucleus	right Perirhinal area	0.297433	0.461151	-0.163719	0.163719	0.089	0.859213	FALSE	FALSE
left Anterior olfactory nucleus	right PoDG	0.424282	0.474943	-0.0506616	0.0506616	0.557	0.959479	FALSE	FALSE
left Anterior olfactory nucleus	right Pontine reticular nucleus	0.256648	0.384129	-0.127481	0.127481	0.149	0.881828	FALSE	FALSE
left Anterior olfactory nucleus	right posteromedial visual area	0.15784	0.148874	0.00896542	0.00896542	0.93	0.995314	FALSE	FALSE
left Anterior olfactory nucleus	right pre-para subiculum	0.29775	0.367762	-0.070012	0.070012	0.471	0.952677	FALSE	FALSE
left Anterior olfactory nucleus	right Prelimbic area	0.317909	0.29709	0.0208189	0.0208189	0.828	0.985289	FALSE	FALSE
left Anterior olfactory nucleus	right Primary auditory area	0.312747	0.464545	-0.151798	0.151798	0.098	0.860702	FALSE	FALSE
left Anterior olfactory nucleus	right Primary motor cortex	0.422002	0.411113	0.0108883	0.0108883	0.917	0.994395	FALSE	FALSE
left Anterior olfactory nucleus	right Primary somatosensory area-other	0.347568	0.437923	-0.0903545	0.0903545	0.316	0.930771	FALSE	FALSE
left Anterior olfactory nucleus	right Primary somatosensory area, barrel field	0.29547	0.299855	-0.00438545	0.00438545	0.955	0.997279	FALSE	FALSE
left Anterior olfactory nucleus	right Primary somatosensory area, lower limb	0.207223	0.314565	-0.107342	0.107342	0.277	0.927009	FALSE	FALSE
left Anterior olfactory nucleus	right Primary somatosensory area, mouth	0.183936	0.262706	-0.0787701	0.0787701	0.411	0.948631	FALSE	FALSE
left Anterior olfactory nucleus	right Primary somatosensory area, nose	0.240566	0.325783	-0.0852173	0.0852173	0.378	0.942599	FALSE	FALSE
left Anterior olfactory nucleus	right Primary somatosensory area, upper limb	0.235127	0.26961	-0.0344836	0.0344836	0.706	0.976752	FALSE	FALSE
left Anterior olfactory nucleus	right Primary somatosensory cortex: dysgranular zone	0.213851	0.307791	-0.0939393	0.0939393	0.316	0.930771	FALSE	FALSE
left Anterior olfactory nucleus	right Primary somatosensory cortex: shoulder region	0.168943	0.325048	-0.156105	0.156105	0.131	0.872025	FALSE	FALSE
left Anterior olfactory nucleus	right Primary somatosensory cortex: trunk region	0.140469	0.400813	-0.260344	0.260344	0.011	0.743706	TRUE	FALSE
left Anterior olfactory nucleus	right Primary visual area	0.235544	0.315275	-0.0797304	0.0797304	0.434	0.951162	FALSE	FALSE
left Anterior olfactory nucleus	right Retrosplenial area, dorsal part	0.260053	0.329306	-0.0692526	0.0692526	0.496	0.954789	FALSE	FALSE
left Anterior olfactory nucleus	right Secondary motor area	0.241536	0.366896	-0.12536	0.12536	0.214	0.910336	FALSE	FALSE
left Anterior olfactory nucleus	right Secondary visual cortex: mediomedial area	0.306799	0.371561	-0.0647619	0.0647619	0.51	0.955188	FALSE	FALSE
left Anterior olfactory nucleus	right Simple lobule	0.204326	0.347226	-0.1429	0.1429	0.187	0.89535	FALSE	FALSE
left Anterior olfactory nucleus	right subiculum	0.372174	0.495853	-0.123678	0.123678	0.18	0.895148	FALSE	FALSE
left Anterior olfactory nucleus	right Superior colliculus, sensory related	0.343724	0.391635	-0.0479112	0.0479112	0.613	0.96895	FALSE	FALSE
left Anterior olfactory nucleus	right Superior olivary complex	0.294938	0.443456	-0.148518	0.148518	0.091	0.859213	FALSE	FALSE
left Anterior olfactory nucleus	right Supplemental somatosensory area	0.328134	0.358678	-0.0305443	0.0305443	0.728	0.978269	FALSE	FALSE
left Anterior olfactory nucleus	right Temporal association areas	0.285165	0.408247	-0.123081	0.123081	0.157	0.888268	FALSE	FALSE
left Anterior olfactory nucleus	right Thalamus	0.524478	0.553211	-0.0287331	0.0287331	0.719	0.977788	FALSE	FALSE
left Anterior olfactory nucleus	right Ventral auditory area	0.162566	0.251171	-0.0886049	0.0886049	0.378	0.942599	FALSE	FALSE
left Anterior olfactory nucleus	right Ventral intermediate entorhinal cortex	0.130629	0.181166	-0.0505365	0.0505365	0.647	0.972843	FALSE	FALSE
left Anterior olfactory nucleus	Uvula (IX)	0.160312	0.352747	-0.192435	0.192435	0.052	0.837543	FALSE	FALSE
left Anterolateral visual area	Central lobule	0.395899	0.418403	-0.0225037	0.0225037	0.76	0.980778	FALSE	FALSE
left Anterolateral visual area	Culmen-other	0.356329	0.412955	-0.0566255	0.0566255	0.53	0.955188	FALSE	FALSE
left Anterolateral visual area	Declive (VI)	0.311828	0.22261	0.089218	0.089218	0.422	0.950645	FALSE	FALSE
left Anterolateral visual area	Folium-tuber vermis (VII)	0.205504	0.130896	0.0746076	0.0746076	0.508	0.955188	FALSE	FALSE
left Anterolateral visual area	Interpeduncular nucleus	0.245456	0.341631	-0.0961742	0.0961742	0.317	0.930771	FALSE	FALSE
left Anterolateral visual area	left Anteromedial visual area	0.493869	0.524282	-0.0304132	0.0304132	0.705	0.976752	FALSE	FALSE
left Anterolateral visual area	left Bed nuclei of the stria terminalis	0.369854	0.457628	-0.0877743	0.0877743	0.319	0.930771	FALSE	FALSE
left Anterolateral visual area	left Caudoputamen	0.498788	0.566124	-0.0673357	0.0673357	0.321	0.931427	FALSE	FALSE
left Anterolateral visual area	left Copula pyramidis	0.221323	0.248238	-0.0269151	0.0269151	0.77	0.981016	FALSE	FALSE
left Anterolateral visual area	left Crus 1	0.484971	0.469393	0.0155784	0.0155784	0.85	0.986958	FALSE	FALSE
left Anterolateral visual area	left Crus 2	0.48661	0.435172	0.0514374	0.0514374	0.581	0.964066	FALSE	FALSE
left Anterolateral visual area	left Cuneate nucleus	0.0866066	0.148568	-0.0619611	0.0619611	0.597	0.967515	FALSE	FALSE
left Anterolateral visual area	left Dentate nucleus	0.504281	0.507191	-0.00290985	0.00290985	0.973	0.998403	FALSE	FALSE
left Anterolateral visual area	left Fastigial nucleus	0.359239	0.484108	-0.124869	0.124869	0.171	0.892377	FALSE	FALSE
left Anterolateral visual area	left Flocculus	0.449727	0.460202	-0.0104753	0.0104753	0.879	0.991032	FALSE	FALSE
left Anterolateral visual area	left Fundus of striatum	0.249651	0.340756	-0.0911053	0.0911053	0.34	0.934394	FALSE	FALSE
left Anterolateral visual area	left Hypothalamus-other	0.386386	0.455457	-0.0690711	0.0690711	0.427	0.950866	FALSE	FALSE
left Anterolateral visual area	left Inferior colliculus	0.491069	0.522756	-0.0316874	0.0316874	0.717	0.977568	FALSE	FALSE
left Anterolateral visual area	left Inferior olivary complex	-0.0700969	0.0765302	-0.146627	0.146627	0.158	0.889574	FALSE	FALSE
left Anterolateral visual area	left Interposed nucleus	0.428806	0.460328	-0.0315219	0.0315219	0.713	0.977293	FALSE	FALSE
left Anterolateral visual area	left Lateral septal complex	0.313088	0.39872	-0.0856323	0.0856323	0.457	0.95244	FALSE	FALSE
left Anterolateral visual area	left Lobules IV-V	0.373842	0.415668	-0.0418257	0.0418257	0.566	0.960723	FALSE	FALSE
left Anterolateral visual area	left Mammillary body	0.0189022	0.193506	-0.174604	0.174604	0.098	0.860702	FALSE	FALSE
left Anterolateral visual area	left Medial amygdalar nucleus	0.119834	0.243321	-0.123487	0.123487	0.219	0.911087	FALSE	FALSE
left Anterolateral visual area	left Medial preoptic nucleus	0.273759	0.29729	-0.0235314	0.0235314	0.823	0.985277	FALSE	FALSE
left Anterolateral visual area	left Medial septal complex	0.196126	0.370562	-0.174437	0.174437	0.08	0.851397	FALSE	FALSE
left Anterolateral visual area	left Nucleus accumbens	0.382434	0.537376	-0.154942	0.154942	0.054	0.837543	FALSE	FALSE
left Anterolateral visual area	left Olfactory tubercle	0.275078	0.216409	0.0586694	0.0586694	0.518	0.955188	FALSE	FALSE
left Anterolateral visual area	left Pallidum, dorsal region	0.505771	0.551183	-0.0454127	0.0454127	0.521	0.955188	FALSE	FALSE
left Anterolateral visual area	left Pallidum, ventral region	0.349171	0.389947	-0.0407768	0.0407768	0.643	0.972654	FALSE	FALSE
left Anterolateral visual area	left Paraflocculus	0.0944146	0.207396	-0.112982	0.112982	0.26	0.926565	FALSE	FALSE
left Anterolateral visual area	left Paramedian lobule	0.400601	0.369442	0.0311587	0.0311587	0.716	0.977568	FALSE	FALSE
left Anterolateral visual area	left Pontine reticular nucleus	0.200909	0.200696	0.000213	0.000213	1	1	FALSE	FALSE
left Anterolateral visual area	left Simple lobule	0.424901	0.366436	0.0584647	0.0584647	0.501	0.954789	FALSE	FALSE
left Anterolateral visual area	left Superior colliculus, sensory related	0.462677	0.501495	-0.0388177	0.0388177	0.644	0.972758	FALSE	FALSE
left Anterolateral visual area	left Superior olivary complex	0.208624	0.290409	-0.0817846	0.0817846	0.433	0.951162	FALSE	FALSE
left Anterolateral visual area	left Thalamus	0.561356	0.602798	-0.0414418	0.0414418	0.528	0.955188	FALSE	FALSE
left Anterolateral visual area	Lingula (I)	0.339043	0.392104	-0.0530615	0.0530615	0.546	0.958394	FALSE	FALSE
left Anterolateral visual area	Medulla-other	0.328563	0.405863	-0.0772999	0.0772999	0.474	0.952677	FALSE	FALSE
left Anterolateral visual area	Midbrain-other	0.483509	0.517537	-0.0340283	0.0340283	0.651	0.973626	FALSE	FALSE
left Anterolateral visual area	Nodulus (X)	0.422257	0.398627	0.0236304	0.0236304	0.766	0.980938	FALSE	FALSE
left Anterolateral visual area	Periaqueductal gray	0.424107	0.46061	-0.0365032	0.0365032	0.676	0.974722	FALSE	FALSE
left Anterolateral visual area	Pons-other	0.483458	0.458719	0.0247382	0.0247382	0.799	0.984255	FALSE	FALSE
left Anterolateral visual area	Pyramus (VIII)	0.213166	0.252046	-0.0388797	0.0388797	0.696	0.976439	FALSE	FALSE
left Anterolateral visual area	right Anterolateral visual area	0.709172	0.697481	0.011691	0.011691	0.819	0.985264	FALSE	FALSE
left Anterolateral visual area	right Anteromedial visual area	0.428148	0.466545	-0.0383971	0.0383971	0.636	0.970589	FALSE	FALSE
left Anterolateral visual area	right Bed nuclei of the stria terminalis	0.362587	0.406696	-0.0441092	0.0441092	0.625	0.970371	FALSE	FALSE
left Anterolateral visual area	right Caudoputamen	0.451239	0.497809	-0.04657	0.04657	0.547	0.958394	FALSE	FALSE
left Anterolateral visual area	right Copula pyramidis	0.199537	0.206496	-0.00695862	0.00695862	0.942	0.995812	FALSE	FALSE
left Anterolateral visual area	right Crus 1	0.469539	0.395324	0.0742146	0.0742146	0.376	0.9425	FALSE	FALSE
left Anterolateral visual area	right Crus 2	0.447307	0.33854	0.108767	0.108767	0.244	0.921449	FALSE	FALSE
left Anterolateral visual area	right Cuneate nucleus	0.0587788	0.172277	-0.113498	0.113498	0.289	0.927009	FALSE	FALSE
left Anterolateral visual area	right Dentate nucleus	0.533166	0.465342	0.0678235	0.0678235	0.338	0.93397	FALSE	FALSE
left Anterolateral visual area	right Fastigial nucleus	0.400186	0.409022	-0.00883559	0.00883559	0.919	0.994787	FALSE	FALSE
left Anterolateral visual area	right Flocculus	0.440187	0.463193	-0.023006	0.023006	0.76	0.980778	FALSE	FALSE
left Anterolateral visual area	right Fundus of striatum	0.317628	0.352691	-0.0350632	0.0350632	0.697	0.976439	FALSE	FALSE
left Anterolateral visual area	right Hypothalamus-other	0.341325	0.44071	-0.099385	0.099385	0.293	0.92781	FALSE	FALSE
left Anterolateral visual area	right Inferior colliculus	0.468898	0.480569	-0.0116712	0.0116712	0.915	0.994291	FALSE	FALSE
left Anterolateral visual area	right Inferior olivary complex	-0.0611732	-0.0059855	-0.0551877	0.0551877	0.615	0.96895	FALSE	FALSE
left Anterolateral visual area	right Interposed nucleus	0.450555	0.428653	0.021902	0.021902	0.793	0.983619	FALSE	FALSE
left Anterolateral visual area	right Lateral septal complex	0.36206	0.390757	-0.0286967	0.0286967	0.781	0.98319	FALSE	FALSE
left Anterolateral visual area	right Lobules IV-V	0.413586	0.394458	0.019128	0.019128	0.8	0.984255	FALSE	FALSE
left Anterolateral visual area	right Mammillary body	0.0512864	0.151971	-0.100684	0.100684	0.365	0.940301	FALSE	FALSE
left Anterolateral visual area	right Medial amygdalar nucleus	0.189028	0.233966	-0.0449372	0.0449372	0.659	0.973941	FALSE	FALSE
left Anterolateral visual area	right Medial preoptic nucleus	0.298901	0.361585	-0.062684	0.062684	0.493	0.954789	FALSE	FALSE
left Anterolateral visual area	right Medial septal complex	0.248591	0.340583	-0.0919918	0.0919918	0.363	0.939519	FALSE	FALSE
left Anterolateral visual area	right Nucleus accumbens	0.379697	0.455066	-0.075369	0.075369	0.352	0.937733	FALSE	FALSE
left Anterolateral visual area	right Olfactory tubercle	0.247467	0.233433	0.0140339	0.0140339	0.879	0.991032	FALSE	FALSE
left Anterolateral visual area	right Pallidum, dorsal region	0.476737	0.531477	-0.0547405	0.0547405	0.499	0.954789	FALSE	FALSE
left Anterolateral visual area	right Pallidum, ventral region	0.31528	0.419789	-0.104509	0.104509	0.245	0.921449	FALSE	FALSE
left Anterolateral visual area	right Paraflocculus	0.168747	0.233181	-0.0644343	0.0644343	0.503	0.954789	FALSE	FALSE
left Anterolateral visual area	right Paramedian lobule	0.370487	0.267718	0.102769	0.102769	0.312	0.930771	FALSE	FALSE
left Anterolateral visual area	right Pontine reticular nucleus	0.251286	0.220305	0.0309814	0.0309814	0.763	0.98082	FALSE	FALSE
left Anterolateral visual area	right Simple lobule	0.40425	0.323066	0.081184	0.081184	0.373	0.9425	FALSE	FALSE
left Anterolateral visual area	right Superior colliculus, sensory related	0.424491	0.453459	-0.0289678	0.0289678	0.729	0.978598	FALSE	FALSE
left Anterolateral visual area	right Superior olivary complex	0.166265	0.162494	0.00377071	0.00377071	0.969	0.997935	FALSE	FALSE
left Anterolateral visual area	right Thalamus	0.551642	0.569199	-0.0175574	0.0175574	0.77	0.981016	FALSE	FALSE
left Anterolateral visual area	Uvula (IX)	0.287698	0.304212	-0.0165142	0.0165142	0.863	0.989459	FALSE	FALSE
left Anteromedial visual area	Central lobule	0.366947	0.350334	0.016613	0.016613	0.865	0.98979	FALSE	FALSE
left Anteromedial visual area	Culmen-other	0.341262	0.277765	0.0634965	0.0634965	0.51	0.955188	FALSE	FALSE
left Anteromedial visual area	Declive (VI)	0.248798	0.0101667	0.238632	0.238632	0.02	0.780361	TRUE	FALSE
left Anteromedial visual area	Folium-tuber vermis (VII)	0.164051	-0.0367773	0.200828	0.200828	0.06	0.838082	FALSE	FALSE
left Anteromedial visual area	Interpeduncular nucleus	0.231659	0.233393	-0.00173445	0.00173445	0.985	0.999099	FALSE	FALSE
left Anteromedial visual area	left Bed nuclei of the stria terminalis	0.314648	0.347334	-0.0326867	0.0326867	0.687	0.974742	FALSE	FALSE
left Anteromedial visual area	left Caudoputamen	0.353227	0.357702	-0.00447536	0.00447536	0.956	0.997279	FALSE	FALSE
left Anteromedial visual area	left Copula pyramidis	0.0660588	0.0179356	0.0481232	0.0481232	0.622	0.970068	FALSE	FALSE
left Anteromedial visual area	left Crus 1	0.312631	0.149894	0.162737	0.162737	0.086	0.85643	FALSE	FALSE
left Anteromedial visual area	left Crus 2	0.294417	0.160694	0.133723	0.133723	0.209	0.906936	FALSE	FALSE
left Anteromedial visual area	left Cuneate nucleus	0.143335	-0.0713961	0.214731	0.214731	0.043	0.818668	TRUE	FALSE
left Anteromedial visual area	left Dentate nucleus	0.467387	0.363787	0.1036	0.1036	0.208	0.906936	FALSE	FALSE
left Anteromedial visual area	left Fastigial nucleus	0.360451	0.337416	0.0230357	0.0230357	0.812	0.984255	FALSE	FALSE
left Anteromedial visual area	left Flocculus	0.357436	0.242644	0.114791	0.114791	0.22	0.911087	FALSE	FALSE
left Anteromedial visual area	left Fundus of striatum	0.22618	0.266959	-0.0407795	0.0407795	0.684	0.974742	FALSE	FALSE
left Anteromedial visual area	left Hypothalamus-other	0.321515	0.237867	0.0836487	0.0836487	0.371	0.94234	FALSE	FALSE
left Anteromedial visual area	left Inferior colliculus	0.463611	0.375189	0.0884218	0.0884218	0.321	0.931427	FALSE	FALSE
left Anteromedial visual area	left Inferior olivary complex	-0.124813	-0.0570329	-0.0677801	0.0677801	0.478	0.953556	FALSE	FALSE
left Anteromedial visual area	left Interposed nucleus	0.417034	0.356113	0.0609202	0.0609202	0.443	0.95168	FALSE	FALSE
left Anteromedial visual area	left Lateral septal complex	0.122259	0.194423	-0.0721641	0.0721641	0.511	0.955188	FALSE	FALSE
left Anteromedial visual area	left Lobules IV-V	0.288804	0.283412	0.00539234	0.00539234	0.961	0.997512	FALSE	FALSE
left Anteromedial visual area	left Mammillary body	0.0133495	-0.0639357	0.0772851	0.0772851	0.459	0.95244	FALSE	FALSE
left Anteromedial visual area	left Medial amygdalar nucleus	0.0816187	0.15241	-0.0707912	0.0707912	0.48	0.954137	FALSE	FALSE
left Anteromedial visual area	left Medial preoptic nucleus	0.219989	0.143851	0.0761379	0.0761379	0.444	0.95168	FALSE	FALSE
left Anteromedial visual area	left Medial septal complex	0.110791	0.136481	-0.0256902	0.0256902	0.801	0.984255	FALSE	FALSE
left Anteromedial visual area	left Nucleus accumbens	0.316963	0.332609	-0.0156457	0.0156457	0.832	0.985488	FALSE	FALSE
left Anteromedial visual area	left Olfactory tubercle	0.157785	0.114395	0.0433898	0.0433898	0.655	0.973941	FALSE	FALSE
left Anteromedial visual area	left Pallidum, dorsal region	0.391512	0.344073	0.0474382	0.0474382	0.549	0.958394	FALSE	FALSE
left Anteromedial visual area	left Pallidum, ventral region	0.226	0.267313	-0.041313	0.041313	0.635	0.970589	FALSE	FALSE
left Anteromedial visual area	left Paraflocculus	0.20486	0.109706	0.0951535	0.0951535	0.341	0.934813	FALSE	FALSE
left Anteromedial visual area	left Paramedian lobule	0.260212	0.135054	0.125159	0.125159	0.214	0.910336	FALSE	FALSE
left Anteromedial visual area	left Pontine reticular nucleus	0.158307	0.0159464	0.142361	0.142361	0.187	0.89535	FALSE	FALSE
left Anteromedial visual area	left Simple lobule	0.350622	0.168012	0.18261	0.18261	0.066	0.838082	FALSE	FALSE
left Anteromedial visual area	left Superior colliculus, sensory related	0.463719	0.39754	0.066179	0.066179	0.429	0.951066	FALSE	FALSE
left Anteromedial visual area	left Superior olivary complex	0.161138	0.0816133	0.0795248	0.0795248	0.433	0.951162	FALSE	FALSE
left Anteromedial visual area	left Thalamus	0.501381	0.452702	0.0486791	0.0486791	0.554	0.959402	FALSE	FALSE
left Anteromedial visual area	Lingula (I)	0.18192	0.186692	-0.00477211	0.00477211	0.959	0.997438	FALSE	FALSE
left Anteromedial visual area	Medulla-other	0.282181	0.16192	0.12026	0.12026	0.233	0.916667	FALSE	FALSE
left Anteromedial visual area	Midbrain-other	0.451258	0.418127	0.0331315	0.0331315	0.67	0.973941	FALSE	FALSE
left Anteromedial visual area	Nodulus (X)	0.308805	0.13275	0.176055	0.176055	0.093	0.859213	FALSE	FALSE
left Anteromedial visual area	Periaqueductal gray	0.413301	0.360491	0.0528109	0.0528109	0.558	0.959479	FALSE	FALSE
left Anteromedial visual area	Pons-other	0.410039	0.316577	0.0934619	0.0934619	0.297	0.928143	FALSE	FALSE
left Anteromedial visual area	Pyramus (VIII)	0.0898156	0.0345129	0.0553027	0.0553027	0.6	0.967824	FALSE	FALSE
left Anteromedial visual area	right Anteromedial visual area	0.540334	0.521253	0.0190809	0.0190809	0.799	0.984255	FALSE	FALSE
left Anteromedial visual area	right Bed nuclei of the stria terminalis	0.307608	0.250063	0.0575445	0.0575445	0.526	0.955188	FALSE	FALSE
left Anteromedial visual area	right Caudoputamen	0.358497	0.298571	0.0599259	0.0599259	0.481	0.954309	FALSE	FALSE
left Anteromedial visual area	right Copula pyramidis	0.0899877	-0.0137083	0.103696	0.103696	0.289	0.927009	FALSE	FALSE
left Anteromedial visual area	right Crus 1	0.31668	0.175717	0.140963	0.140963	0.156	0.886949	FALSE	FALSE
left Anteromedial visual area	right Crus 2	0.21828	0.0704281	0.147852	0.147852	0.173	0.892703	FALSE	FALSE
left Anteromedial visual area	right Cuneate nucleus	0.0405297	-0.0589462	0.0994759	0.0994759	0.349	0.936867	FALSE	FALSE
left Anteromedial visual area	right Dentate nucleus	0.402878	0.298321	0.104557	0.104557	0.234	0.916667	FALSE	FALSE
left Anteromedial visual area	right Fastigial nucleus	0.278169	0.240891	0.0372787	0.0372787	0.728	0.978269	FALSE	FALSE
left Anteromedial visual area	right Flocculus	0.327541	0.306274	0.0212667	0.0212667	0.802	0.984255	FALSE	FALSE
left Anteromedial visual area	right Fundus of striatum	0.315074	0.317408	-0.00233434	0.00233434	0.974	0.998417	FALSE	FALSE
left Anteromedial visual area	right Hypothalamus-other	0.245248	0.22193	0.023318	0.023318	0.81	0.984255	FALSE	FALSE
left Anteromedial visual area	right Inferior colliculus	0.42496	0.369803	0.0551573	0.0551573	0.534	0.955394	FALSE	FALSE
left Anteromedial visual area	right Inferior olivary complex	-0.147981	-0.0560699	-0.091911	0.091911	0.366	0.940334	FALSE	FALSE
left Anteromedial visual area	right Interposed nucleus	0.403695	0.280773	0.122923	0.122923	0.14	0.875101	FALSE	FALSE
left Anteromedial visual area	right Lateral septal complex	0.169684	0.166828	0.00285609	0.00285609	0.974	0.998417	FALSE	FALSE
left Anteromedial visual area	right Lobules IV-V	0.271794	0.301639	-0.0298454	0.0298454	0.741	0.979484	FALSE	FALSE
left Anteromedial visual area	right Mammillary body	0.0570521	-0.0978168	0.154869	0.154869	0.107	0.86847	FALSE	FALSE
left Anteromedial visual area	right Medial amygdalar nucleus	0.130902	0.134726	-0.00382369	0.00382369	0.96	0.997453	FALSE	FALSE
left Anteromedial visual area	right Medial preoptic nucleus	0.223585	0.226612	-0.0030272	0.0030272	0.975	0.998494	FALSE	FALSE
left Anteromedial visual area	right Medial septal complex	0.106923	0.0375691	0.0693543	0.0693543	0.471	0.952677	FALSE	FALSE
left Anteromedial visual area	right Nucleus accumbens	0.237483	0.256307	-0.0188241	0.0188241	0.848	0.986404	FALSE	FALSE
left Anteromedial visual area	right Olfactory tubercle	0.0987967	0.0439713	0.0548254	0.0548254	0.597	0.967515	FALSE	FALSE
left Anteromedial visual area	right Pallidum, dorsal region	0.358731	0.352717	0.00601461	0.00601461	0.954	0.997201	FALSE	FALSE
left Anteromedial visual area	right Pallidum, ventral region	0.230641	0.213176	0.0174654	0.0174654	0.87	0.989845	FALSE	FALSE
left Anteromedial visual area	right Paraflocculus	0.0976234	0.132356	-0.0347325	0.0347325	0.743	0.979486	FALSE	FALSE
left Anteromedial visual area	right Paramedian lobule	0.215008	0.0355156	0.179493	0.179493	0.1	0.860845	FALSE	FALSE
left Anteromedial visual area	right Pontine reticular nucleus	0.137852	0.00900216	0.12885	0.12885	0.246	0.921449	FALSE	FALSE
left Anteromedial visual area	right Simple lobule	0.335965	0.160113	0.175852	0.175852	0.095	0.860702	FALSE	FALSE
left Anteromedial visual area	right Superior colliculus, sensory related	0.471428	0.407883	0.0635451	0.0635451	0.462	0.95244	FALSE	FALSE
left Anteromedial visual area	right Superior olivary complex	-0.02306	-0.0748989	0.0518389	0.0518389	0.622	0.970068	FALSE	FALSE
left Anteromedial visual area	right Thalamus	0.480816	0.426688	0.0541271	0.0541271	0.504	0.954896	FALSE	FALSE
left Anteromedial visual area	Uvula (IX)	0.204202	0.0550298	0.149172	0.149172	0.141	0.875937	FALSE	FALSE
left Bed nuclei of the stria terminalis	Central lobule	0.313334	0.492898	-0.179564	0.179564	0.017	0.773237	TRUE	FALSE
left Bed nuclei of the stria terminalis	Culmen-other	0.230598	0.378484	-0.147887	0.147887	0.125	0.872025	FALSE	FALSE
left Bed nuclei of the stria terminalis	Declive (VI)	0.128519	0.0903502	0.0381683	0.0381683	0.689	0.975257	FALSE	FALSE
left Bed nuclei of the stria terminalis	Folium-tuber vermis (VII)	0.0672664	0.02712	0.0401464	0.0401464	0.683	0.974742	FALSE	FALSE
left Bed nuclei of the stria terminalis	Interpeduncular nucleus	0.505041	0.63675	-0.131709	0.131709	0.086	0.85643	FALSE	FALSE
left Bed nuclei of the stria terminalis	left Caudoputamen	0.685208	0.737512	-0.0523037	0.0523037	0.313	0.930771	FALSE	FALSE
left Bed nuclei of the stria terminalis	left Copula pyramidis	0.0534388	0.139688	-0.0862487	0.0862487	0.368	0.94077	FALSE	FALSE
left Bed nuclei of the stria terminalis	left Crus 1	0.21308	0.294235	-0.0811544	0.0811544	0.377	0.9425	FALSE	FALSE
left Bed nuclei of the stria terminalis	left Crus 2	0.171007	0.261118	-0.0901103	0.0901103	0.332	0.933301	FALSE	FALSE
left Bed nuclei of the stria terminalis	left Cuneate nucleus	0.0244901	0.0367407	-0.0122506	0.0122506	0.907	0.99358	FALSE	FALSE
left Bed nuclei of the stria terminalis	left Dentate nucleus	0.511867	0.634456	-0.122589	0.122589	0.064	0.838082	FALSE	FALSE
left Bed nuclei of the stria terminalis	left Fastigial nucleus	0.559423	0.593013	-0.0335899	0.0335899	0.566	0.960723	FALSE	FALSE
left Bed nuclei of the stria terminalis	left Flocculus	0.289881	0.358862	-0.0689817	0.0689817	0.463	0.95244	FALSE	FALSE
left Bed nuclei of the stria terminalis	left Fundus of striatum	0.378681	0.482216	-0.103535	0.103535	0.256	0.925183	FALSE	FALSE
left Bed nuclei of the stria terminalis	left Hypothalamus-other	0.741236	0.733255	0.00798153	0.00798153	0.88	0.991228	FALSE	FALSE
left Bed nuclei of the stria terminalis	left Inferior colliculus	0.517003	0.680187	-0.163184	0.163184	0.016	0.754236	TRUE	FALSE
left Bed nuclei of the stria terminalis	left Inferior olivary complex	-0.0749564	-0.154388	0.0794312	0.0794312	0.484	0.954526	FALSE	FALSE
left Bed nuclei of the stria terminalis	left Interposed nucleus	0.5437	0.615302	-0.0716021	0.0716021	0.29	0.927009	FALSE	FALSE
left Bed nuclei of the stria terminalis	left Lateral septal complex	0.676344	0.779999	-0.103656	0.103656	0.139	0.872894	FALSE	FALSE
left Bed nuclei of the stria terminalis	left Lobules IV-V	0.236769	0.448843	-0.212074	0.212074	0.019	0.780361	TRUE	FALSE
left Bed nuclei of the stria terminalis	left Mammillary body	-0.00988639	0.0509062	-0.0607926	0.0607926	0.579	0.963661	FALSE	FALSE
left Bed nuclei of the stria terminalis	left Medial amygdalar nucleus	0.344456	0.366323	-0.0218667	0.0218667	0.826	0.985289	FALSE	FALSE
left Bed nuclei of the stria terminalis	left Medial preoptic nucleus	0.426166	0.437047	-0.0108812	0.0108812	0.889	0.991446	FALSE	FALSE
left Bed nuclei of the stria terminalis	left Medial septal complex	0.50247	0.539532	-0.0370623	0.0370623	0.625	0.970371	FALSE	FALSE
left Bed nuclei of the stria terminalis	left Nucleus accumbens	0.714265	0.745509	-0.0312435	0.0312435	0.545	0.958394	FALSE	FALSE
left Bed nuclei of the stria terminalis	left Olfactory tubercle	0.320966	0.10485	0.216116	0.216116	0.068	0.838926	FALSE	FALSE
left Bed nuclei of the stria terminalis	left Pallidum, dorsal region	0.726009	0.765772	-0.0397632	0.0397632	0.377	0.9425	FALSE	FALSE
left Bed nuclei of the stria terminalis	left Paraflocculus	0.0713005	0.148913	-0.0776127	0.0776127	0.432	0.951162	FALSE	FALSE
left Bed nuclei of the stria terminalis	left Paramedian lobule	0.182405	0.321653	-0.139249	0.139249	0.138	0.872025	FALSE	FALSE
left Bed nuclei of the stria terminalis	left Pontine reticular nucleus	0.0928633	0.0701114	0.0227519	0.0227519	0.814	0.984255	FALSE	FALSE
left Bed nuclei of the stria terminalis	left Simple lobule	0.238689	0.263851	-0.0251619	0.0251619	0.8	0.984255	FALSE	FALSE
left Bed nuclei of the stria terminalis	left Superior colliculus, sensory related	0.523667	0.690164	-0.166497	0.166497	0.022	0.78077	TRUE	FALSE
left Bed nuclei of the stria terminalis	left Superior olivary complex	0.283539	0.339002	-0.0554636	0.0554636	0.524	0.955188	FALSE	FALSE
left Bed nuclei of the stria terminalis	left Thalamus	0.772938	0.803159	-0.0302216	0.0302216	0.407	0.948631	FALSE	FALSE
left Bed nuclei of the stria terminalis	Lingula (I)	0.322469	0.367185	-0.0447168	0.0447168	0.619	0.969611	FALSE	FALSE
left Bed nuclei of the stria terminalis	Medulla-other	0.433916	0.470599	-0.0366826	0.0366826	0.696	0.976439	FALSE	FALSE
left Bed nuclei of the stria terminalis	Midbrain-other	0.726395	0.814758	-0.0883636	0.0883636	0.038	0.801405	TRUE	FALSE
left Bed nuclei of the stria terminalis	Nodulus (X)	0.251118	0.285897	-0.0347786	0.0347786	0.723	0.977849	FALSE	FALSE
left Bed nuclei of the stria terminalis	Periaqueductal gray	0.65772	0.748548	-0.0908276	0.0908276	0.099	0.860702	FALSE	FALSE
left Bed nuclei of the stria terminalis	Pons-other	0.64539	0.714509	-0.0691195	0.0691195	0.187	0.89535	FALSE	FALSE
left Bed nuclei of the stria terminalis	Pyramus (VIII)	0.0739913	0.138108	-0.0641169	0.0641169	0.546	0.958394	FALSE	FALSE
left Bed nuclei of the stria terminalis	right Bed nuclei of the stria terminalis	0.789125	0.829374	-0.0402495	0.0402495	0.23	0.915055	FALSE	FALSE
left Bed nuclei of the stria terminalis	right Caudoputamen	0.697627	0.703677	-0.0060499	0.0060499	0.923	0.994787	FALSE	FALSE
left Bed nuclei of the stria terminalis	right Copula pyramidis	0.119169	0.147933	-0.0287639	0.0287639	0.762	0.980818	FALSE	FALSE
left Bed nuclei of the stria terminalis	right Crus 1	0.29593	0.305405	-0.0094749	0.0094749	0.924	0.995007	FALSE	FALSE
left Bed nuclei of the stria terminalis	right Crus 2	0.237232	0.0986163	0.138615	0.138615	0.201	0.904332	FALSE	FALSE
left Bed nuclei of the stria terminalis	right Cuneate nucleus	-0.0875632	0.00872683	-0.09629	0.09629	0.406	0.948631	FALSE	FALSE
left Bed nuclei of the stria terminalis	right Dentate nucleus	0.506223	0.632868	-0.126646	0.126646	0.065	0.838082	FALSE	FALSE
left Bed nuclei of the stria terminalis	right Fastigial nucleus	0.360577	0.449991	-0.0894136	0.0894136	0.285	0.927009	FALSE	FALSE
left Bed nuclei of the stria terminalis	right Flocculus	0.357318	0.487035	-0.129717	0.129717	0.145	0.879368	FALSE	FALSE
left Bed nuclei of the stria terminalis	right Fundus of striatum	0.561981	0.470187	0.0917941	0.0917941	0.221	0.911213	FALSE	FALSE
left Bed nuclei of the stria terminalis	right Hypothalamus-other	0.69995	0.713703	-0.0137526	0.0137526	0.807	0.984255	FALSE	FALSE
left Bed nuclei of the stria terminalis	right Inferior colliculus	0.45219	0.598161	-0.145971	0.145971	0.051	0.837543	FALSE	FALSE
left Bed nuclei of the stria terminalis	right Inferior olivary complex	-0.0518176	-0.0922644	0.0404468	0.0404468	0.717	0.977568	FALSE	FALSE
left Bed nuclei of the stria terminalis	right Interposed nucleus	0.486142	0.590273	-0.104131	0.104131	0.135	0.872025	FALSE	FALSE
left Bed nuclei of the stria terminalis	right Lateral septal complex	0.638687	0.741958	-0.103271	0.103271	0.121	0.872025	FALSE	FALSE
left Bed nuclei of the stria terminalis	right Lobules IV-V	0.289133	0.364355	-0.0752222	0.0752222	0.382	0.944491	FALSE	FALSE
left Bed nuclei of the stria terminalis	right Mammillary body	0.0547551	0.0486349	0.00612015	0.00612015	0.958	0.997438	FALSE	FALSE
left Bed nuclei of the stria terminalis	right Medial amygdalar nucleus	0.558267	0.446284	0.111983	0.111983	0.136	0.872025	FALSE	FALSE
left Bed nuclei of the stria terminalis	right Medial preoptic nucleus	0.55452	0.491238	0.0632824	0.0632824	0.407	0.948631	FALSE	FALSE
left Bed nuclei of the stria terminalis	right Medial septal complex	0.464641	0.506426	-0.0417858	0.0417858	0.617	0.969611	FALSE	FALSE
left Bed nuclei of the stria terminalis	right Nucleus accumbens	0.688895	0.681547	0.00734783	0.00734783	0.899	0.992436	FALSE	FALSE
left Bed nuclei of the stria terminalis	right Olfactory tubercle	0.275643	0.0857613	0.189882	0.189882	0.094	0.859213	FALSE	FALSE
left Bed nuclei of the stria terminalis	right Pallidum, dorsal region	0.652527	0.735768	-0.0832409	0.0832409	0.119	0.872025	FALSE	FALSE
left Bed nuclei of the stria terminalis	right Paraflocculus	0.184191	0.14491	0.0392808	0.0392808	0.695	0.976383	FALSE	FALSE
left Bed nuclei of the stria terminalis	right Paramedian lobule	0.159785	0.238011	-0.0782255	0.0782255	0.477	0.953146	FALSE	FALSE
left Bed nuclei of the stria terminalis	right Pontine reticular nucleus	0.135281	0.101786	0.0334946	0.0334946	0.724	0.977849	FALSE	FALSE
left Bed nuclei of the stria terminalis	right Simple lobule	0.26196	0.263219	-0.00125855	0.00125855	0.988	0.999231	FALSE	FALSE
left Bed nuclei of the stria terminalis	right Superior colliculus, sensory related	0.616828	0.730041	-0.113213	0.113213	0.068	0.838926	FALSE	FALSE
left Bed nuclei of the stria terminalis	right Superior olivary complex	0.152222	0.179709	-0.0274873	0.0274873	0.769	0.981016	FALSE	FALSE
left Bed nuclei of the stria terminalis	right Thalamus	0.718801	0.766509	-0.0477087	0.0477087	0.268	0.926565	FALSE	FALSE
left Bed nuclei of the stria terminalis	Uvula (IX)	0.102125	0.204803	-0.102678	0.102678	0.317	0.930771	FALSE	FALSE
left CA3Py Inner	Central lobule	0.169558	0.346527	-0.176969	0.176969	0.051	0.837543	FALSE	FALSE
left CA3Py Inner	Culmen-other	0.329987	0.454273	-0.124286	0.124286	0.189	0.896553	FALSE	FALSE
left CA3Py Inner	Declive (VI)	0.299914	0.383818	-0.083904	0.083904	0.378	0.942599	FALSE	FALSE
left CA3Py Inner	Folium-tuber vermis (VII)	0.252601	0.352644	-0.100043	0.100043	0.279	0.927009	FALSE	FALSE
left CA3Py Inner	Interpeduncular nucleus	0.189481	0.359907	-0.170426	0.170426	0.074	0.845323	FALSE	FALSE
left CA3Py Inner	left Agranular insular area, dorsal part	0.158237	0.233406	-0.0751695	0.0751695	0.41	0.948631	FALSE	FALSE
left CA3Py Inner	left Anterolateral visual area	0.214022	0.311795	-0.0977725	0.0977725	0.294	0.92781	FALSE	FALSE
left CA3Py Inner	left Anteromedial visual area	0.019478	0.114725	-0.095247	0.095247	0.355	0.938504	FALSE	FALSE
left CA3Py Inner	left Bed nuclei of the stria terminalis	0.18493	0.386342	-0.201412	0.201412	0.026	0.782106	TRUE	FALSE
left CA3Py Inner	left CA3Py Outer	0.535568	0.575241	-0.0396727	0.0396727	0.609	0.96895	FALSE	FALSE
left CA3Py Inner	left Caudoputamen	0.380507	0.474475	-0.0939678	0.0939678	0.23	0.915055	FALSE	FALSE
left CA3Py Inner	left Cingulate cortex: area 24a	0.21231	0.183111	0.0291992	0.0291992	0.797	0.983832	FALSE	FALSE
left CA3Py Inner	left Cingulate cortex: area 24a'	0.203201	0.155123	0.0480781	0.0480781	0.634	0.970371	FALSE	FALSE
left CA3Py Inner	left Cingulate cortex: area 24b	0.308092	0.283238	0.0248549	0.0248549	0.798	0.984129	FALSE	FALSE
left CA3Py Inner	left Cingulate cortex: area 24b'	0.262884	0.167291	0.0955931	0.0955931	0.336	0.933301	FALSE	FALSE
left CA3Py Inner	left Cingulate cortex: area 29a	0.147292	0.25614	-0.108848	0.108848	0.27	0.926757	FALSE	FALSE
left CA3Py Inner	left Cingulate cortex: area 29b	0.251637	0.310015	-0.0583776	0.0583776	0.568	0.960758	FALSE	FALSE
left CA3Py Inner	left Cingulate cortex: area 29c	0.446692	0.414296	0.0323962	0.0323962	0.693	0.975647	FALSE	FALSE
left CA3Py Inner	left Copula pyramidis	0.274996	0.423074	-0.148079	0.148079	0.074	0.845323	FALSE	FALSE
left CA3Py Inner	left Crus 1	0.463392	0.540408	-0.0770158	0.0770158	0.364	0.939519	FALSE	FALSE
left CA3Py Inner	left Crus 2	0.321432	0.537576	-0.216144	0.216144	0.014	0.754236	TRUE	FALSE
left CA3Py Inner	left Cuneate nucleus	0.195037	0.376665	-0.181628	0.181628	0.063	0.838082	FALSE	FALSE
left CA3Py Inner	left Dentate gyrus, molecular layer	0.642444	0.710471	-0.0680261	0.0680261	0.261	0.926565	FALSE	FALSE
left CA3Py Inner	left Dentate nucleus	0.131915	0.424945	-0.29303	0.29303	0.004	0.625797	TRUE	FALSE
left CA3Py Inner	left Dorsal auditory area	0.240448	0.321845	-0.0813976	0.0813976	0.368	0.94077	FALSE	FALSE
left CA3Py Inner	left Ectorhinal cortex	0.159439	0.246054	-0.0866141	0.0866141	0.333	0.933301	FALSE	FALSE
left CA3Py Inner	left Fastigial nucleus	0.180305	0.384326	-0.204021	0.204021	0.026	0.782106	TRUE	FALSE
left CA3Py Inner	left Field CA3, stratum lucidum	0.318948	0.390106	-0.0711583	0.0711583	0.455	0.952315	FALSE	FALSE
left CA3Py Inner	left Field CA3, stratum oriens	0.557441	0.577396	-0.019955	0.019955	0.783	0.98319	FALSE	FALSE
left CA3Py Inner	left Field CA3, stratum radiatum	0.4895	0.595281	-0.105781	0.105781	0.148	0.881549	FALSE	FALSE
left CA3Py Inner	left Flocculus	0.311884	0.40604	-0.0941558	0.0941558	0.272	0.927009	FALSE	FALSE
left CA3Py Inner	left Frontal cortex: area 3	0.0970899	0.337646	-0.240556	0.240556	0.006	0.663174	TRUE	FALSE
left CA3Py Inner	left Frontal pole, cerebral cortex	0.186909	0.24345	-0.0565413	0.0565413	0.555	0.959402	FALSE	FALSE
left CA3Py Inner	left Fundus of striatum	0.132821	0.256991	-0.12417	0.12417	0.22	0.911087	FALSE	FALSE
left CA3Py Inner	left GrDG	0.707487	0.761764	-0.0542769	0.0542769	0.299	0.929282	FALSE	FALSE
left CA3Py Inner	left Hypothalamus-other	0.404503	0.513485	-0.108982	0.108982	0.164	0.892061	FALSE	FALSE
left CA3Py Inner	left Inferior colliculus	0.201161	0.374027	-0.172867	0.172867	0.067	0.838082	FALSE	FALSE
left CA3Py Inner	left Inferior olivary complex	0.329098	0.0898325	0.239266	0.239266	0.015	0.754236	TRUE	FALSE
left CA3Py Inner	left Infralimbic area	0.222653	0.312256	-0.0896028	0.0896028	0.351	0.937733	FALSE	FALSE
left CA3Py Inner	left Insular region: not subdivided	-0.0398171	0.144716	-0.184533	0.184533	0.053	0.837543	FALSE	FALSE
left CA3Py Inner	left Interposed nucleus	0.167413	0.35663	-0.189217	0.189217	0.054	0.837543	FALSE	FALSE
left CA3Py Inner	left Lateral parietal association cortex	-0.00423797	0.143792	-0.14803	0.14803	0.144	0.878568	FALSE	FALSE
left CA3Py Inner	left Lateral septal complex	0.314243	0.433727	-0.119484	0.119484	0.175	0.894896	FALSE	FALSE
left CA3Py Inner	left Lateral visual area	0.242186	0.395633	-0.153447	0.153447	0.105	0.865689	FALSE	FALSE
left CA3Py Inner	left Lobules IV-V	0.275912	0.301739	-0.0258277	0.0258277	0.79	0.983619	FALSE	FALSE
left CA3Py Inner	left Mammillary body	0.339718	0.407944	-0.0682264	0.0682264	0.4	0.94693	FALSE	FALSE
left CA3Py Inner	left Medial amygdalar nucleus	0.390618	0.509486	-0.118869	0.118869	0.137	0.872025	FALSE	FALSE
left CA3Py Inner	left Medial parietal association cortex	0.0718699	0.174791	-0.102921	0.102921	0.288	0.927009	FALSE	FALSE
left CA3Py Inner	left Medial preoptic nucleus	0.199284	0.260128	-0.0608445	0.0608445	0.533	0.955188	FALSE	FALSE
left CA3Py Inner	left Medial septal complex	0.363689	0.481113	-0.117424	0.117424	0.147	0.881428	FALSE	FALSE
left CA3Py Inner	left Nucleus accumbens	0.24965	0.375728	-0.126078	0.126078	0.128	0.872025	FALSE	FALSE
left CA3Py Inner	left Olfactory tubercle	0.343311	0.387782	-0.0444717	0.0444717	0.671	0.973941	FALSE	FALSE
left CA3Py Inner	left Orbital area, lateral part	0.145799	0.217036	-0.0712368	0.0712368	0.475	0.952677	FALSE	FALSE
left CA3Py Inner	left Orbital area, medial part	0.112394	0.263512	-0.151119	0.151119	0.13	0.872025	FALSE	FALSE
left CA3Py Inner	left Orbital area, ventrolateral part	0.288022	0.356878	-0.0688561	0.0688561	0.502	0.954789	FALSE	FALSE
left CA3Py Inner	left Pallidum, dorsal region	0.369863	0.46573	-0.0958679	0.0958679	0.281	0.927009	FALSE	FALSE
left CA3Py Inner	left Pallidum, ventral region	0.360691	0.523089	-0.162398	0.162398	0.037	0.801405	TRUE	FALSE
left CA3Py Inner	left Paraflocculus	0.203307	0.176326	0.0269812	0.0269812	0.769	0.981016	FALSE	FALSE
left CA3Py Inner	left Paramedian lobule	0.298852	0.495543	-0.196691	0.196691	0.021	0.78077	TRUE	FALSE
left CA3Py Inner	left Parietal cortex: posterior area: rostral part	0.0773958	0.24197	-0.164575	0.164575	0.114	0.872025	FALSE	FALSE
left CA3Py Inner	left Perirhinal area	0.370345	0.347687	0.0226574	0.0226574	0.79	0.983619	FALSE	FALSE
left CA3Py Inner	left PoDG	0.676164	0.734001	-0.0578376	0.0578376	0.308	0.930291	FALSE	FALSE
left CA3Py Inner	left Pontine reticular nucleus	0.426568	0.397159	0.0294096	0.0294096	0.732	0.979256	FALSE	FALSE
left CA3Py Inner	left posteromedial visual area	0.199129	0.305767	-0.106638	0.106638	0.287	0.927009	FALSE	FALSE
left CA3Py Inner	left Prelimbic area	0.224391	0.255565	-0.0311747	0.0311747	0.77	0.981016	FALSE	FALSE
left CA3Py Inner	left Primary auditory area	0.292122	0.372214	-0.0800918	0.0800918	0.376	0.9425	FALSE	FALSE
left CA3Py Inner	left Primary motor cortex	0.240952	0.424553	-0.183601	0.183601	0.042	0.809143	TRUE	FALSE
left CA3Py Inner	left Primary somatosensory area-other	0.149091	0.362502	-0.213411	0.213411	0.017	0.773237	TRUE	FALSE
left CA3Py Inner	left Primary somatosensory area, barrel field	0.247327	0.373226	-0.125899	0.125899	0.153	0.885121	FALSE	FALSE
left CA3Py Inner	left Primary somatosensory area, lower limb	0.244378	0.297967	-0.053589	0.053589	0.61	0.96895	FALSE	FALSE
left CA3Py Inner	left Primary somatosensory area, mouth	0.0725262	0.313416	-0.24089	0.24089	0.019	0.780361	TRUE	FALSE
left CA3Py Inner	left Primary somatosensory area, nose	0.115137	0.34355	-0.228413	0.228413	0.014	0.754236	TRUE	FALSE
left CA3Py Inner	left Primary somatosensory area, upper limb	0.235372	0.344223	-0.108851	0.108851	0.26	0.926565	FALSE	FALSE
left CA3Py Inner	left Primary somatosensory cortex: dysgranular zone	0.0859817	0.296611	-0.21063	0.21063	0.026	0.782106	TRUE	FALSE
left CA3Py Inner	left Primary somatosensory cortex: shoulder region	0.0845663	0.173769	-0.0892027	0.0892027	0.447	0.952124	FALSE	FALSE
left CA3Py Inner	left Primary somatosensory cortex: trunk region	0.0860344	0.255197	-0.169162	0.169162	0.104	0.864265	FALSE	FALSE
left CA3Py Inner	left Primary visual area	0.245608	0.391029	-0.145421	0.145421	0.13	0.872025	FALSE	FALSE
left CA3Py Inner	left Retrosplenial area, dorsal part	0.177951	0.31968	-0.14173	0.14173	0.138	0.872025	FALSE	FALSE
left CA3Py Inner	left Secondary motor area	0.276967	0.253643	0.023324	0.023324	0.815	0.984255	FALSE	FALSE
left CA3Py Inner	left Secondary visual cortex: mediomedial area	0.209457	0.287065	-0.0776078	0.0776078	0.417	0.949486	FALSE	FALSE
left CA3Py Inner	left Simple lobule	0.31096	0.486922	-0.175961	0.175961	0.058	0.838082	FALSE	FALSE
left CA3Py Inner	left Superior colliculus, sensory related	0.234007	0.358561	-0.124554	0.124554	0.183	0.895148	FALSE	FALSE
left CA3Py Inner	left Superior olivary complex	0.329266	0.34938	-0.0201144	0.0201144	0.806	0.984255	FALSE	FALSE
left CA3Py Inner	left Supplemental somatosensory area	0.0516355	0.118392	-0.0667562	0.0667562	0.481	0.954309	FALSE	FALSE
left CA3Py Inner	left Temporal association areas	0.275261	0.308079	-0.0328178	0.0328178	0.715	0.977568	FALSE	FALSE
left CA3Py Inner	left Thalamus	0.266496	0.386923	-0.120427	0.120427	0.196	0.900988	FALSE	FALSE
left CA3Py Inner	left Ventral auditory area	0.316491	0.416977	-0.100486	0.100486	0.256	0.925183	FALSE	FALSE
left CA3Py Inner	Lingula (I)	0.109586	0.211891	-0.102304	0.102304	0.274	0.927009	FALSE	FALSE
left CA3Py Inner	Medulla-other	0.425985	0.519511	-0.0935262	0.0935262	0.225	0.912196	FALSE	FALSE
left CA3Py Inner	Midbrain-other	0.220067	0.363735	-0.143668	0.143668	0.131	0.872025	FALSE	FALSE
left CA3Py Inner	Nodulus (X)	0.252921	0.451909	-0.198989	0.198989	0.025	0.782106	TRUE	FALSE
left CA3Py Inner	Periaqueductal gray	0.228355	0.369662	-0.141307	0.141307	0.117	0.872025	FALSE	FALSE
left CA3Py Inner	Pons-other	0.334558	0.448039	-0.113482	0.113482	0.188	0.89535	FALSE	FALSE
left CA3Py Inner	Pyramus (VIII)	0.259968	0.395322	-0.135354	0.135354	0.149	0.881828	FALSE	FALSE
left CA3Py Inner	right Agranular insular area, dorsal part	0.180184	0.26966	-0.0894765	0.0894765	0.384	0.944491	FALSE	FALSE
left CA3Py Inner	right Anterolateral visual area	0.150286	0.282287	-0.132001	0.132001	0.197	0.902766	FALSE	FALSE
left CA3Py Inner	right Anteromedial visual area	0.0769766	0.110318	-0.0333409	0.0333409	0.75	0.979906	FALSE	FALSE
left CA3Py Inner	right Bed nuclei of the stria terminalis	0.262039	0.459258	-0.197219	0.197219	0.029	0.785912	TRUE	FALSE
left CA3Py Inner	right CA3Py Inner	0.467577	0.589644	-0.122067	0.122067	0.147	0.881428	FALSE	FALSE
left CA3Py Inner	right CA3Py Outer	0.342166	0.491793	-0.149628	0.149628	0.099	0.860702	FALSE	FALSE
left CA3Py Inner	right Caudoputamen	0.315947	0.417504	-0.101557	0.101557	0.218	0.910606	FALSE	FALSE
left CA3Py Inner	right Cingulate cortex: area 24a	0.210784	0.218032	-0.00724787	0.00724787	0.943	0.995812	FALSE	FALSE
left CA3Py Inner	right Cingulate cortex: area 24a'	0.0789337	0.129388	-0.0504546	0.0504546	0.593	0.96572	FALSE	FALSE
left CA3Py Inner	right Cingulate cortex: area 24b	0.250793	0.174249	0.0765444	0.0765444	0.451	0.952252	FALSE	FALSE
left CA3Py Inner	right Cingulate cortex: area 24b'	0.050064	0.077619	-0.027555	0.027555	0.802	0.984255	FALSE	FALSE
left CA3Py Inner	right Cingulate cortex: area 29a	0.198232	0.184589	0.0136432	0.0136432	0.89	0.991446	FALSE	FALSE
left CA3Py Inner	right Cingulate cortex: area 29b	0.381008	0.343888	0.0371203	0.0371203	0.701	0.976607	FALSE	FALSE
left CA3Py Inner	right Cingulate cortex: area 29c	0.327959	0.191605	0.136354	0.136354	0.187	0.89535	FALSE	FALSE
left CA3Py Inner	right Copula pyramidis	0.308834	0.351485	-0.0426504	0.0426504	0.653	0.973941	FALSE	FALSE
left CA3Py Inner	right Crus 1	0.374327	0.417542	-0.0432148	0.0432148	0.656	0.973941	FALSE	FALSE
left CA3Py Inner	right Crus 2	0.230912	0.403649	-0.172737	0.172737	0.076	0.849296	FALSE	FALSE
left CA3Py Inner	right Cuneate nucleus	0.213658	0.402654	-0.188996	0.188996	0.059	0.838082	FALSE	FALSE
left CA3Py Inner	right Dentate gyrus, molecular layer	0.591978	0.661703	-0.0697253	0.0697253	0.334	0.933301	FALSE	FALSE
left CA3Py Inner	right Dentate nucleus	0.201423	0.351231	-0.149809	0.149809	0.104	0.864265	FALSE	FALSE
left CA3Py Inner	right Dorsal auditory area	0.224448	0.273806	-0.0493585	0.0493585	0.631	0.970371	FALSE	FALSE
left CA3Py Inner	right Ectorhinal cortex	0.197298	0.308867	-0.111569	0.111569	0.292	0.927009	FALSE	FALSE
left CA3Py Inner	right Fastigial nucleus	0.262051	0.439391	-0.177339	0.177339	0.056	0.837543	FALSE	FALSE
left CA3Py Inner	right Field CA3, stratum lucidum	0.206277	0.360235	-0.153958	0.153958	0.122	0.872025	FALSE	FALSE
left CA3Py Inner	right Field CA3, stratum oriens	0.415653	0.489953	-0.0743002	0.0743002	0.396	0.946207	FALSE	FALSE
left CA3Py Inner	right Field CA3, stratum radiatum	0.362982	0.448401	-0.0854192	0.0854192	0.368	0.94077	FALSE	FALSE
left CA3Py Inner	right Flocculus	0.229936	0.327653	-0.0977173	0.0977173	0.333	0.933301	FALSE	FALSE
left CA3Py Inner	right Frontal cortex: area 3	0.223668	0.337365	-0.113697	0.113697	0.214	0.910336	FALSE	FALSE
left CA3Py Inner	right Frontal pole, cerebral cortex	0.156257	0.317452	-0.161195	0.161195	0.102	0.862698	FALSE	FALSE
left CA3Py Inner	right Fundus of striatum	-0.0437419	0.0805911	-0.124333	0.124333	0.189	0.896553	FALSE	FALSE
left CA3Py Inner	right GrDG	0.614747	0.687082	-0.0723356	0.0723356	0.295	0.928143	FALSE	FALSE
left CA3Py Inner	right Hypothalamus-other	0.406531	0.500477	-0.0939469	0.0939469	0.219	0.911087	FALSE	FALSE
left CA3Py Inner	right Inferior colliculus	0.251822	0.45905	-0.207228	0.207228	0.015	0.754236	TRUE	FALSE
left CA3Py Inner	right Inferior olivary complex	0.318823	0.0741547	0.244668	0.244668	0.017	0.773237	TRUE	FALSE
left CA3Py Inner	right Infralimbic area	0.161272	0.247031	-0.0857591	0.0857591	0.356	0.938658	FALSE	FALSE
left CA3Py Inner	right Insular region: not subdivided	0.118527	0.242411	-0.123884	0.123884	0.199	0.904	FALSE	FALSE
left CA3Py Inner	right Interposed nucleus	0.172615	0.396359	-0.223744	0.223744	0.017	0.773237	TRUE	FALSE
left CA3Py Inner	right Lateral parietal association cortex	0.0636946	0.17627	-0.112575	0.112575	0.263	0.926565	FALSE	FALSE
left CA3Py Inner	right Lateral septal complex	0.362429	0.497115	-0.134686	0.134686	0.11	0.870139	FALSE	FALSE
left CA3Py Inner	right Lateral visual area	0.124069	0.162257	-0.0381883	0.0381883	0.722	0.977849	FALSE	FALSE
left CA3Py Inner	right Lobules IV-V	0.256688	0.351223	-0.0945348	0.0945348	0.292	0.927009	FALSE	FALSE
left CA3Py Inner	right Mammillary body	0.355624	0.346422	0.00920155	0.00920155	0.922	0.994787	FALSE	FALSE
left CA3Py Inner	right Medial amygdalar nucleus	0.343894	0.335134	0.00875938	0.00875938	0.914	0.994291	FALSE	FALSE
left CA3Py Inner	right Medial parietal association cortex	0.105724	0.167775	-0.062051	0.062051	0.497	0.954789	FALSE	FALSE
left CA3Py Inner	right Medial preoptic nucleus	0.0793308	0.177144	-0.0978129	0.0978129	0.293	0.92781	FALSE	FALSE
left CA3Py Inner	right Medial septal complex	0.358644	0.455596	-0.0969517	0.0969517	0.248	0.922311	FALSE	FALSE
left CA3Py Inner	right Nucleus accumbens	0.248582	0.330359	-0.0817772	0.0817772	0.34	0.934394	FALSE	FALSE
left CA3Py Inner	right Olfactory tubercle	0.297896	0.362059	-0.0641632	0.0641632	0.516	0.955188	FALSE	FALSE
left CA3Py Inner	right Orbital area, lateral part	0.19574	0.312236	-0.116497	0.116497	0.181	0.895148	FALSE	FALSE
left CA3Py Inner	right Orbital area, medial part	0.120986	0.215474	-0.0944885	0.0944885	0.297	0.928143	FALSE	FALSE
left CA3Py Inner	right Orbital area, ventrolateral part	0.250705	0.356099	-0.105393	0.105393	0.259	0.926001	FALSE	FALSE
left CA3Py Inner	right Pallidum, dorsal region	0.335305	0.424553	-0.0892478	0.0892478	0.32	0.930771	FALSE	FALSE
left CA3Py Inner	right Pallidum, ventral region	0.28601	0.414305	-0.128295	0.128295	0.118	0.872025	FALSE	FALSE
left CA3Py Inner	right Paraflocculus	-0.035666	0.135206	-0.170872	0.170872	0.08	0.851397	FALSE	FALSE
left CA3Py Inner	right Paramedian lobule	0.31685	0.314769	0.00208086	0.00208086	0.983	0.998947	FALSE	FALSE
left CA3Py Inner	right Parietal cortex: posterior area: rostral part	0.0790719	0.157225	-0.0781528	0.0781528	0.384	0.944491	FALSE	FALSE
left CA3Py Inner	right Perirhinal area	0.323061	0.40692	-0.0838588	0.0838588	0.367	0.94077	FALSE	FALSE
left CA3Py Inner	right PoDG	0.642012	0.668914	-0.0269019	0.0269019	0.7	0.976607	FALSE	FALSE
left CA3Py Inner	right Pontine reticular nucleus	0.416871	0.368878	0.0479936	0.0479936	0.617	0.969611	FALSE	FALSE
left CA3Py Inner	right posteromedial visual area	0.0555203	0.0714139	-0.0158935	0.0158935	0.858	0.988943	FALSE	FALSE
left CA3Py Inner	right Prelimbic area	0.130744	0.136368	-0.0056241	0.0056241	0.943	0.995812	FALSE	FALSE
left CA3Py Inner	right Primary auditory area	0.164202	0.234655	-0.0704527	0.0704527	0.487	0.954789	FALSE	FALSE
left CA3Py Inner	right Primary motor cortex	0.265925	0.346148	-0.0802229	0.0802229	0.4	0.94693	FALSE	FALSE
left CA3Py Inner	right Primary somatosensory area-other	0.134731	0.266998	-0.132267	0.132267	0.178	0.895148	FALSE	FALSE
left CA3Py Inner	right Primary somatosensory area, barrel field	0.193669	0.239056	-0.045387	0.045387	0.63	0.970371	FALSE	FALSE
left CA3Py Inner	right Primary somatosensory area, lower limb	0.0971126	0.176027	-0.0789147	0.0789147	0.449	0.952252	FALSE	FALSE
left CA3Py Inner	right Primary somatosensory area, mouth	0.00308554	0.143549	-0.140464	0.140464	0.179	0.895148	FALSE	FALSE
left CA3Py Inner	right Primary somatosensory area, nose	0.129913	0.209535	-0.0796223	0.0796223	0.443	0.95168	FALSE	FALSE
left CA3Py Inner	right Primary somatosensory area, upper limb	0.117507	0.182474	-0.0649673	0.0649673	0.527	0.955188	FALSE	FALSE
left CA3Py Inner	right Primary somatosensory cortex: dysgranular zone	0.0164168	0.191883	-0.175466	0.175466	0.082	0.853039	FALSE	FALSE
left CA3Py Inner	right Primary somatosensory cortex: shoulder region	0.02055	0.117803	-0.0972531	0.0972531	0.406	0.948631	FALSE	FALSE
left CA3Py Inner	right Primary somatosensory cortex: trunk region	0.0479876	0.221415	-0.173428	0.173428	0.083	0.853039	FALSE	FALSE
left CA3Py Inner	right Primary visual area	0.159937	0.269272	-0.109335	0.109335	0.277	0.927009	FALSE	FALSE
left CA3Py Inner	right Retrosplenial area, dorsal part	0.23175	0.272544	-0.0407938	0.0407938	0.686	0.974742	FALSE	FALSE
left CA3Py Inner	right Secondary motor area	0.123368	0.180385	-0.0570171	0.0570171	0.574	0.961864	FALSE	FALSE
left CA3Py Inner	right Secondary visual cortex: mediomedial area	0.216764	0.279815	-0.0630507	0.0630507	0.502	0.954789	FALSE	FALSE
left CA3Py Inner	right Simple lobule	0.275289	0.429465	-0.154176	0.154176	0.096	0.860702	FALSE	FALSE
left CA3Py Inner	right Superior colliculus, sensory related	0.132654	0.262294	-0.12964	0.12964	0.178	0.895148	FALSE	FALSE
left CA3Py Inner	right Superior olivary complex	0.397913	0.457851	-0.0599377	0.0599377	0.468	0.952677	FALSE	FALSE
left CA3Py Inner	right Supplemental somatosensory area	0.0968634	0.155189	-0.0583256	0.0583256	0.548	0.958394	FALSE	FALSE
left CA3Py Inner	right Temporal association areas	0.169003	0.241642	-0.0726399	0.0726399	0.445	0.951682	FALSE	FALSE
left CA3Py Inner	right Thalamus	0.27334	0.418855	-0.145516	0.145516	0.122	0.872025	FALSE	FALSE
left CA3Py Inner	right Ventral auditory area	0.0526461	0.123254	-0.0706077	0.0706077	0.451	0.952252	FALSE	FALSE
left CA3Py Inner	Uvula (IX)	0.334888	0.457823	-0.122935	0.122935	0.167	0.892061	FALSE	FALSE
left CA3Py Outer	Central lobule	0.26587	0.470416	-0.204545	0.204545	0.023	0.78077	TRUE	FALSE
left CA3Py Outer	Culmen-other	0.329841	0.434355	-0.104515	0.104515	0.231	0.915547	FALSE	FALSE
left CA3Py Outer	Declive (VI)	0.167948	0.208311	-0.0403625	0.0403625	0.67	0.973941	FALSE	FALSE
left CA3Py Outer	Folium-tuber vermis (VII)	0.0933817	0.112512	-0.0191298	0.0191298	0.835	0.985488	FALSE	FALSE
left CA3Py Outer	Interpeduncular nucleus	0.303398	0.506273	-0.202876	0.202876	0.013	0.754236	TRUE	FALSE
left CA3Py Outer	left Agranular insular area, dorsal part	0.155989	0.0716509	0.084338	0.084338	0.389	0.945195	FALSE	FALSE
left CA3Py Outer	left Anterolateral visual area	0.384487	0.474853	-0.0903654	0.0903654	0.305	0.929903	FALSE	FALSE
left CA3Py Outer	left Anteromedial visual area	0.249277	0.26206	-0.0127831	0.0127831	0.898	0.992381	FALSE	FALSE
left CA3Py Outer	left Bed nuclei of the stria terminalis	0.34676	0.629101	-0.282341	0.282341	0	0	TRUE	TRUE
left CA3Py Outer	left Caudoputamen	0.567476	0.709284	-0.141807	0.141807	0.021	0.78077	TRUE	FALSE
left CA3Py Outer	left Cingulate cortex: area 24a	0.212782	0.294449	-0.0816667	0.0816667	0.419	0.9497	FALSE	FALSE
left CA3Py Outer	left Cingulate cortex: area 24a'	0.0983217	0.175498	-0.077176	0.077176	0.486	0.954789	FALSE	FALSE
left CA3Py Outer	left Cingulate cortex: area 24b	0.379762	0.455882	-0.0761197	0.0761197	0.354	0.938081	FALSE	FALSE
left CA3Py Outer	left Cingulate cortex: area 24b'	0.268067	0.346399	-0.0783313	0.0783313	0.457	0.95244	FALSE	FALSE
left CA3Py Outer	left Cingulate cortex: area 29a	0.177239	0.292904	-0.115665	0.115665	0.226	0.912936	FALSE	FALSE
left CA3Py Outer	left Cingulate cortex: area 29b	0.137297	0.209592	-0.0722951	0.0722951	0.458	0.95244	FALSE	FALSE
left CA3Py Outer	left Cingulate cortex: area 29c	0.27323	0.322933	-0.049703	0.049703	0.633	0.970371	FALSE	FALSE
left CA3Py Outer	left Copula pyramidis	0.129811	0.247994	-0.118183	0.118183	0.2	0.904332	FALSE	FALSE
left CA3Py Outer	left Crus 1	0.378702	0.490913	-0.112211	0.112211	0.142	0.875937	FALSE	FALSE
left CA3Py Outer	left Crus 2	0.381507	0.426318	-0.0448115	0.0448115	0.62	0.969611	FALSE	FALSE
left CA3Py Outer	left Cuneate nucleus	0.0384804	0.0732387	-0.0347583	0.0347583	0.759	0.980778	FALSE	FALSE
left CA3Py Outer	left Dentate gyrus, molecular layer	0.406164	0.5837	-0.177536	0.177536	0.026	0.782106	TRUE	FALSE
left CA3Py Outer	left Dentate nucleus	0.385333	0.599431	-0.214098	0.214098	0.009	0.71613	TRUE	FALSE
left CA3Py Outer	left Dorsal auditory area	0.402524	0.536773	-0.134249	0.134249	0.084	0.853039	FALSE	FALSE
left CA3Py Outer	left Ectorhinal cortex	0.313473	0.453543	-0.14007	0.14007	0.095	0.860702	FALSE	FALSE
left CA3Py Outer	left Fastigial nucleus	0.247886	0.442483	-0.194597	0.194597	0.028	0.785771	TRUE	FALSE
left CA3Py Outer	left Field CA3, stratum lucidum	0.829155	0.851921	-0.0227663	0.0227663	0.513	0.955188	FALSE	FALSE
left CA3Py Outer	left Field CA3, stratum oriens	0.815043	0.829546	-0.0145025	0.0145025	0.807	0.984255	FALSE	FALSE
left CA3Py Outer	left Field CA3, stratum radiatum	0.792993	0.843555	-0.0505623	0.0505623	0.165	0.892061	FALSE	FALSE
left CA3Py Outer	left Flocculus	0.45505	0.512195	-0.0571457	0.0571457	0.453	0.952315	FALSE	FALSE
left CA3Py Outer	left Frontal cortex: area 3	0.250628	0.348979	-0.0983509	0.0983509	0.282	0.927009	FALSE	FALSE
left CA3Py Outer	left Frontal pole, cerebral cortex	0.317852	0.31555	0.00230126	0.00230126	0.984	0.999086	FALSE	FALSE
left CA3Py Outer	left Fundus of striatum	0.316053	0.425697	-0.109643	0.109643	0.264	0.926565	FALSE	FALSE
left CA3Py Outer	left GrDG	0.404351	0.557934	-0.153583	0.153583	0.053	0.837543	FALSE	FALSE
left CA3Py Outer	left Hypothalamus-other	0.405161	0.582582	-0.17742	0.17742	0.036	0.801405	TRUE	FALSE
left CA3Py Outer	left Inferior colliculus	0.218354	0.510789	-0.292435	0.292435	0.001	0.37657	TRUE	FALSE
left CA3Py Outer	left Inferior olivary complex	-0.0357555	-0.0668112	0.0310557	0.0310557	0.759	0.980778	FALSE	FALSE
left CA3Py Outer	left Infralimbic area	0.422989	0.52787	-0.104881	0.104881	0.238	0.918778	FALSE	FALSE
left CA3Py Outer	left Insular region: not subdivided	0.321307	0.44224	-0.120933	0.120933	0.146	0.88065	FALSE	FALSE
left CA3Py Outer	left Interposed nucleus	0.321644	0.537135	-0.215491	0.215491	0.007	0.674687	TRUE	FALSE
left CA3Py Outer	left Lateral parietal association cortex	0.114746	0.316305	-0.201559	0.201559	0.031	0.794881	TRUE	FALSE
left CA3Py Outer	left Lateral septal complex	0.439423	0.624207	-0.184784	0.184784	0.03	0.788596	TRUE	FALSE
left CA3Py Outer	left Lateral visual area	0.41652	0.398886	0.0176332	0.0176332	0.832	0.985488	FALSE	FALSE
left CA3Py Outer	left Lobules IV-V	0.271833	0.422891	-0.151057	0.151057	0.098	0.860702	FALSE	FALSE
left CA3Py Outer	left Mammillary body	-0.0606344	0.0809155	-0.14155	0.14155	0.172	0.892377	FALSE	FALSE
left CA3Py Outer	left Medial amygdalar nucleus	0.252492	0.338942	-0.0864503	0.0864503	0.398	0.946207	FALSE	FALSE
left CA3Py Outer	left Medial parietal association cortex	0.301631	0.413589	-0.111958	0.111958	0.191	0.896988	FALSE	FALSE
left CA3Py Outer	left Medial preoptic nucleus	0.348393	0.466956	-0.118563	0.118563	0.186	0.89535	FALSE	FALSE
left CA3Py Outer	left Medial septal complex	0.142332	0.384551	-0.242219	0.242219	0.012	0.75314	TRUE	FALSE
left CA3Py Outer	left Nucleus accumbens	0.355688	0.620051	-0.264363	0.264363	0.001	0.37657	TRUE	FALSE
left CA3Py Outer	left Olfactory tubercle	0.182849	0.0840307	0.0988188	0.0988188	0.374	0.9425	FALSE	FALSE
left CA3Py Outer	left Orbital area, lateral part	0.392853	0.467915	-0.0750623	0.0750623	0.354	0.938081	FALSE	FALSE
left CA3Py Outer	left Orbital area, medial part	0.39003	0.377122	0.0129079	0.0129079	0.884	0.991446	FALSE	FALSE
left CA3Py Outer	left Orbital area, ventrolateral part	0.373047	0.410244	-0.0371976	0.0371976	0.678	0.974742	FALSE	FALSE
left CA3Py Outer	left Pallidum, dorsal region	0.489558	0.633422	-0.143864	0.143864	0.065	0.838082	FALSE	FALSE
left CA3Py Outer	left Pallidum, ventral region	0.296443	0.537566	-0.241122	0.241122	0.006	0.663174	TRUE	FALSE
left CA3Py Outer	left Paraflocculus	0.115243	0.284542	-0.169299	0.169299	0.082	0.853039	FALSE	FALSE
left CA3Py Outer	left Paramedian lobule	0.239255	0.388744	-0.149489	0.149489	0.091	0.859213	FALSE	FALSE
left CA3Py Outer	left Parietal cortex: posterior area: rostral part	0.188206	0.310498	-0.122292	0.122292	0.156	0.886949	FALSE	FALSE
left CA3Py Outer	left Perirhinal area	0.37975	0.444757	-0.0650061	0.0650061	0.475	0.952677	FALSE	FALSE
left CA3Py Outer	left PoDG	0.339795	0.503366	-0.16357	0.16357	0.055	0.837543	FALSE	FALSE
left CA3Py Outer	left Pontine reticular nucleus	0.0928828	0.129827	-0.0369444	0.0369444	0.74	0.979484	FALSE	FALSE
left CA3Py Outer	left posteromedial visual area	0.347866	0.260657	0.0872093	0.0872093	0.39	0.945195	FALSE	FALSE
left CA3Py Outer	left Prelimbic area	0.335529	0.330489	0.00503982	0.00503982	0.95	0.996929	FALSE	FALSE
left CA3Py Outer	left Primary auditory area	0.433158	0.585501	-0.152343	0.152343	0.06	0.838082	FALSE	FALSE
left CA3Py Outer	left Primary motor cortex	0.423712	0.49235	-0.0686381	0.0686381	0.416	0.949486	FALSE	FALSE
left CA3Py Outer	left Primary somatosensory area-other	0.370333	0.506872	-0.136539	0.136539	0.077	0.849972	FALSE	FALSE
left CA3Py Outer	left Primary somatosensory area, barrel field	0.456008	0.532357	-0.0763488	0.0763488	0.309	0.930534	FALSE	FALSE
left CA3Py Outer	left Primary somatosensory area, lower limb	0.474423	0.491212	-0.0167894	0.0167894	0.829	0.985289	FALSE	FALSE
left CA3Py Outer	left Primary somatosensory area, mouth	0.0972431	0.411424	-0.31418	0.31418	0	0	TRUE	TRUE
left CA3Py Outer	left Primary somatosensory area, nose	0.375143	0.510593	-0.135449	0.135449	0.112	0.872025	FALSE	FALSE
left CA3Py Outer	left Primary somatosensory area, upper limb	0.384684	0.509364	-0.12468	0.12468	0.133	0.872025	FALSE	FALSE
left CA3Py Outer	left Primary somatosensory cortex: dysgranular zone	0.147511	0.385717	-0.238206	0.238206	0.007	0.674687	TRUE	FALSE
left CA3Py Outer	left Primary somatosensory cortex: shoulder region	0.0939435	0.161531	-0.0675875	0.0675875	0.523	0.955188	FALSE	FALSE
left CA3Py Outer	left Primary somatosensory cortex: trunk region	0.125791	0.322536	-0.196745	0.196745	0.039	0.801405	TRUE	FALSE
left CA3Py Outer	left Primary visual area	0.301194	0.449354	-0.14816	0.14816	0.091	0.859213	FALSE	FALSE
left CA3Py Outer	left Retrosplenial area, dorsal part	0.213359	0.43825	-0.224891	0.224891	0.015	0.754236	TRUE	FALSE
left CA3Py Outer	left Secondary motor area	0.478537	0.437917	0.0406203	0.0406203	0.632	0.970371	FALSE	FALSE
left CA3Py Outer	left Secondary visual cortex: mediomedial area	0.304128	0.3674	-0.0632715	0.0632715	0.473	0.952677	FALSE	FALSE
left CA3Py Outer	left Simple lobule	0.175695	0.439672	-0.263977	0.263977	0.009	0.71613	TRUE	FALSE
left CA3Py Outer	left Superior colliculus, sensory related	0.403481	0.596464	-0.192984	0.192984	0.031	0.794881	TRUE	FALSE
left CA3Py Outer	left Superior olivary complex	0.0899514	0.250496	-0.160545	0.160545	0.073	0.845323	FALSE	FALSE
left CA3Py Outer	left Supplemental somatosensory area	0.365947	0.450968	-0.0850209	0.0850209	0.315	0.930771	FALSE	FALSE
left CA3Py Outer	left Temporal association areas	0.414184	0.493592	-0.0794079	0.0794079	0.29	0.927009	FALSE	FALSE
left CA3Py Outer	left Thalamus	0.501744	0.670793	-0.169049	0.169049	0.012	0.75314	TRUE	FALSE
left CA3Py Outer	left Ventral auditory area	0.537367	0.610099	-0.0727328	0.0727328	0.307	0.930291	FALSE	FALSE
left CA3Py Outer	Lingula (I)	0.252372	0.394417	-0.142045	0.142045	0.133	0.872025	FALSE	FALSE
left CA3Py Outer	Medulla-other	0.297226	0.470697	-0.173471	0.173471	0.051	0.837543	FALSE	FALSE
left CA3Py Outer	Midbrain-other	0.421064	0.634091	-0.213027	0.213027	0.003	0.588818	TRUE	FALSE
left CA3Py Outer	Nodulus (X)	0.304284	0.343247	-0.0389627	0.0389627	0.666	0.973941	FALSE	FALSE
left CA3Py Outer	Periaqueductal gray	0.389795	0.618766	-0.228971	0.228971	0.002	0.51816	TRUE	FALSE
left CA3Py Outer	Pons-other	0.40763	0.594501	-0.186871	0.186871	0.018	0.774143	TRUE	FALSE
left CA3Py Outer	Pyramus (VIII)	0.0898508	0.191239	-0.101388	0.101388	0.286	0.927009	FALSE	FALSE
left CA3Py Outer	right Agranular insular area, dorsal part	0.226792	0.30469	-0.077898	0.077898	0.448	0.952252	FALSE	FALSE
left CA3Py Outer	right Anterolateral visual area	0.307761	0.342422	-0.0346609	0.0346609	0.74	0.979484	FALSE	FALSE
left CA3Py Outer	right Anteromedial visual area	0.319536	0.329437	-0.00990102	0.00990102	0.917	0.994395	FALSE	FALSE
left CA3Py Outer	right Bed nuclei of the stria terminalis	0.454552	0.689947	-0.235394	0.235394	0	0	TRUE	TRUE
left CA3Py Outer	right CA3Py Outer	0.57306	0.704406	-0.131346	0.131346	0.041	0.806674	TRUE	FALSE
left CA3Py Outer	right Caudoputamen	0.430446	0.620506	-0.19006	0.19006	0.006	0.663174	TRUE	FALSE
left CA3Py Outer	right Cingulate cortex: area 24a	0.245779	0.290325	-0.0445458	0.0445458	0.632	0.970371	FALSE	FALSE
left CA3Py Outer	right Cingulate cortex: area 24a'	0.0369915	0.125512	-0.0885209	0.0885209	0.397	0.946207	FALSE	FALSE
left CA3Py Outer	right Cingulate cortex: area 24b	0.310203	0.304919	0.00528366	0.00528366	0.953	0.997154	FALSE	FALSE
left CA3Py Outer	right Cingulate cortex: area 24b'	0.0515938	0.171664	-0.120071	0.120071	0.267	0.926565	FALSE	FALSE
left CA3Py Outer	right Cingulate cortex: area 29a	0.0852306	0.175276	-0.0900458	0.0900458	0.414	0.949486	FALSE	FALSE
left CA3Py Outer	right Cingulate cortex: area 29b	0.132678	0.15705	-0.0243716	0.0243716	0.831	0.985488	FALSE	FALSE
left CA3Py Outer	right Cingulate cortex: area 29c	0.0842751	0.114657	-0.0303819	0.0303819	0.834	0.985488	FALSE	FALSE
left CA3Py Outer	right Copula pyramidis	0.120311	0.130466	-0.0101556	0.0101556	0.909	0.993787	FALSE	FALSE
left CA3Py Outer	right Crus 1	0.273391	0.309709	-0.0363185	0.0363185	0.703	0.976607	FALSE	FALSE
left CA3Py Outer	right Crus 2	0.25379	0.246808	0.00698138	0.00698138	0.94	0.995566	FALSE	FALSE
left CA3Py Outer	right Cuneate nucleus	0.075698	0.154088	-0.0783905	0.0783905	0.485	0.954526	FALSE	FALSE
left CA3Py Outer	right Dentate gyrus, molecular layer	0.365751	0.482307	-0.116556	0.116556	0.192	0.896988	FALSE	FALSE
left CA3Py Outer	right Dentate nucleus	0.390352	0.497179	-0.106827	0.106827	0.233	0.916667	FALSE	FALSE
left CA3Py Outer	right Dorsal auditory area	0.185373	0.312973	-0.1276	0.1276	0.207	0.90615	FALSE	FALSE
left CA3Py Outer	right Ectorhinal cortex	0.359795	0.425482	-0.0656866	0.0656866	0.494	0.954789	FALSE	FALSE
left CA3Py Outer	right Fastigial nucleus	0.372581	0.574637	-0.202057	0.202057	0.018	0.774143	TRUE	FALSE
left CA3Py Outer	right Field CA3, stratum lucidum	0.5003	0.642895	-0.142595	0.142595	0.031	0.794881	TRUE	FALSE
left CA3Py Outer	right Field CA3, stratum oriens	0.580754	0.608136	-0.0273822	0.0273822	0.673	0.974475	FALSE	FALSE
left CA3Py Outer	right Field CA3, stratum radiatum	0.480109	0.573613	-0.0935034	0.0935034	0.208	0.906936	FALSE	FALSE
left CA3Py Outer	right Flocculus	0.341633	0.364437	-0.0228037	0.0228037	0.803	0.984255	FALSE	FALSE
left CA3Py Outer	right Frontal cortex: area 3	0.209364	0.330747	-0.121384	0.121384	0.215	0.910606	FALSE	FALSE
left CA3Py Outer	right Frontal pole, cerebral cortex	0.211628	0.346775	-0.135147	0.135147	0.126	0.872025	FALSE	FALSE
left CA3Py Outer	right Fundus of striatum	0.21611	0.234665	-0.0185552	0.0185552	0.86	0.989083	FALSE	FALSE
left CA3Py Outer	right GrDG	0.345827	0.454232	-0.108405	0.108405	0.232	0.916667	FALSE	FALSE
left CA3Py Outer	right Hypothalamus-other	0.312816	0.549135	-0.236319	0.236319	0.007	0.674687	TRUE	FALSE
left CA3Py Outer	right Inferior colliculus	0.29663	0.562692	-0.266062	0.266062	0.001	0.37657	TRUE	FALSE
left CA3Py Outer	right Inferior olivary complex	-0.0708254	-0.0952964	0.024471	0.024471	0.808	0.984255	FALSE	FALSE
left CA3Py Outer	right Infralimbic area	0.408024	0.462771	-0.054747	0.054747	0.539	0.956467	FALSE	FALSE
left CA3Py Outer	right Insular region: not subdivided	0.376428	0.474124	-0.0976962	0.0976962	0.251	0.925183	FALSE	FALSE
left CA3Py Outer	right Interposed nucleus	0.319998	0.510524	-0.190525	0.190525	0.023	0.78077	TRUE	FALSE
left CA3Py Outer	right Lateral parietal association cortex	0.258472	0.356378	-0.0979059	0.0979059	0.292	0.927009	FALSE	FALSE
left CA3Py Outer	right Lateral septal complex	0.50431	0.701056	-0.196746	0.196746	0.008	0.69088	TRUE	FALSE
left CA3Py Outer	right Lateral visual area	0.149007	0.169787	-0.0207803	0.0207803	0.857	0.988943	FALSE	FALSE
left CA3Py Outer	right Lobules IV-V	0.317056	0.413886	-0.0968303	0.0968303	0.283	0.927009	FALSE	FALSE
left CA3Py Outer	right Mammillary body	-0.097847	0.0238217	-0.121669	0.121669	0.244	0.921449	FALSE	FALSE
left CA3Py Outer	right Medial amygdalar nucleus	0.165811	0.310519	-0.144708	0.144708	0.109	0.870139	FALSE	FALSE
left CA3Py Outer	right Medial parietal association cortex	0.326126	0.407804	-0.0816786	0.0816786	0.349	0.936867	FALSE	FALSE
left CA3Py Outer	right Medial preoptic nucleus	0.134293	0.402882	-0.268589	0.268589	0.001	0.37657	TRUE	FALSE
left CA3Py Outer	right Medial septal complex	0.115962	0.366399	-0.250437	0.250437	0.008	0.69088	TRUE	FALSE
left CA3Py Outer	right Nucleus accumbens	0.330368	0.562573	-0.232205	0.232205	0.005	0.663174	TRUE	FALSE
left CA3Py Outer	right Olfactory tubercle	0.0849771	0.083152	0.00182509	0.00182509	0.986	0.999218	FALSE	FALSE
left CA3Py Outer	right Orbital area, lateral part	0.345549	0.485749	-0.1402	0.1402	0.1	0.860845	FALSE	FALSE
left CA3Py Outer	right Orbital area, medial part	0.233154	0.340449	-0.107294	0.107294	0.266	0.926565	FALSE	FALSE
left CA3Py Outer	right Orbital area, ventrolateral part	0.112994	0.342061	-0.229068	0.229068	0.018	0.774143	TRUE	FALSE
left CA3Py Outer	right Pallidum, dorsal region	0.39671	0.586805	-0.190094	0.190094	0.02	0.780361	TRUE	FALSE
left CA3Py Outer	right Pallidum, ventral region	0.195114	0.418596	-0.223482	0.223482	0.009	0.71613	TRUE	FALSE
left CA3Py Outer	right Paraflocculus	0.00111848	0.217757	-0.216638	0.216638	0.027	0.782106	TRUE	FALSE
left CA3Py Outer	right Paramedian lobule	0.248671	0.200442	0.0482289	0.0482289	0.664	0.973941	FALSE	FALSE
left CA3Py Outer	right Parietal cortex: posterior area: rostral part	0.137663	0.264137	-0.126474	0.126474	0.22	0.911087	FALSE	FALSE
left CA3Py Outer	right Perirhinal area	0.400868	0.421524	-0.0206565	0.0206565	0.84	0.985488	FALSE	FALSE
left CA3Py Outer	right PoDG	0.336937	0.427961	-0.0910237	0.0910237	0.333	0.933301	FALSE	FALSE
left CA3Py Outer	right Pontine reticular nucleus	0.114134	0.161271	-0.0471379	0.0471379	0.641	0.972491	FALSE	FALSE
left CA3Py Outer	right posteromedial visual area	0.168878	0.106743	0.0621347	0.0621347	0.588	0.965713	FALSE	FALSE
left CA3Py Outer	right Prelimbic area	0.154707	0.213861	-0.0591535	0.0591535	0.545	0.958394	FALSE	FALSE
left CA3Py Outer	right Primary auditory area	0.201961	0.352583	-0.150622	0.150622	0.12	0.872025	FALSE	FALSE
left CA3Py Outer	right Primary motor cortex	0.319745	0.431515	-0.11177	0.11177	0.209	0.906936	FALSE	FALSE
left CA3Py Outer	right Primary somatosensory area-other	0.243343	0.337763	-0.0944198	0.0944198	0.294	0.92781	FALSE	FALSE
left CA3Py Outer	right Primary somatosensory area, barrel field	0.228539	0.356401	-0.127862	0.127862	0.21	0.907143	FALSE	FALSE
left CA3Py Outer	right Primary somatosensory area, lower limb	0.380653	0.394671	-0.0140174	0.0140174	0.889	0.991446	FALSE	FALSE
left CA3Py Outer	right Primary somatosensory area, mouth	-0.0108944	0.191182	-0.202076	0.202076	0.062	0.838082	FALSE	FALSE
left CA3Py Outer	right Primary somatosensory area, nose	0.237089	0.284113	-0.0470241	0.0470241	0.615	0.96895	FALSE	FALSE
left CA3Py Outer	right Primary somatosensory area, upper limb	0.22282	0.340379	-0.117558	0.117558	0.262	0.926565	FALSE	FALSE
left CA3Py Outer	right Primary somatosensory cortex: dysgranular zone	0.00584596	0.277849	-0.272003	0.272003	0.014	0.754236	TRUE	FALSE
left CA3Py Outer	right Primary somatosensory cortex: shoulder region	0.0121267	0.200573	-0.188446	0.188446	0.099	0.860702	FALSE	FALSE
left CA3Py Outer	right Primary somatosensory cortex: trunk region	0.18025	0.348153	-0.167903	0.167903	0.087	0.856642	FALSE	FALSE
left CA3Py Outer	right Primary visual area	0.200008	0.262443	-0.0624352	0.0624352	0.515	0.955188	FALSE	FALSE
left CA3Py Outer	right Retrosplenial area, dorsal part	0.226661	0.314464	-0.0878026	0.0878026	0.392	0.945195	FALSE	FALSE
left CA3Py Outer	right Secondary motor area	0.28856	0.329082	-0.0405222	0.0405222	0.692	0.975257	FALSE	FALSE
left CA3Py Outer	right Secondary visual cortex: mediomedial area	0.265383	0.363777	-0.0983935	0.0983935	0.32	0.930771	FALSE	FALSE
left CA3Py Outer	right Simple lobule	0.172531	0.310448	-0.137917	0.137917	0.174	0.893875	FALSE	FALSE
left CA3Py Outer	right Superior colliculus, sensory related	0.273051	0.513778	-0.240727	0.240727	0.006	0.663174	TRUE	FALSE
left CA3Py Outer	right Superior olivary complex	0.131264	0.245161	-0.113897	0.113897	0.246	0.921449	FALSE	FALSE
left CA3Py Outer	right Supplemental somatosensory area	0.377546	0.402585	-0.0250387	0.0250387	0.771	0.981286	FALSE	FALSE
left CA3Py Outer	right Temporal association areas	0.270184	0.324328	-0.0541447	0.0541447	0.575	0.962246	FALSE	FALSE
left CA3Py Outer	right Thalamus	0.476872	0.665831	-0.188959	0.188959	0.007	0.674687	TRUE	FALSE
left CA3Py Outer	right Ventral auditory area	0.171032	0.297053	-0.126022	0.126022	0.18	0.895148	FALSE	FALSE
left CA3Py Outer	Uvula (IX)	0.165269	0.221082	-0.0558131	0.0558131	0.568	0.960758	FALSE	FALSE
left Caudoputamen	Central lobule	0.351099	0.483971	-0.132872	0.132872	0.073	0.845323	FALSE	FALSE
left Caudoputamen	Culmen-other	0.365039	0.437472	-0.0724327	0.0724327	0.373	0.9425	FALSE	FALSE
left Caudoputamen	Declive (VI)	0.236323	0.184946	0.0513766	0.0513766	0.612	0.96895	FALSE	FALSE
left Caudoputamen	Folium-tuber vermis (VII)	0.121575	0.0748816	0.0466933	0.0466933	0.655	0.973941	FALSE	FALSE
left Caudoputamen	Interpeduncular nucleus	0.439487	0.56322	-0.123733	0.123733	0.144	0.878568	FALSE	FALSE
left Caudoputamen	left Copula pyramidis	0.0610115	0.224217	-0.163205	0.163205	0.08	0.851397	FALSE	FALSE
left Caudoputamen	left Crus 1	0.407	0.433016	-0.0260159	0.0260159	0.752	0.979906	FALSE	FALSE
left Caudoputamen	left Crus 2	0.349362	0.36353	-0.0141681	0.0141681	0.861	0.989083	FALSE	FALSE
left Caudoputamen	left Cuneate nucleus	-0.00955946	0.0916568	-0.101216	0.101216	0.375	0.9425	FALSE	FALSE
left Caudoputamen	left Dentate nucleus	0.525386	0.643211	-0.117825	0.117825	0.078	0.849972	FALSE	FALSE
left Caudoputamen	left Fastigial nucleus	0.473757	0.588792	-0.115035	0.115035	0.11	0.870139	FALSE	FALSE
left Caudoputamen	left Flocculus	0.420805	0.441662	-0.0208569	0.0208569	0.818	0.985123	FALSE	FALSE
left Caudoputamen	left Hypothalamus-other	0.688585	0.694354	-0.0057686	0.0057686	0.923	0.994787	FALSE	FALSE
left Caudoputamen	left Inferior colliculus	0.537628	0.653888	-0.11626	0.11626	0.064	0.838082	FALSE	FALSE
left Caudoputamen	left Inferior olivary complex	-0.0293369	-0.072965	0.0436281	0.0436281	0.637	0.971154	FALSE	FALSE
left Caudoputamen	left Interposed nucleus	0.489667	0.602736	-0.11307	0.11307	0.117	0.872025	FALSE	FALSE
left Caudoputamen	left Lobules IV-V	0.367197	0.458535	-0.0913378	0.0913378	0.279	0.927009	FALSE	FALSE
left Caudoputamen	left Mammillary body	-0.00221185	0.154453	-0.156665	0.156665	0.129	0.872025	FALSE	FALSE
left Caudoputamen	left Medial amygdalar nucleus	0.366452	0.412904	-0.046452	0.046452	0.572	0.961498	FALSE	FALSE
left Caudoputamen	left Medial preoptic nucleus	0.476764	0.440536	0.0362276	0.0362276	0.678	0.974742	FALSE	FALSE
left Caudoputamen	left Paraflocculus	0.186404	0.22759	-0.0411854	0.0411854	0.65	0.973626	FALSE	FALSE
left Caudoputamen	left Paramedian lobule	0.226175	0.398522	-0.172347	0.172347	0.064	0.838082	FALSE	FALSE
left Caudoputamen	left Pontine reticular nucleus	0.125844	0.166667	-0.0408234	0.0408234	0.69	0.975257	FALSE	FALSE
left Caudoputamen	left Simple lobule	0.363016	0.408181	-0.0451653	0.0451653	0.612	0.96895	FALSE	FALSE
left Caudoputamen	left Superior colliculus, sensory related	0.650897	0.700376	-0.0494789	0.0494789	0.431	0.951162	FALSE	FALSE
left Caudoputamen	left Superior olivary complex	0.255431	0.343719	-0.0882882	0.0882882	0.325	0.931427	FALSE	FALSE
left Caudoputamen	left Thalamus	0.817213	0.850571	-0.0333584	0.0333584	0.309	0.930534	FALSE	FALSE
left Caudoputamen	Lingula (I)	0.369625	0.372232	-0.00260666	0.00260666	0.974	0.998417	FALSE	FALSE
left Caudoputamen	Medulla-other	0.474615	0.554966	-0.080351	0.080351	0.319	0.930771	FALSE	FALSE
left Caudoputamen	Midbrain-other	0.732999	0.783314	-0.0503153	0.0503153	0.245	0.921449	FALSE	FALSE
left Caudoputamen	Nodulus (X)	0.348016	0.365609	-0.0175933	0.0175933	0.837	0.985488	FALSE	FALSE
left Caudoputamen	Periaqueductal gray	0.684934	0.751178	-0.0662432	0.0662432	0.211	0.907709	FALSE	FALSE
left Caudoputamen	Pons-other	0.654991	0.699916	-0.0449251	0.0449251	0.415	0.949486	FALSE	FALSE
left Caudoputamen	Pyramus (VIII)	0.113469	0.237474	-0.124004	0.124004	0.198	0.903004	FALSE	FALSE
left Caudoputamen	right Caudoputamen	0.866564	0.894271	-0.0277076	0.0277076	0.241	0.921449	FALSE	FALSE
left Caudoputamen	right Copula pyramidis	0.165403	0.192968	-0.0275652	0.0275652	0.79	0.983619	FALSE	FALSE
left Caudoputamen	right Crus 1	0.394419	0.373556	0.0208634	0.0208634	0.809	0.984255	FALSE	FALSE
left Caudoputamen	right Crus 2	0.252707	0.206745	0.0459616	0.0459616	0.651	0.973626	FALSE	FALSE
left Caudoputamen	right Cuneate nucleus	-0.0256007	0.117028	-0.142629	0.142629	0.187	0.89535	FALSE	FALSE
left Caudoputamen	right Dentate nucleus	0.533592	0.61827	-0.0846786	0.0846786	0.225	0.912196	FALSE	FALSE
left Caudoputamen	right Fastigial nucleus	0.486387	0.594948	-0.108561	0.108561	0.112	0.872025	FALSE	FALSE
left Caudoputamen	right Flocculus	0.38069	0.415049	-0.0343584	0.0343584	0.701	0.976607	FALSE	FALSE
left Caudoputamen	right Hypothalamus-other	0.641999	0.695302	-0.0533035	0.0533035	0.341	0.934813	FALSE	FALSE
left Caudoputamen	right Inferior colliculus	0.567294	0.653618	-0.0863233	0.0863233	0.19	0.896988	FALSE	FALSE
left Caudoputamen	right Inferior olivary complex	-0.0710539	-0.0351225	-0.0359313	0.0359313	0.718	0.977568	FALSE	FALSE
left Caudoputamen	right Interposed nucleus	0.518552	0.598566	-0.0800144	0.0800144	0.245	0.921449	FALSE	FALSE
left Caudoputamen	right Lobules IV-V	0.4124	0.421054	-0.00865482	0.00865482	0.921	0.994787	FALSE	FALSE
left Caudoputamen	right Mammillary body	0.0234303	0.0775381	-0.0541077	0.0541077	0.612	0.96895	FALSE	FALSE
left Caudoputamen	right Medial amygdalar nucleus	0.411602	0.393137	0.0184652	0.0184652	0.834	0.985488	FALSE	FALSE
left Caudoputamen	right Medial preoptic nucleus	0.39677	0.431533	-0.034763	0.034763	0.683	0.974742	FALSE	FALSE
left Caudoputamen	right Paraflocculus	0.160596	0.188655	-0.0280589	0.0280589	0.75	0.979906	FALSE	FALSE
left Caudoputamen	right Paramedian lobule	0.271874	0.22212	0.0497547	0.0497547	0.663	0.973941	FALSE	FALSE
left Caudoputamen	right Pontine reticular nucleus	0.142338	0.193581	-0.0512435	0.0512435	0.613	0.96895	FALSE	FALSE
left Caudoputamen	right Simple lobule	0.357157	0.339753	0.0174038	0.0174038	0.835	0.985488	FALSE	FALSE
left Caudoputamen	right Superior colliculus, sensory related	0.601745	0.653175	-0.0514302	0.0514302	0.428	0.950866	FALSE	FALSE
left Caudoputamen	right Superior olivary complex	0.169508	0.250581	-0.0810735	0.0810735	0.391	0.945195	FALSE	FALSE
left Caudoputamen	right Thalamus	0.781354	0.854573	-0.0732188	0.0732188	0.023	0.78077	TRUE	FALSE
left Caudoputamen	Uvula (IX)	0.204015	0.295855	-0.0918399	0.0918399	0.333	0.933301	FALSE	FALSE
left Cingulate cortex: area 24a	Central lobule	0.176298	0.261274	-0.0849761	0.0849761	0.298	0.92858	FALSE	FALSE
left Cingulate cortex: area 24a	Culmen-other	0.19334	0.263098	-0.0697584	0.0697584	0.437	0.951162	FALSE	FALSE
left Cingulate cortex: area 24a	Declive (VI)	0.200862	0.120109	0.0807535	0.0807535	0.416	0.949486	FALSE	FALSE
left Cingulate cortex: area 24a	Folium-tuber vermis (VII)	0.163453	0.0752597	0.0881936	0.0881936	0.355	0.938504	FALSE	FALSE
left Cingulate cortex: area 24a	Interpeduncular nucleus	0.0808101	0.233621	-0.152811	0.152811	0.12	0.872025	FALSE	FALSE
left Cingulate cortex: area 24a	left Agranular insular area, dorsal part	0.203811	0.177971	0.0258403	0.0258403	0.802	0.984255	FALSE	FALSE
left Cingulate cortex: area 24a	left Anterolateral visual area	0.292629	0.249416	0.0432136	0.0432136	0.671	0.973941	FALSE	FALSE
left Cingulate cortex: area 24a	left Anteromedial visual area	0.131002	0.182267	-0.0512658	0.0512658	0.581	0.964066	FALSE	FALSE
left Cingulate cortex: area 24a	left Bed nuclei of the stria terminalis	0.236455	0.34167	-0.105215	0.105215	0.247	0.921449	FALSE	FALSE
left Cingulate cortex: area 24a	left Caudoputamen	0.317816	0.465298	-0.147482	0.147482	0.105	0.865689	FALSE	FALSE
left Cingulate cortex: area 24a	left Cingulate cortex: area 24a'	0.415207	0.456158	-0.0409508	0.0409508	0.608	0.968571	FALSE	FALSE
left Cingulate cortex: area 24a	left Cingulate cortex: area 24b	0.416564	0.38043	0.036134	0.036134	0.658	0.973941	FALSE	FALSE
left Cingulate cortex: area 24a	left Cingulate cortex: area 24b'	0.309953	0.238837	0.0711167	0.0711167	0.419	0.9497	FALSE	FALSE
left Cingulate cortex: area 24a	left Cingulate cortex: area 29a	0.172486	0.186627	-0.0141416	0.0141416	0.871	0.990246	FALSE	FALSE
left Cingulate cortex: area 24a	left Cingulate cortex: area 29b	0.194621	0.0593654	0.135256	0.135256	0.161	0.891482	FALSE	FALSE
left Cingulate cortex: area 24a	left Cingulate cortex: area 29c	0.175941	0.126799	0.0491419	0.0491419	0.588	0.965713	FALSE	FALSE
left Cingulate cortex: area 24a	left Copula pyramidis	0.177888	0.108809	0.0690791	0.0690791	0.409	0.948631	FALSE	FALSE
left Cingulate cortex: area 24a	left Crus 1	0.211832	0.197739	0.0140931	0.0140931	0.88	0.991228	FALSE	FALSE
left Cingulate cortex: area 24a	left Crus 2	0.272711	0.203823	0.0688882	0.0688882	0.471	0.952677	FALSE	FALSE
left Cingulate cortex: area 24a	left Cuneate nucleus	0.0408763	0.118056	-0.0771801	0.0771801	0.44	0.951228	FALSE	FALSE
left Cingulate cortex: area 24a	left Dentate nucleus	0.151054	0.306542	-0.155488	0.155488	0.147	0.881428	FALSE	FALSE
left Cingulate cortex: area 24a	left Dorsal auditory area	0.349344	0.279396	0.0699488	0.0699488	0.437	0.951162	FALSE	FALSE
left Cingulate cortex: area 24a	left Ectorhinal cortex	0.222416	0.274516	-0.0520997	0.0520997	0.581	0.964066	FALSE	FALSE
left Cingulate cortex: area 24a	left Fastigial nucleus	0.116771	0.29798	-0.18121	0.18121	0.092	0.859213	FALSE	FALSE
left Cingulate cortex: area 24a	left Flocculus	0.187321	0.167026	0.0202955	0.0202955	0.827	0.985289	FALSE	FALSE
left Cingulate cortex: area 24a	left Frontal cortex: area 3	0.316315	0.261992	0.0543235	0.0543235	0.61	0.96895	FALSE	FALSE
left Cingulate cortex: area 24a	left Frontal pole, cerebral cortex	0.195947	0.236475	-0.0405278	0.0405278	0.663	0.973941	FALSE	FALSE
left Cingulate cortex: area 24a	left Fundus of striatum	-0.0247595	0.275944	-0.300703	0.300703	0.01	0.734354	TRUE	FALSE
left Cingulate cortex: area 24a	left Hypothalamus-other	0.224863	0.353695	-0.128832	0.128832	0.152	0.88455	FALSE	FALSE
left Cingulate cortex: area 24a	left Inferior colliculus	0.2997	0.345124	-0.0454243	0.0454243	0.609	0.96895	FALSE	FALSE
left Cingulate cortex: area 24a	left Inferior olivary complex	0.111485	0.0393038	0.072181	0.072181	0.463	0.95244	FALSE	FALSE
left Cingulate cortex: area 24a	left Infralimbic area	0.309888	0.314255	-0.00436732	0.00436732	0.962	0.997512	FALSE	FALSE
left Cingulate cortex: area 24a	left Insular region: not subdivided	0.233981	0.216473	0.0175071	0.0175071	0.864	0.989694	FALSE	FALSE
left Cingulate cortex: area 24a	left Interposed nucleus	0.166521	0.352532	-0.186011	0.186011	0.072	0.845323	FALSE	FALSE
left Cingulate cortex: area 24a	left Lateral parietal association cortex	-0.069973	0.0982002	-0.168173	0.168173	0.067	0.838082	FALSE	FALSE
left Cingulate cortex: area 24a	left Lateral septal complex	0.28525	0.352032	-0.0667828	0.0667828	0.44	0.951228	FALSE	FALSE
left Cingulate cortex: area 24a	left Lateral visual area	0.219008	0.255088	-0.03608	0.03608	0.7	0.976607	FALSE	FALSE
left Cingulate cortex: area 24a	left Lobules IV-V	0.2773	0.19925	0.0780495	0.0780495	0.379	0.943518	FALSE	FALSE
left Cingulate cortex: area 24a	left Mammillary body	0.0929572	0.0994031	-0.00644587	0.00644587	0.942	0.995812	FALSE	FALSE
left Cingulate cortex: area 24a	left Medial amygdalar nucleus	0.00742206	0.104723	-0.0973007	0.0973007	0.286	0.927009	FALSE	FALSE
left Cingulate cortex: area 24a	left Medial parietal association cortex	-0.115051	0.0790277	-0.194079	0.194079	0.041	0.806674	TRUE	FALSE
left Cingulate cortex: area 24a	left Medial preoptic nucleus	0.193044	0.199757	-0.00671269	0.00671269	0.954	0.997201	FALSE	FALSE
left Cingulate cortex: area 24a	left Medial septal complex	0.0809359	0.225136	-0.144201	0.144201	0.125	0.872025	FALSE	FALSE
left Cingulate cortex: area 24a	left Nucleus accumbens	0.2084	0.379591	-0.171191	0.171191	0.06	0.838082	FALSE	FALSE
left Cingulate cortex: area 24a	left Olfactory tubercle	0.187214	0.104293	0.0829207	0.0829207	0.44	0.951228	FALSE	FALSE
left Cingulate cortex: area 24a	left Orbital area, lateral part	0.265371	0.341593	-0.0762226	0.0762226	0.42	0.949906	FALSE	FALSE
left Cingulate cortex: area 24a	left Orbital area, medial part	0.295179	0.408413	-0.113234	0.113234	0.222	0.911213	FALSE	FALSE
left Cingulate cortex: area 24a	left Orbital area, ventrolateral part	0.320268	0.382555	-0.0622866	0.0622866	0.525	0.955188	FALSE	FALSE
left Cingulate cortex: area 24a	left Pallidum, dorsal region	0.271488	0.394393	-0.122905	0.122905	0.193	0.897774	FALSE	FALSE
left Cingulate cortex: area 24a	left Pallidum, ventral region	0.188384	0.309849	-0.121465	0.121465	0.203	0.905282	FALSE	FALSE
left Cingulate cortex: area 24a	left Paraflocculus	0.0475216	0.0946421	-0.0471205	0.0471205	0.632	0.970371	FALSE	FALSE
left Cingulate cortex: area 24a	left Paramedian lobule	0.195164	0.174085	0.0210787	0.0210787	0.826	0.985289	FALSE	FALSE
left Cingulate cortex: area 24a	left Parietal cortex: posterior area: rostral part	0.173779	0.26068	-0.0869017	0.0869017	0.375	0.9425	FALSE	FALSE
left Cingulate cortex: area 24a	left Perirhinal area	0.22308	0.315607	-0.0925263	0.0925263	0.293	0.92781	FALSE	FALSE
left Cingulate cortex: area 24a	left Pontine reticular nucleus	0.135696	0.13905	-0.00335367	0.00335367	0.973	0.998403	FALSE	FALSE
left Cingulate cortex: area 24a	left posteromedial visual area	0.161721	0.156955	0.00476613	0.00476613	0.96	0.997453	FALSE	FALSE
left Cingulate cortex: area 24a	left Prelimbic area	0.337938	0.292903	0.0450354	0.0450354	0.666	0.973941	FALSE	FALSE
left Cingulate cortex: area 24a	left Primary auditory area	0.334808	0.254542	0.0802655	0.0802655	0.422	0.950645	FALSE	FALSE
left Cingulate cortex: area 24a	left Primary motor cortex	0.390621	0.456792	-0.0661713	0.0661713	0.498	0.954789	FALSE	FALSE
left Cingulate cortex: area 24a	left Primary somatosensory area-other	0.339648	0.308538	0.0311107	0.0311107	0.754	0.979906	FALSE	FALSE
left Cingulate cortex: area 24a	left Primary somatosensory area, barrel field	0.23464	0.370467	-0.135827	0.135827	0.141	0.875937	FALSE	FALSE
left Cingulate cortex: area 24a	left Primary somatosensory area, lower limb	0.394915	0.327112	0.0678031	0.0678031	0.502	0.954789	FALSE	FALSE
left Cingulate cortex: area 24a	left Primary somatosensory area, mouth	0.196873	0.190804	0.00606898	0.00606898	0.956	0.997279	FALSE	FALSE
left Cingulate cortex: area 24a	left Primary somatosensory area, nose	0.209848	0.103964	0.105884	0.105884	0.289	0.927009	FALSE	FALSE
left Cingulate cortex: area 24a	left Primary somatosensory area, upper limb	0.421845	0.387564	0.034281	0.034281	0.675	0.974669	FALSE	FALSE
left Cingulate cortex: area 24a	left Primary somatosensory cortex: dysgranular zone	0.278144	0.283792	-0.00564798	0.00564798	0.957	0.997279	FALSE	FALSE
left Cingulate cortex: area 24a	left Primary somatosensory cortex: shoulder region	0.182738	0.20749	-0.0247512	0.0247512	0.792	0.983619	FALSE	FALSE
left Cingulate cortex: area 24a	left Primary somatosensory cortex: trunk region	0.0270137	0.170502	-0.143488	0.143488	0.135	0.872025	FALSE	FALSE
left Cingulate cortex: area 24a	left Primary visual area	0.292066	0.301723	-0.00965659	0.00965659	0.911	0.994291	FALSE	FALSE
left Cingulate cortex: area 24a	left Retrosplenial area, dorsal part	0.216101	0.251132	-0.0350303	0.0350303	0.726	0.977976	FALSE	FALSE
left Cingulate cortex: area 24a	left Secondary motor area	0.258407	0.276372	-0.017965	0.017965	0.867	0.98982	FALSE	FALSE
left Cingulate cortex: area 24a	left Secondary visual cortex: mediomedial area	0.223432	0.207174	0.0162586	0.0162586	0.855	0.988828	FALSE	FALSE
left Cingulate cortex: area 24a	left Simple lobule	0.24935	0.241024	0.00832554	0.00832554	0.928	0.995314	FALSE	FALSE
left Cingulate cortex: area 24a	left Superior colliculus, sensory related	0.252078	0.299757	-0.0476789	0.0476789	0.624	0.970371	FALSE	FALSE
left Cingulate cortex: area 24a	left Superior olivary complex	0.163039	0.247591	-0.0845521	0.0845521	0.36	0.938771	FALSE	FALSE
left Cingulate cortex: area 24a	left Supplemental somatosensory area	0.197768	0.217694	-0.0199263	0.0199263	0.855	0.988828	FALSE	FALSE
left Cingulate cortex: area 24a	left Temporal association areas	0.211191	0.198226	0.0129652	0.0129652	0.913	0.994291	FALSE	FALSE
left Cingulate cortex: area 24a	left Thalamus	0.327265	0.40357	-0.076305	0.076305	0.439	0.951162	FALSE	FALSE
left Cingulate cortex: area 24a	left Ventral auditory area	0.25276	0.172096	0.0806648	0.0806648	0.422	0.950645	FALSE	FALSE
left Cingulate cortex: area 24a	Lingula (I)	0.195947	0.0957582	0.100189	0.100189	0.309	0.930534	FALSE	FALSE
left Cingulate cortex: area 24a	Medulla-other	0.263363	0.299424	-0.036061	0.036061	0.67	0.973941	FALSE	FALSE
left Cingulate cortex: area 24a	Midbrain-other	0.230748	0.332163	-0.101415	0.101415	0.308	0.930291	FALSE	FALSE
left Cingulate cortex: area 24a	Nodulus (X)	0.198073	0.211705	-0.0136318	0.0136318	0.885	0.991446	FALSE	FALSE
left Cingulate cortex: area 24a	Periaqueductal gray	0.247943	0.346314	-0.0983709	0.0983709	0.281	0.927009	FALSE	FALSE
left Cingulate cortex: area 24a	Pons-other	0.214273	0.328004	-0.11373	0.11373	0.23	0.915055	FALSE	FALSE
left Cingulate cortex: area 24a	Pyramus (VIII)	0.131666	0.208299	-0.0766339	0.0766339	0.426	0.950866	FALSE	FALSE
left Cingulate cortex: area 24a	right Agranular insular area, dorsal part	0.215592	0.130915	0.0846769	0.0846769	0.416	0.949486	FALSE	FALSE
left Cingulate cortex: area 24a	right Anterolateral visual area	0.267347	0.336126	-0.0687795	0.0687795	0.472	0.952677	FALSE	FALSE
left Cingulate cortex: area 24a	right Anteromedial visual area	0.179867	0.166662	0.0132056	0.0132056	0.888	0.991446	FALSE	FALSE
left Cingulate cortex: area 24a	right Bed nuclei of the stria terminalis	0.208722	0.295905	-0.087183	0.087183	0.329	0.933204	FALSE	FALSE
left Cingulate cortex: area 24a	right Caudoputamen	0.318408	0.39025	-0.0718422	0.0718422	0.45	0.952252	FALSE	FALSE
left Cingulate cortex: area 24a	right Cingulate cortex: area 24a	0.869948	0.869543	0.000405	0.000405	0.993	0.999562	FALSE	FALSE
left Cingulate cortex: area 24a	right Cingulate cortex: area 24a'	0.410509	0.419113	-0.00860339	0.00860339	0.914	0.994291	FALSE	FALSE
left Cingulate cortex: area 24a	right Cingulate cortex: area 24b	0.326782	0.338169	-0.0113872	0.0113872	0.905	0.99358	FALSE	FALSE
left Cingulate cortex: area 24a	right Cingulate cortex: area 24b'	0.31491	0.294652	0.0202586	0.0202586	0.815	0.984255	FALSE	FALSE
left Cingulate cortex: area 24a	right Cingulate cortex: area 29a	0.240698	0.21931	0.0213876	0.0213876	0.816	0.984435	FALSE	FALSE
left Cingulate cortex: area 24a	right Cingulate cortex: area 29b	0.144807	0.0565057	0.0883008	0.0883008	0.395	0.946207	FALSE	FALSE
left Cingulate cortex: area 24a	right Cingulate cortex: area 29c	0.160114	0.0965754	0.0635387	0.0635387	0.509	0.955188	FALSE	FALSE
left Cingulate cortex: area 24a	right Copula pyramidis	0.271346	0.164293	0.107053	0.107053	0.231	0.915547	FALSE	FALSE
left Cingulate cortex: area 24a	right Crus 1	0.266726	0.234064	0.0326618	0.0326618	0.691	0.975257	FALSE	FALSE
left Cingulate cortex: area 24a	right Crus 2	0.361651	0.110715	0.250936	0.250936	0.004	0.625797	TRUE	FALSE
left Cingulate cortex: area 24a	right Cuneate nucleus	0.0445885	0.0978126	-0.0532242	0.0532242	0.597	0.967515	FALSE	FALSE
left Cingulate cortex: area 24a	right Dentate nucleus	0.170384	0.334475	-0.164091	0.164091	0.104	0.864265	FALSE	FALSE
left Cingulate cortex: area 24a	right Dorsal auditory area	0.295931	0.323995	-0.0280638	0.0280638	0.756	0.980342	FALSE	FALSE
left Cingulate cortex: area 24a	right Ectorhinal cortex	0.135989	0.136651	-0.000662	0.000662	0.99	0.999562	FALSE	FALSE
left Cingulate cortex: area 24a	right Fastigial nucleus	0.110552	0.23557	-0.125018	0.125018	0.197	0.902766	FALSE	FALSE
left Cingulate cortex: area 24a	right Flocculus	0.213108	0.140633	0.072475	0.072475	0.482	0.954526	FALSE	FALSE
left Cingulate cortex: area 24a	right Frontal cortex: area 3	0.338024	0.202122	0.135902	0.135902	0.172	0.892377	FALSE	FALSE
left Cingulate cortex: area 24a	right Frontal pole, cerebral cortex	0.249008	0.254196	-0.00518821	0.00518821	0.961	0.997512	FALSE	FALSE
left Cingulate cortex: area 24a	right Fundus of striatum	0.11587	0.296357	-0.180488	0.180488	0.083	0.853039	FALSE	FALSE
left Cingulate cortex: area 24a	right Hypothalamus-other	0.223889	0.337783	-0.113894	0.113894	0.201	0.904332	FALSE	FALSE
left Cingulate cortex: area 24a	right Inferior colliculus	0.306442	0.245491	0.0609506	0.0609506	0.538	0.956159	FALSE	FALSE
left Cingulate cortex: area 24a	right Inferior olivary complex	0.0909505	0.0754286	0.0155218	0.0155218	0.881	0.991343	FALSE	FALSE
left Cingulate cortex: area 24a	right Infralimbic area	0.262673	0.288237	-0.0255643	0.0255643	0.771	0.981286	FALSE	FALSE
left Cingulate cortex: area 24a	right Insular region: not subdivided	0.167884	0.206538	-0.038654	0.038654	0.695	0.976383	FALSE	FALSE
left Cingulate cortex: area 24a	right Interposed nucleus	0.0993342	0.286475	-0.187141	0.187141	0.059	0.838082	FALSE	FALSE
left Cingulate cortex: area 24a	right Lateral parietal association cortex	-0.0999685	0.0441571	-0.144126	0.144126	0.162	0.891482	FALSE	FALSE
left Cingulate cortex: area 24a	right Lateral septal complex	0.271871	0.331618	-0.0597463	0.0597463	0.537	0.955535	FALSE	FALSE
left Cingulate cortex: area 24a	right Lateral visual area	0.277443	0.312919	-0.0354759	0.0354759	0.706	0.976752	FALSE	FALSE
left Cingulate cortex: area 24a	right Lobules IV-V	0.148389	0.139225	0.00916349	0.00916349	0.914	0.994291	FALSE	FALSE
left Cingulate cortex: area 24a	right Mammillary body	0.115032	0.117438	-0.00240603	0.00240603	0.98	0.998947	FALSE	FALSE
left Cingulate cortex: area 24a	right Medial amygdalar nucleus	0.130245	0.0904962	0.0397486	0.0397486	0.629	0.970371	FALSE	FALSE
left Cingulate cortex: area 24a	right Medial parietal association cortex	-0.110304	0.110104	-0.220408	0.220408	0.03	0.788596	TRUE	FALSE
left Cingulate cortex: area 24a	right Medial preoptic nucleus	0.129116	0.3293	-0.200184	0.200184	0.034	0.799912	TRUE	FALSE
left Cingulate cortex: area 24a	right Medial septal complex	0.130517	0.246102	-0.115585	0.115585	0.209	0.906936	FALSE	FALSE
left Cingulate cortex: area 24a	right Nucleus accumbens	0.246975	0.377663	-0.130688	0.130688	0.145	0.879368	FALSE	FALSE
left Cingulate cortex: area 24a	right Olfactory tubercle	0.148569	0.0900495	0.0585195	0.0585195	0.591	0.96572	FALSE	FALSE
left Cingulate cortex: area 24a	right Orbital area, lateral part	0.316484	0.333392	-0.0169073	0.0169073	0.865	0.98979	FALSE	FALSE
left Cingulate cortex: area 24a	right Orbital area, medial part	0.415537	0.347067	0.0684696	0.0684696	0.432	0.951162	FALSE	FALSE
left Cingulate cortex: area 24a	right Orbital area, ventrolateral part	0.373155	0.275833	0.0973214	0.0973214	0.321	0.931427	FALSE	FALSE
left Cingulate cortex: area 24a	right Pallidum, dorsal region	0.248193	0.365744	-0.117551	0.117551	0.2	0.904332	FALSE	FALSE
left Cingulate cortex: area 24a	right Pallidum, ventral region	0.21736	0.301713	-0.0843524	0.0843524	0.403	0.947177	FALSE	FALSE
left Cingulate cortex: area 24a	right Paraflocculus	-0.0317215	0.0203631	-0.0520846	0.0520846	0.554	0.959402	FALSE	FALSE
left Cingulate cortex: area 24a	right Paramedian lobule	0.20709	0.156001	0.0510895	0.0510895	0.575	0.962246	FALSE	FALSE
left Cingulate cortex: area 24a	right Parietal cortex: posterior area: rostral part	0.0950244	0.0604473	0.0345771	0.0345771	0.73	0.978885	FALSE	FALSE
left Cingulate cortex: area 24a	right Perirhinal area	0.21506	0.209612	0.0054479	0.0054479	0.959	0.997438	FALSE	FALSE
left Cingulate cortex: area 24a	right Pontine reticular nucleus	0.159861	0.192495	-0.0326345	0.0326345	0.714	0.977568	FALSE	FALSE
left Cingulate cortex: area 24a	right posteromedial visual area	0.244611	0.193167	0.0514448	0.0514448	0.598	0.967537	FALSE	FALSE
left Cingulate cortex: area 24a	right Prelimbic area	0.313658	0.299234	0.0144234	0.0144234	0.877	0.990536	FALSE	FALSE
left Cingulate cortex: area 24a	right Primary auditory area	0.267838	0.254099	0.0137394	0.0137394	0.878	0.990905	FALSE	FALSE
left Cingulate cortex: area 24a	right Primary motor cortex	0.460648	0.398566	0.0620817	0.0620817	0.508	0.955188	FALSE	FALSE
left Cingulate cortex: area 24a	right Primary somatosensory area-other	0.3553	0.273967	0.0813325	0.0813325	0.44	0.951228	FALSE	FALSE
left Cingulate cortex: area 24a	right Primary somatosensory area, barrel field	0.322701	0.46639	-0.143688	0.143688	0.133	0.872025	FALSE	FALSE
left Cingulate cortex: area 24a	right Primary somatosensory area, lower limb	0.302753	0.356499	-0.0537464	0.0537464	0.551	0.958744	FALSE	FALSE
left Cingulate cortex: area 24a	right Primary somatosensory area, mouth	0.174416	0.293424	-0.119008	0.119008	0.234	0.916667	FALSE	FALSE
left Cingulate cortex: area 24a	right Primary somatosensory area, nose	0.172335	0.301857	-0.129522	0.129522	0.181	0.895148	FALSE	FALSE
left Cingulate cortex: area 24a	right Primary somatosensory area, upper limb	0.372835	0.415689	-0.0428534	0.0428534	0.634	0.970371	FALSE	FALSE
left Cingulate cortex: area 24a	right Primary somatosensory cortex: dysgranular zone	0.202882	0.273257	-0.0703747	0.0703747	0.462	0.95244	FALSE	FALSE
left Cingulate cortex: area 24a	right Primary somatosensory cortex: shoulder region	0.184202	0.299985	-0.115783	0.115783	0.267	0.926565	FALSE	FALSE
left Cingulate cortex: area 24a	right Primary somatosensory cortex: trunk region	-0.015375	0.074284	-0.089659	0.089659	0.387	0.944888	FALSE	FALSE
left Cingulate cortex: area 24a	right Primary visual area	0.262104	0.368669	-0.106565	0.106565	0.225	0.912196	FALSE	FALSE
left Cingulate cortex: area 24a	right Retrosplenial area, dorsal part	0.191612	0.276637	-0.085025	0.085025	0.394	0.946073	FALSE	FALSE
left Cingulate cortex: area 24a	right Secondary motor area	0.333642	0.306327	0.0273148	0.0273148	0.766	0.980938	FALSE	FALSE
left Cingulate cortex: area 24a	right Secondary visual cortex: mediomedial area	0.241641	0.297062	-0.0554211	0.0554211	0.576	0.962725	FALSE	FALSE
left Cingulate cortex: area 24a	right Simple lobule	0.254717	0.222874	0.0318434	0.0318434	0.714	0.977568	FALSE	FALSE
left Cingulate cortex: area 24a	right Superior colliculus, sensory related	0.239027	0.278706	-0.0396784	0.0396784	0.678	0.974742	FALSE	FALSE
left Cingulate cortex: area 24a	right Superior olivary complex	0.0770516	0.0755787	0.00147292	0.00147292	0.993	0.999562	FALSE	FALSE
left Cingulate cortex: area 24a	right Supplemental somatosensory area	0.139957	0.206015	-0.066058	0.066058	0.498	0.954789	FALSE	FALSE
left Cingulate cortex: area 24a	right Temporal association areas	0.167442	0.107944	0.0594979	0.0594979	0.58	0.96374	FALSE	FALSE
left Cingulate cortex: area 24a	right Thalamus	0.325175	0.354349	-0.0291739	0.0291739	0.773	0.981903	FALSE	FALSE
left Cingulate cortex: area 24a	right Ventral auditory area	0.209633	0.224733	-0.0151004	0.0151004	0.879	0.991032	FALSE	FALSE
left Cingulate cortex: area 24a	Uvula (IX)	0.178637	0.252953	-0.0743159	0.0743159	0.421	0.950508	FALSE	FALSE
left Cingulate cortex: area 24a'	Central lobule	0.149679	0.177153	-0.0274743	0.0274743	0.777	0.98282	FALSE	FALSE
left Cingulate cortex: area 24a'	Culmen-other	0.177139	0.177485	-0.000346	0.000346	1	1	FALSE	FALSE
left Cingulate cortex: area 24a'	Declive (VI)	0.246774	0.150197	0.0965763	0.0965763	0.32	0.930771	FALSE	FALSE
left Cingulate cortex: area 24a'	Folium-tuber vermis (VII)	0.142424	0.0808196	0.0616044	0.0616044	0.527	0.955188	FALSE	FALSE
left Cingulate cortex: area 24a'	Interpeduncular nucleus	-0.0799649	0.0267858	-0.106751	0.106751	0.308	0.930291	FALSE	FALSE
left Cingulate cortex: area 24a'	left Agranular insular area, dorsal part	0.211678	0.147677	0.064001	0.064001	0.535	0.955535	FALSE	FALSE
left Cingulate cortex: area 24a'	left Anterolateral visual area	0.285808	0.332468	-0.0466604	0.0466604	0.612	0.96895	FALSE	FALSE
left Cingulate cortex: area 24a'	left Anteromedial visual area	0.157469	0.15236	0.00510899	0.00510899	0.961	0.997512	FALSE	FALSE
left Cingulate cortex: area 24a'	left Bed nuclei of the stria terminalis	-0.00149845	0.0972176	-0.098716	0.098716	0.343	0.93573	FALSE	FALSE
left Cingulate cortex: area 24a'	left Caudoputamen	0.151013	0.265341	-0.114328	0.114328	0.249	0.92359	FALSE	FALSE
left Cingulate cortex: area 24a'	left Cingulate cortex: area 24b	0.213844	0.12135	0.0924944	0.0924944	0.347	0.935998	FALSE	FALSE
left Cingulate cortex: area 24a'	left Cingulate cortex: area 24b'	0.621265	0.505102	0.116163	0.116163	0.103	0.863712	FALSE	FALSE
left Cingulate cortex: area 24a'	left Cingulate cortex: area 29a	0.277481	0.289225	-0.0117447	0.0117447	0.918	0.994395	FALSE	FALSE
left Cingulate cortex: area 24a'	left Cingulate cortex: area 29b	0.0408923	-0.00260387	0.0434962	0.0434962	0.707	0.976925	FALSE	FALSE
left Cingulate cortex: area 24a'	left Cingulate cortex: area 29c	0.379544	0.362686	0.0168583	0.0168583	0.837	0.985488	FALSE	FALSE
left Cingulate cortex: area 24a'	left Copula pyramidis	0.206479	0.114581	0.0918976	0.0918976	0.315	0.930771	FALSE	FALSE
left Cingulate cortex: area 24a'	left Crus 1	0.29437	0.222186	0.072184	0.072184	0.45	0.952252	FALSE	FALSE
left Cingulate cortex: area 24a'	left Crus 2	0.295568	0.198866	0.0967013	0.0967013	0.352	0.937733	FALSE	FALSE
left Cingulate cortex: area 24a'	left Cuneate nucleus	0.0684882	0.230984	-0.162496	0.162496	0.094	0.859213	FALSE	FALSE
left Cingulate cortex: area 24a'	left Dentate nucleus	0.0860766	0.227607	-0.14153	0.14153	0.132	0.872025	FALSE	FALSE
left Cingulate cortex: area 24a'	left Dorsal auditory area	0.185353	0.320325	-0.134972	0.134972	0.18	0.895148	FALSE	FALSE
left Cingulate cortex: area 24a'	left Ectorhinal cortex	0.0985789	0.0435658	0.0550131	0.0550131	0.593	0.96572	FALSE	FALSE
left Cingulate cortex: area 24a'	left Fastigial nucleus	0.0135103	0.188961	-0.175451	0.175451	0.094	0.859213	FALSE	FALSE
left Cingulate cortex: area 24a'	left Flocculus	0.116824	0.130191	-0.0133666	0.0133666	0.897	0.99236	FALSE	FALSE
left Cingulate cortex: area 24a'	left Frontal cortex: area 3	0.253758	0.305764	-0.0520067	0.0520067	0.605	0.968078	FALSE	FALSE
left Cingulate cortex: area 24a'	left Frontal pole, cerebral cortex	0.191864	0.213631	-0.0217673	0.0217673	0.808	0.984255	FALSE	FALSE
left Cingulate cortex: area 24a'	left Fundus of striatum	-0.051303	0.154372	-0.205675	0.205675	0.049	0.834753	TRUE	FALSE
left Cingulate cortex: area 24a'	left Hypothalamus-other	0.104794	0.172199	-0.0674041	0.0674041	0.474	0.952677	FALSE	FALSE
left Cingulate cortex: area 24a'	left Inferior colliculus	0.198779	0.264447	-0.0656678	0.0656678	0.577	0.963104	FALSE	FALSE
left Cingulate cortex: area 24a'	left Inferior olivary complex	0.1528	0.079	0.0738004	0.0738004	0.461	0.95244	FALSE	FALSE
left Cingulate cortex: area 24a'	left Infralimbic area	-0.0595	0.0338455	-0.0933455	0.0933455	0.33	0.933204	FALSE	FALSE
left Cingulate cortex: area 24a'	left Insular region: not subdivided	0.0582967	-0.0593163	0.117613	0.117613	0.231	0.915547	FALSE	FALSE
left Cingulate cortex: area 24a'	left Interposed nucleus	0.117476	0.163112	-0.0456356	0.0456356	0.633	0.970371	FALSE	FALSE
left Cingulate cortex: area 24a'	left Lateral parietal association cortex	0.024382	0.0578239	-0.0334419	0.0334419	0.785	0.983261	FALSE	FALSE
left Cingulate cortex: area 24a'	left Lateral septal complex	-0.0358774	0.100812	-0.13669	0.13669	0.245	0.921449	FALSE	FALSE
left Cingulate cortex: area 24a'	left Lateral visual area	0.372515	0.436952	-0.0644367	0.0644367	0.443	0.95168	FALSE	FALSE
left Cingulate cortex: area 24a'	left Lobules IV-V	0.126357	0.101234	0.0251229	0.0251229	0.794	0.983729	FALSE	FALSE
left Cingulate cortex: area 24a'	left Mammillary body	0.114825	0.153299	-0.0384736	0.0384736	0.682	0.974742	FALSE	FALSE
left Cingulate cortex: area 24a'	left Medial amygdalar nucleus	-0.0584357	-0.0615572	0.00312149	0.00312149	0.978	0.998947	FALSE	FALSE
left Cingulate cortex: area 24a'	left Medial parietal association cortex	-0.0955986	0.0299738	-0.125572	0.125572	0.263	0.926565	FALSE	FALSE
left Cingulate cortex: area 24a'	left Medial preoptic nucleus	0.231232	0.160228	0.071004	0.071004	0.437	0.951162	FALSE	FALSE
left Cingulate cortex: area 24a'	left Medial septal complex	0.0971456	0.180061	-0.0829157	0.0829157	0.386	0.944654	FALSE	FALSE
left Cingulate cortex: area 24a'	left Nucleus accumbens	0.118946	0.189971	-0.0710247	0.0710247	0.455	0.952315	FALSE	FALSE
left Cingulate cortex: area 24a'	left Olfactory tubercle	0.136132	0.132648	0.00348414	0.00348414	0.968	0.997935	FALSE	FALSE
left Cingulate cortex: area 24a'	left Orbital area, lateral part	0.284997	0.280642	0.00435508	0.00435508	0.962	0.997512	FALSE	FALSE
left Cingulate cortex: area 24a'	left Orbital area, medial part	0.304517	0.43904	-0.134524	0.134524	0.092	0.859213	FALSE	FALSE
left Cingulate cortex: area 24a'	left Orbital area, ventrolateral part	0.29733	0.37129	-0.0739608	0.0739608	0.404	0.947533	FALSE	FALSE
left Cingulate cortex: area 24a'	left Pallidum, dorsal region	0.180565	0.285155	-0.10459	0.10459	0.28	0.927009	FALSE	FALSE
left Cingulate cortex: area 24a'	left Pallidum, ventral region	0.12189	0.165818	-0.0439286	0.0439286	0.681	0.974742	FALSE	FALSE
left Cingulate cortex: area 24a'	left Paraflocculus	0.0504202	0.12145	-0.0710299	0.0710299	0.484	0.954526	FALSE	FALSE
left Cingulate cortex: area 24a'	left Paramedian lobule	0.198218	0.0947053	0.103513	0.103513	0.272	0.927009	FALSE	FALSE
left Cingulate cortex: area 24a'	left Parietal cortex: posterior area: rostral part	0.0557741	0.162294	-0.10652	0.10652	0.335	0.933301	FALSE	FALSE
left Cingulate cortex: area 24a'	left Perirhinal area	0.137203	0.215279	-0.0780765	0.0780765	0.453	0.952315	FALSE	FALSE
left Cingulate cortex: area 24a'	left Pontine reticular nucleus	0.225731	0.205321	0.0204102	0.0204102	0.834	0.985488	FALSE	FALSE
left Cingulate cortex: area 24a'	left posteromedial visual area	0.280006	0.392484	-0.112478	0.112478	0.208	0.906936	FALSE	FALSE
left Cingulate cortex: area 24a'	left Prelimbic area	0.30802	0.179512	0.128508	0.128508	0.172	0.892377	FALSE	FALSE
left Cingulate cortex: area 24a'	left Primary auditory area	0.241062	0.27231	-0.0312481	0.0312481	0.752	0.979906	FALSE	FALSE
left Cingulate cortex: area 24a'	left Primary motor cortex	0.332557	0.478547	-0.14599	0.14599	0.079	0.849972	FALSE	FALSE
left Cingulate cortex: area 24a'	left Primary somatosensory area-other	0.316318	0.310814	0.00550407	0.00550407	0.945	0.995894	FALSE	FALSE
left Cingulate cortex: area 24a'	left Primary somatosensory area, barrel field	0.266794	0.486933	-0.220138	0.220138	0.023	0.78077	TRUE	FALSE
left Cingulate cortex: area 24a'	left Primary somatosensory area, lower limb	0.201235	0.240549	-0.039314	0.039314	0.69	0.975257	FALSE	FALSE
left Cingulate cortex: area 24a'	left Primary somatosensory area, mouth	0.305962	0.365608	-0.0596461	0.0596461	0.543	0.958314	FALSE	FALSE
left Cingulate cortex: area 24a'	left Primary somatosensory area, nose	0.158876	0.149714	0.00916131	0.00916131	0.929	0.995314	FALSE	FALSE
left Cingulate cortex: area 24a'	left Primary somatosensory area, upper limb	0.376532	0.438915	-0.0623827	0.0623827	0.501	0.954789	FALSE	FALSE
left Cingulate cortex: area 24a'	left Primary somatosensory cortex: dysgranular zone	0.357206	0.390438	-0.0332324	0.0332324	0.664	0.973941	FALSE	FALSE
left Cingulate cortex: area 24a'	left Primary somatosensory cortex: shoulder region	0.339345	0.350752	-0.011407	0.011407	0.895	0.991977	FALSE	FALSE
left Cingulate cortex: area 24a'	left Primary somatosensory cortex: trunk region	0.0710932	0.173372	-0.102278	0.102278	0.364	0.939519	FALSE	FALSE
left Cingulate cortex: area 24a'	left Primary visual area	0.249709	0.328246	-0.0785375	0.0785375	0.413	0.949486	FALSE	FALSE
left Cingulate cortex: area 24a'	left Retrosplenial area, dorsal part	0.240204	0.219503	0.0207005	0.0207005	0.827	0.985289	FALSE	FALSE
left Cingulate cortex: area 24a'	left Secondary motor area	0.142627	0.17365	-0.0310235	0.0310235	0.756	0.980342	FALSE	FALSE
left Cingulate cortex: area 24a'	left Secondary visual cortex: mediomedial area	0.286549	0.260233	0.0263158	0.0263158	0.77	0.981016	FALSE	FALSE
left Cingulate cortex: area 24a'	left Simple lobule	0.237887	0.197523	0.0403637	0.0403637	0.672	0.973941	FALSE	FALSE
left Cingulate cortex: area 24a'	left Superior colliculus, sensory related	0.21192	0.204778	0.00714225	0.00714225	0.935	0.995364	FALSE	FALSE
left Cingulate cortex: area 24a'	left Superior olivary complex	0.156989	0.226278	-0.0692892	0.0692892	0.461	0.95244	FALSE	FALSE
left Cingulate cortex: area 24a'	left Supplemental somatosensory area	0.0645155	-0.0503452	0.114861	0.114861	0.238	0.918778	FALSE	FALSE
left Cingulate cortex: area 24a'	left Temporal association areas	0.089522	0.0782483	0.0112737	0.0112737	0.935	0.995364	FALSE	FALSE
left Cingulate cortex: area 24a'	left Thalamus	0.170556	0.239624	-0.0690685	0.0690685	0.492	0.954789	FALSE	FALSE
left Cingulate cortex: area 24a'	left Ventral auditory area	0.136457	0.165003	-0.0285467	0.0285467	0.788	0.983619	FALSE	FALSE
left Cingulate cortex: area 24a'	Lingula (I)	0.0145383	0.0582975	-0.0437592	0.0437592	0.664	0.973941	FALSE	FALSE
left Cingulate cortex: area 24a'	Medulla-other	0.126437	0.247271	-0.120834	0.120834	0.198	0.903004	FALSE	FALSE
left Cingulate cortex: area 24a'	Midbrain-other	0.103684	0.188636	-0.0849517	0.0849517	0.405	0.947956	FALSE	FALSE
left Cingulate cortex: area 24a'	Nodulus (X)	0.213599	0.176625	0.0369731	0.0369731	0.722	0.977849	FALSE	FALSE
left Cingulate cortex: area 24a'	Periaqueductal gray	0.150751	0.209053	-0.0583018	0.0583018	0.576	0.962725	FALSE	FALSE
left Cingulate cortex: area 24a'	Pons-other	0.119794	0.215666	-0.0958717	0.0958717	0.335	0.933301	FALSE	FALSE
left Cingulate cortex: area 24a'	Pyramus (VIII)	0.185699	0.165904	0.0197956	0.0197956	0.835	0.985488	FALSE	FALSE
left Cingulate cortex: area 24a'	right Agranular insular area, dorsal part	0.198868	0.195509	0.00335915	0.00335915	0.978	0.998947	FALSE	FALSE
left Cingulate cortex: area 24a'	right Anterolateral visual area	0.289867	0.350462	-0.0605945	0.0605945	0.463	0.95244	FALSE	FALSE
left Cingulate cortex: area 24a'	right Anteromedial visual area	0.0606073	0.0838549	-0.0232476	0.0232476	0.813	0.984255	FALSE	FALSE
left Cingulate cortex: area 24a'	right Bed nuclei of the stria terminalis	0.0361351	0.1314	-0.0952648	0.0952648	0.348	0.936589	FALSE	FALSE
left Cingulate cortex: area 24a'	right Caudoputamen	0.150723	0.211593	-0.0608696	0.0608696	0.539	0.956467	FALSE	FALSE
left Cingulate cortex: area 24a'	right Cingulate cortex: area 24a'	0.799405	0.80286	-0.00345497	0.00345497	0.929	0.995314	FALSE	FALSE
left Cingulate cortex: area 24a'	right Cingulate cortex: area 24b	0.10182	0.0715571	0.0302634	0.0302634	0.789	0.983619	FALSE	FALSE
left Cingulate cortex: area 24a'	right Cingulate cortex: area 24b'	0.516578	0.467048	0.0495298	0.0495298	0.521	0.955188	FALSE	FALSE
left Cingulate cortex: area 24a'	right Cingulate cortex: area 29a	0.278765	0.253732	0.0250327	0.0250327	0.81	0.984255	FALSE	FALSE
left Cingulate cortex: area 24a'	right Cingulate cortex: area 29b	0.0966734	0.0258108	0.0708626	0.0708626	0.535	0.955535	FALSE	FALSE
left Cingulate cortex: area 24a'	right Cingulate cortex: area 29c	0.335943	0.326892	0.00905034	0.00905034	0.912	0.994291	FALSE	FALSE
left Cingulate cortex: area 24a'	right Copula pyramidis	0.251454	0.0838432	0.16761	0.16761	0.06	0.838082	FALSE	FALSE
left Cingulate cortex: area 24a'	right Crus 1	0.323042	0.17389	0.149153	0.149153	0.114	0.872025	FALSE	FALSE
left Cingulate cortex: area 24a'	right Crus 2	0.30943	0.109118	0.200312	0.200312	0.042	0.809143	TRUE	FALSE
left Cingulate cortex: area 24a'	right Cuneate nucleus	0.106163	0.216504	-0.110341	0.110341	0.23	0.915055	FALSE	FALSE
left Cingulate cortex: area 24a'	right Dentate nucleus	0.126777	0.167197	-0.0404201	0.0404201	0.688	0.975008	FALSE	FALSE
left Cingulate cortex: area 24a'	right Dorsal auditory area	0.335156	0.354162	-0.0190058	0.0190058	0.829	0.985289	FALSE	FALSE
left Cingulate cortex: area 24a'	right Ectorhinal cortex	0.203132	0.168468	0.0346639	0.0346639	0.739	0.979484	FALSE	FALSE
left Cingulate cortex: area 24a'	right Fastigial nucleus	0.0980918	0.196742	-0.0986502	0.0986502	0.278	0.927009	FALSE	FALSE
left Cingulate cortex: area 24a'	right Flocculus	0.190633	0.0977393	0.092894	0.092894	0.338	0.93397	FALSE	FALSE
left Cingulate cortex: area 24a'	right Frontal cortex: area 3	0.314233	0.235255	0.0789781	0.0789781	0.36	0.938771	FALSE	FALSE
left Cingulate cortex: area 24a'	right Frontal pole, cerebral cortex	0.170006	0.288324	-0.118319	0.118319	0.238	0.918778	FALSE	FALSE
left Cingulate cortex: area 24a'	right Fundus of striatum	0.0303428	0.126184	-0.0958416	0.0958416	0.35	0.937376	FALSE	FALSE
left Cingulate cortex: area 24a'	right Hypothalamus-other	0.120359	0.176797	-0.0564379	0.0564379	0.556	0.959402	FALSE	FALSE
left Cingulate cortex: area 24a'	right Inferior colliculus	0.260848	0.236631	0.0242175	0.0242175	0.808	0.984255	FALSE	FALSE
left Cingulate cortex: area 24a'	right Inferior olivary complex	0.15034	0.0465225	0.103818	0.103818	0.337	0.933756	FALSE	FALSE
left Cingulate cortex: area 24a'	right Infralimbic area	-0.0616743	-0.0169182	-0.0447562	0.0447562	0.631	0.970371	FALSE	FALSE
left Cingulate cortex: area 24a'	right Insular region: not subdivided	0.100107	0.0711484	0.0289586	0.0289586	0.759	0.980778	FALSE	FALSE
left Cingulate cortex: area 24a'	right Interposed nucleus	0.0979176	0.119957	-0.0220392	0.0220392	0.83	0.985488	FALSE	FALSE
left Cingulate cortex: area 24a'	right Lateral parietal association cortex	-0.104803	-0.0133662	-0.0914371	0.0914371	0.398	0.946207	FALSE	FALSE
left Cingulate cortex: area 24a'	right Lateral septal complex	0.0175671	0.109614	-0.0920469	0.0920469	0.437	0.951162	FALSE	FALSE
left Cingulate cortex: area 24a'	right Lateral visual area	0.31608	0.347554	-0.0314742	0.0314742	0.714	0.977568	FALSE	FALSE
left Cingulate cortex: area 24a'	right Lobules IV-V	0.159389	0.0599843	0.0994047	0.0994047	0.348	0.936589	FALSE	FALSE
left Cingulate cortex: area 24a'	right Mammillary body	0.113317	0.0940307	0.019286	0.019286	0.814	0.984255	FALSE	FALSE
left Cingulate cortex: area 24a'	right Medial amygdalar nucleus	0.0221262	-0.034024	0.0561501	0.0561501	0.592	0.96572	FALSE	FALSE
left Cingulate cortex: area 24a'	right Medial parietal association cortex	-0.0702686	-0.000302	-0.0699667	0.0699667	0.552	0.958989	FALSE	FALSE
left Cingulate cortex: area 24a'	right Medial preoptic nucleus	0.138836	0.139856	-0.00101993	0.00101993	0.992	0.999562	FALSE	FALSE
left Cingulate cortex: area 24a'	right Medial septal complex	0.0995817	0.200871	-0.10129	0.10129	0.297	0.928143	FALSE	FALSE
left Cingulate cortex: area 24a'	right Nucleus accumbens	0.130138	0.229768	-0.0996292	0.0996292	0.302	0.929683	FALSE	FALSE
left Cingulate cortex: area 24a'	right Olfactory tubercle	0.147349	0.144576	0.00277327	0.00277327	0.983	0.998947	FALSE	FALSE
left Cingulate cortex: area 24a'	right Orbital area, lateral part	0.2143	0.278976	-0.064676	0.064676	0.508	0.955188	FALSE	FALSE
left Cingulate cortex: area 24a'	right Orbital area, medial part	0.231804	0.308129	-0.0763253	0.0763253	0.467	0.952677	FALSE	FALSE
left Cingulate cortex: area 24a'	right Orbital area, ventrolateral part	0.202893	0.211117	-0.00822326	0.00822326	0.937	0.995497	FALSE	FALSE
left Cingulate cortex: area 24a'	right Pallidum, dorsal region	0.219384	0.248337	-0.0289524	0.0289524	0.794	0.983729	FALSE	FALSE
left Cingulate cortex: area 24a'	right Pallidum, ventral region	0.127053	0.167347	-0.040294	0.040294	0.693	0.975647	FALSE	FALSE
left Cingulate cortex: area 24a'	right Paraflocculus	-0.0122168	0.050763	-0.0629798	0.0629798	0.524	0.955188	FALSE	FALSE
left Cingulate cortex: area 24a'	right Paramedian lobule	0.241986	0.0604015	0.181585	0.181585	0.047	0.830838	TRUE	FALSE
left Cingulate cortex: area 24a'	right Parietal cortex: posterior area: rostral part	0.0208508	0.00587852	0.0149723	0.0149723	0.886	0.991446	FALSE	FALSE
left Cingulate cortex: area 24a'	right Perirhinal area	0.213679	0.290743	-0.0770639	0.0770639	0.399	0.946361	FALSE	FALSE
left Cingulate cortex: area 24a'	right Pontine reticular nucleus	0.225374	0.198065	0.0273088	0.0273088	0.783	0.98319	FALSE	FALSE
left Cingulate cortex: area 24a'	right posteromedial visual area	0.176128	0.192457	-0.0163289	0.0163289	0.858	0.988943	FALSE	FALSE
left Cingulate cortex: area 24a'	right Prelimbic area	0.184836	0.152457	0.0323787	0.0323787	0.748	0.979906	FALSE	FALSE
left Cingulate cortex: area 24a'	right Primary auditory area	0.275422	0.257657	0.0177648	0.0177648	0.867	0.98982	FALSE	FALSE
left Cingulate cortex: area 24a'	right Primary motor cortex	0.339747	0.337966	0.00178138	0.00178138	0.981	0.998947	FALSE	FALSE
left Cingulate cortex: area 24a'	right Primary somatosensory area-other	0.316461	0.28161	0.0348506	0.0348506	0.656	0.973941	FALSE	FALSE
left Cingulate cortex: area 24a'	right Primary somatosensory area, barrel field	0.295421	0.414408	-0.118987	0.118987	0.223	0.912196	FALSE	FALSE
left Cingulate cortex: area 24a'	right Primary somatosensory area, lower limb	0.138888	0.144884	-0.00599633	0.00599633	0.943	0.995812	FALSE	FALSE
left Cingulate cortex: area 24a'	right Primary somatosensory area, mouth	0.326802	0.331841	-0.00503879	0.00503879	0.949	0.996542	FALSE	FALSE
left Cingulate cortex: area 24a'	right Primary somatosensory area, nose	0.266169	0.37325	-0.107081	0.107081	0.255	0.925183	FALSE	FALSE
left Cingulate cortex: area 24a'	right Primary somatosensory area, upper limb	0.292274	0.310356	-0.0180821	0.0180821	0.868	0.98982	FALSE	FALSE
left Cingulate cortex: area 24a'	right Primary somatosensory cortex: dysgranular zone	0.312267	0.294476	0.0177912	0.0177912	0.862	0.989083	FALSE	FALSE
left Cingulate cortex: area 24a'	right Primary somatosensory cortex: shoulder region	0.253855	0.205184	0.0486705	0.0486705	0.632	0.970371	FALSE	FALSE
left Cingulate cortex: area 24a'	right Primary somatosensory cortex: trunk region	-0.0127653	0.000959	-0.0137247	0.0137247	0.894	0.991977	FALSE	FALSE
left Cingulate cortex: area 24a'	right Primary visual area	0.306567	0.307847	-0.00128007	0.00128007	0.99	0.999562	FALSE	FALSE
left Cingulate cortex: area 24a'	right Retrosplenial area, dorsal part	0.294578	0.214342	0.0802363	0.0802363	0.428	0.950866	FALSE	FALSE
left Cingulate cortex: area 24a'	right Secondary motor area	0.0969692	0.102538	-0.0055692	0.0055692	0.961	0.997512	FALSE	FALSE
left Cingulate cortex: area 24a'	right Secondary visual cortex: mediomedial area	0.184454	0.217083	-0.0326284	0.0326284	0.783	0.98319	FALSE	FALSE
left Cingulate cortex: area 24a'	right Simple lobule	0.204858	0.152689	0.0521697	0.0521697	0.623	0.970371	FALSE	FALSE
left Cingulate cortex: area 24a'	right Superior colliculus, sensory related	0.215272	0.151147	0.0641248	0.0641248	0.526	0.955188	FALSE	FALSE
left Cingulate cortex: area 24a'	right Superior olivary complex	0.188025	0.141797	0.0462287	0.0462287	0.642	0.97255	FALSE	FALSE
left Cingulate cortex: area 24a'	right Supplemental somatosensory area	0.116032	0.103396	0.0126355	0.0126355	0.895	0.991977	FALSE	FALSE
left Cingulate cortex: area 24a'	right Temporal association areas	0.180667	0.184402	-0.00373426	0.00373426	0.963	0.997512	FALSE	FALSE
left Cingulate cortex: area 24a'	right Thalamus	0.163339	0.251883	-0.0885439	0.0885439	0.367	0.94077	FALSE	FALSE
left Cingulate cortex: area 24a'	right Ventral auditory area	0.214028	0.207436	0.00659237	0.00659237	0.937	0.995497	FALSE	FALSE
left Cingulate cortex: area 24a'	Uvula (IX)	0.196161	0.229414	-0.0332537	0.0332537	0.728	0.978269	FALSE	FALSE
left Cingulate cortex: area 24b	Central lobule	0.236785	0.256785	-0.0200007	0.0200007	0.821	0.985277	FALSE	FALSE
left Cingulate cortex: area 24b	Culmen-other	0.191979	0.187314	0.00466502	0.00466502	0.96	0.997453	FALSE	FALSE
left Cingulate cortex: area 24b	Declive (VI)	0.19069	0.000915	0.189775	0.189775	0.048	0.833501	TRUE	FALSE
left Cingulate cortex: area 24b	Folium-tuber vermis (VII)	0.142387	-0.0312447	0.173632	0.173632	0.04	0.806098	TRUE	FALSE
left Cingulate cortex: area 24b	Interpeduncular nucleus	0.161117	0.398303	-0.237186	0.237186	0.025	0.782106	TRUE	FALSE
left Cingulate cortex: area 24b	left Agranular insular area, dorsal part	0.106455	-0.00837938	0.114834	0.114834	0.247	0.921449	FALSE	FALSE
left Cingulate cortex: area 24b	left Anterolateral visual area	0.167247	0.230291	-0.063044	0.063044	0.537	0.955535	FALSE	FALSE
left Cingulate cortex: area 24b	left Anteromedial visual area	0.173308	0.213334	-0.0400262	0.0400262	0.656	0.973941	FALSE	FALSE
left Cingulate cortex: area 24b	left Bed nuclei of the stria terminalis	0.282744	0.429287	-0.146543	0.146543	0.078	0.849972	FALSE	FALSE
left Cingulate cortex: area 24b	left Caudoputamen	0.450908	0.545157	-0.0942489	0.0942489	0.184	0.895148	FALSE	FALSE
left Cingulate cortex: area 24b	left Cingulate cortex: area 24b'	0.44653	0.374413	0.0721167	0.0721167	0.389	0.945195	FALSE	FALSE
left Cingulate cortex: area 24b	left Cingulate cortex: area 29a	-0.00695625	0.141167	-0.148123	0.148123	0.114	0.872025	FALSE	FALSE
left Cingulate cortex: area 24b	left Cingulate cortex: area 29b	0.148855	0.178838	-0.0299838	0.0299838	0.748	0.979906	FALSE	FALSE
left Cingulate cortex: area 24b	left Cingulate cortex: area 29c	0.332033	0.214138	0.117895	0.117895	0.207	0.90615	FALSE	FALSE
left Cingulate cortex: area 24b	left Copula pyramidis	0.130105	0.049235	0.08087	0.08087	0.363	0.939519	FALSE	FALSE
left Cingulate cortex: area 24b	left Crus 1	0.20392	0.10752	0.0964009	0.0964009	0.318	0.930771	FALSE	FALSE
left Cingulate cortex: area 24b	left Crus 2	0.266013	0.15106	0.114952	0.114952	0.217	0.910606	FALSE	FALSE
left Cingulate cortex: area 24b	left Cuneate nucleus	0.0161336	-0.0606781	0.0768117	0.0768117	0.444	0.95168	FALSE	FALSE
left Cingulate cortex: area 24b	left Dentate nucleus	0.250588	0.329152	-0.0785633	0.0785633	0.403	0.947177	FALSE	FALSE
left Cingulate cortex: area 24b	left Dorsal auditory area	0.238432	0.291938	-0.0535062	0.0535062	0.575	0.962246	FALSE	FALSE
left Cingulate cortex: area 24b	left Ectorhinal cortex	0.0283143	0.303085	-0.274771	0.274771	0.006	0.663174	TRUE	FALSE
left Cingulate cortex: area 24b	left Fastigial nucleus	0.256689	0.339126	-0.0824367	0.0824367	0.363	0.939519	FALSE	FALSE
left Cingulate cortex: area 24b	left Flocculus	0.204958	0.25129	-0.0463319	0.0463319	0.625	0.970371	FALSE	FALSE
left Cingulate cortex: area 24b	left Frontal cortex: area 3	0.169699	0.233802	-0.0641028	0.0641028	0.489	0.954789	FALSE	FALSE
left Cingulate cortex: area 24b	left Frontal pole, cerebral cortex	0.293983	0.115273	0.17871	0.17871	0.066	0.838082	FALSE	FALSE
left Cingulate cortex: area 24b	left Fundus of striatum	0.216217	0.288923	-0.0727061	0.0727061	0.395	0.946207	FALSE	FALSE
left Cingulate cortex: area 24b	left Hypothalamus-other	0.326572	0.377422	-0.05085	0.05085	0.56	0.95986	FALSE	FALSE
left Cingulate cortex: area 24b	left Inferior colliculus	0.1944	0.297712	-0.103311	0.103311	0.261	0.926565	FALSE	FALSE
left Cingulate cortex: area 24b	left Inferior olivary complex	0.118809	-0.0530806	0.171889	0.171889	0.107	0.86847	FALSE	FALSE
left Cingulate cortex: area 24b	left Infralimbic area	0.287976	0.450622	-0.162647	0.162647	0.056	0.837543	FALSE	FALSE
left Cingulate cortex: area 24b	left Insular region: not subdivided	0.178023	0.333062	-0.15504	0.15504	0.08	0.851397	FALSE	FALSE
left Cingulate cortex: area 24b	left Interposed nucleus	0.220978	0.305868	-0.0848897	0.0848897	0.359	0.938658	FALSE	FALSE
left Cingulate cortex: area 24b	left Lateral parietal association cortex	0.0254066	0.215495	-0.190088	0.190088	0.044	0.821291	TRUE	FALSE
left Cingulate cortex: area 24b	left Lateral septal complex	0.370735	0.477373	-0.106638	0.106638	0.163	0.891832	FALSE	FALSE
left Cingulate cortex: area 24b	left Lateral visual area	0.183949	0.105255	0.0786945	0.0786945	0.469	0.952677	FALSE	FALSE
left Cingulate cortex: area 24b	left Lobules IV-V	0.277937	0.264121	0.0138163	0.0138163	0.857	0.988943	FALSE	FALSE
left Cingulate cortex: area 24b	left Mammillary body	0.0440585	-0.00785889	0.0519174	0.0519174	0.606	0.96829	FALSE	FALSE
left Cingulate cortex: area 24b	left Medial amygdalar nucleus	0.287205	0.261859	0.0253458	0.0253458	0.784	0.983261	FALSE	FALSE
left Cingulate cortex: area 24b	left Medial parietal association cortex	0.0135429	0.350562	-0.337019	0.337019	0	0	TRUE	TRUE
left Cingulate cortex: area 24b	left Medial preoptic nucleus	0.222907	0.181337	0.0415699	0.0415699	0.664	0.973941	FALSE	FALSE
left Cingulate cortex: area 24b	left Medial septal complex	0.197203	0.252444	-0.0552411	0.0552411	0.578	0.963482	FALSE	FALSE
left Cingulate cortex: area 24b	left Nucleus accumbens	0.268573	0.405014	-0.136442	0.136442	0.099	0.860702	FALSE	FALSE
left Cingulate cortex: area 24b	left Olfactory tubercle	0.0898448	-0.0267424	0.116587	0.116587	0.19	0.896988	FALSE	FALSE
left Cingulate cortex: area 24b	left Orbital area, lateral part	0.387911	0.3782	0.00971005	0.00971005	0.901	0.992783	FALSE	FALSE
left Cingulate cortex: area 24b	left Orbital area, medial part	0.24699	0.322054	-0.0750646	0.0750646	0.409	0.948631	FALSE	FALSE
left Cingulate cortex: area 24b	left Orbital area, ventrolateral part	0.394105	0.39348	0.000625	0.000625	0.995	0.999562	FALSE	FALSE
left Cingulate cortex: area 24b	left Pallidum, dorsal region	0.368391	0.492925	-0.124534	0.124534	0.1	0.860845	FALSE	FALSE
left Cingulate cortex: area 24b	left Pallidum, ventral region	0.22752	0.340306	-0.112786	0.112786	0.175	0.894896	FALSE	FALSE
left Cingulate cortex: area 24b	left Paraflocculus	0.100711	0.138974	-0.0382631	0.0382631	0.702	0.976607	FALSE	FALSE
left Cingulate cortex: area 24b	left Paramedian lobule	0.173636	0.165177	0.00845921	0.00845921	0.937	0.995497	FALSE	FALSE
left Cingulate cortex: area 24b	left Parietal cortex: posterior area: rostral part	0.210018	0.221516	-0.0114974	0.0114974	0.908	0.993767	FALSE	FALSE
left Cingulate cortex: area 24b	left Perirhinal area	0.100425	0.194714	-0.0942886	0.0942886	0.331	0.933301	FALSE	FALSE
left Cingulate cortex: area 24b	left Pontine reticular nucleus	0.139412	0.0375137	0.101898	0.101898	0.25	0.924441	FALSE	FALSE
left Cingulate cortex: area 24b	left posteromedial visual area	0.170448	0.110129	0.0603195	0.0603195	0.552	0.958989	FALSE	FALSE
left Cingulate cortex: area 24b	left Prelimbic area	0.525702	0.413098	0.112604	0.112604	0.169	0.892377	FALSE	FALSE
left Cingulate cortex: area 24b	left Primary auditory area	0.266037	0.270912	-0.00487466	0.00487466	0.957	0.997279	FALSE	FALSE
left Cingulate cortex: area 24b	left Primary motor cortex	0.368415	0.309952	0.0584628	0.0584628	0.528	0.955188	FALSE	FALSE
left Cingulate cortex: area 24b	left Primary somatosensory area-other	0.327462	0.290734	0.0367279	0.0367279	0.685	0.974742	FALSE	FALSE
left Cingulate cortex: area 24b	left Primary somatosensory area, barrel field	0.315823	0.287246	0.0285777	0.0285777	0.786	0.983297	FALSE	FALSE
left Cingulate cortex: area 24b	left Primary somatosensory area, lower limb	0.313009	0.288188	0.0248215	0.0248215	0.776	0.982553	FALSE	FALSE
left Cingulate cortex: area 24b	left Primary somatosensory area, mouth	0.0330677	0.0968208	-0.0637531	0.0637531	0.521	0.955188	FALSE	FALSE
left Cingulate cortex: area 24b	left Primary somatosensory area, nose	0.205834	0.313197	-0.107363	0.107363	0.235	0.917699	FALSE	FALSE
left Cingulate cortex: area 24b	left Primary somatosensory area, upper limb	0.198458	0.153592	0.0448657	0.0448657	0.653	0.973941	FALSE	FALSE
left Cingulate cortex: area 24b	left Primary somatosensory cortex: dysgranular zone	-0.00699748	0.079635	-0.0866325	0.0866325	0.39	0.945195	FALSE	FALSE
left Cingulate cortex: area 24b	left Primary somatosensory cortex: shoulder region	0.0320573	-0.0332199	0.0652772	0.0652772	0.515	0.955188	FALSE	FALSE
left Cingulate cortex: area 24b	left Primary somatosensory cortex: trunk region	0.0557117	0.230305	-0.174594	0.174594	0.051	0.837543	FALSE	FALSE
left Cingulate cortex: area 24b	left Primary visual area	0.1435	0.290041	-0.146541	0.146541	0.138	0.872025	FALSE	FALSE
left Cingulate cortex: area 24b	left Retrosplenial area, dorsal part	-0.0382599	0.107526	-0.145786	0.145786	0.162	0.891482	FALSE	FALSE
left Cingulate cortex: area 24b	left Secondary motor area	0.589305	0.52083	0.0684751	0.0684751	0.367	0.94077	FALSE	FALSE
left Cingulate cortex: area 24b	left Secondary visual cortex: mediomedial area	0.125758	0.198305	-0.0725472	0.0725472	0.436	0.951162	FALSE	FALSE
left Cingulate cortex: area 24b	left Simple lobule	0.21091	0.101376	0.109533	0.109533	0.247	0.921449	FALSE	FALSE
left Cingulate cortex: area 24b	left Superior colliculus, sensory related	0.266134	0.352533	-0.0863996	0.0863996	0.374	0.9425	FALSE	FALSE
left Cingulate cortex: area 24b	left Superior olivary complex	0.0620859	0.104879	-0.0427932	0.0427932	0.662	0.973941	FALSE	FALSE
left Cingulate cortex: area 24b	left Supplemental somatosensory area	0.269082	0.421659	-0.152577	0.152577	0.057	0.837543	FALSE	FALSE
left Cingulate cortex: area 24b	left Temporal association areas	0.183985	0.366887	-0.182902	0.182902	0.054	0.837543	FALSE	FALSE
left Cingulate cortex: area 24b	left Thalamus	0.370477	0.514081	-0.143604	0.143604	0.065	0.838082	FALSE	FALSE
left Cingulate cortex: area 24b	left Ventral auditory area	0.261567	0.310994	-0.0494279	0.0494279	0.606	0.96829	FALSE	FALSE
left Cingulate cortex: area 24b	Lingula (I)	0.140043	0.186493	-0.0464498	0.0464498	0.598	0.967537	FALSE	FALSE
left Cingulate cortex: area 24b	Medulla-other	0.251053	0.321061	-0.0700078	0.0700078	0.466	0.952677	FALSE	FALSE
left Cingulate cortex: area 24b	Midbrain-other	0.267756	0.45303	-0.185273	0.185273	0.031	0.794881	TRUE	FALSE
left Cingulate cortex: area 24b	Nodulus (X)	0.205899	0.109253	0.0966461	0.0966461	0.321	0.931427	FALSE	FALSE
left Cingulate cortex: area 24b	Periaqueductal gray	0.256296	0.408744	-0.152448	0.152448	0.076	0.849296	FALSE	FALSE
left Cingulate cortex: area 24b	Pons-other	0.23353	0.398053	-0.164522	0.164522	0.047	0.830838	TRUE	FALSE
left Cingulate cortex: area 24b	Pyramus (VIII)	0.107318	0.040461	0.0668571	0.0668571	0.438	0.951162	FALSE	FALSE
left Cingulate cortex: area 24b	right Agranular insular area, dorsal part	0.192561	0.076101	0.11646	0.11646	0.256	0.925183	FALSE	FALSE
left Cingulate cortex: area 24b	right Anterolateral visual area	0.22571	0.278206	-0.0524958	0.0524958	0.582	0.96454	FALSE	FALSE
left Cingulate cortex: area 24b	right Anteromedial visual area	0.29893	0.382808	-0.0838781	0.0838781	0.359	0.938658	FALSE	FALSE
left Cingulate cortex: area 24b	right Bed nuclei of the stria terminalis	0.375047	0.491919	-0.116872	0.116872	0.115	0.872025	FALSE	FALSE
left Cingulate cortex: area 24b	right Caudoputamen	0.428171	0.520295	-0.0921241	0.0921241	0.203	0.905282	FALSE	FALSE
left Cingulate cortex: area 24b	right Cingulate cortex: area 24b	0.745086	0.723414	0.0216716	0.0216716	0.683	0.974742	FALSE	FALSE
left Cingulate cortex: area 24b	right Cingulate cortex: area 24b'	0.180533	0.152691	0.0278423	0.0278423	0.79	0.983619	FALSE	FALSE
left Cingulate cortex: area 24b	right Cingulate cortex: area 29a	0.00952763	0.0873165	-0.0777889	0.0777889	0.407	0.948631	FALSE	FALSE
left Cingulate cortex: area 24b	right Cingulate cortex: area 29b	0.189741	0.0666237	0.123117	0.123117	0.236	0.917841	FALSE	FALSE
left Cingulate cortex: area 24b	right Cingulate cortex: area 29c	0.139389	0.0713786	0.0680103	0.0680103	0.503	0.954789	FALSE	FALSE
left Cingulate cortex: area 24b	right Copula pyramidis	0.189066	0.0153287	0.173738	0.173738	0.058	0.838082	FALSE	FALSE
left Cingulate cortex: area 24b	right Crus 1	0.228551	0.107616	0.120935	0.120935	0.201	0.904332	FALSE	FALSE
left Cingulate cortex: area 24b	right Crus 2	0.215519	0.0396169	0.175902	0.175902	0.068	0.838926	FALSE	FALSE
left Cingulate cortex: area 24b	right Cuneate nucleus	0.0571861	-0.00856875	0.0657548	0.0657548	0.508	0.955188	FALSE	FALSE
left Cingulate cortex: area 24b	right Dentate nucleus	0.194639	0.349119	-0.15448	0.15448	0.086	0.85643	FALSE	FALSE
left Cingulate cortex: area 24b	right Dorsal auditory area	0.14129	0.26563	-0.124339	0.124339	0.226	0.912936	FALSE	FALSE
left Cingulate cortex: area 24b	right Ectorhinal cortex	0.270974	0.275097	-0.00412345	0.00412345	0.971	0.998403	FALSE	FALSE
left Cingulate cortex: area 24b	right Fastigial nucleus	0.252045	0.355676	-0.103631	0.103631	0.22	0.911087	FALSE	FALSE
left Cingulate cortex: area 24b	right Flocculus	0.135716	0.161464	-0.0257483	0.0257483	0.805	0.984255	FALSE	FALSE
left Cingulate cortex: area 24b	right Frontal cortex: area 3	0.25622	0.10505	0.15117	0.15117	0.128	0.872025	FALSE	FALSE
left Cingulate cortex: area 24b	right Frontal pole, cerebral cortex	0.143203	0.113511	0.0296922	0.0296922	0.759	0.980778	FALSE	FALSE
left Cingulate cortex: area 24b	right Fundus of striatum	0.206036	0.266102	-0.0600659	0.0600659	0.534	0.955394	FALSE	FALSE
left Cingulate cortex: area 24b	right Hypothalamus-other	0.287816	0.372231	-0.0844142	0.0844142	0.317	0.930771	FALSE	FALSE
left Cingulate cortex: area 24b	right Inferior colliculus	0.247837	0.29777	-0.0499324	0.0499324	0.581	0.964066	FALSE	FALSE
left Cingulate cortex: area 24b	right Inferior olivary complex	0.106533	-0.0383619	0.144895	0.144895	0.19	0.896988	FALSE	FALSE
left Cingulate cortex: area 24b	right Infralimbic area	0.228903	0.346262	-0.117359	0.117359	0.169	0.892377	FALSE	FALSE
left Cingulate cortex: area 24b	right Insular region: not subdivided	0.329679	0.35849	-0.0288115	0.0288115	0.763	0.98082	FALSE	FALSE
left Cingulate cortex: area 24b	right Interposed nucleus	0.186557	0.363926	-0.177369	0.177369	0.05	0.837543	FALSE	FALSE
left Cingulate cortex: area 24b	right Lateral parietal association cortex	0.0578374	0.293474	-0.235637	0.235637	0.018	0.774143	TRUE	FALSE
left Cingulate cortex: area 24b	right Lateral septal complex	0.386841	0.50649	-0.11965	0.11965	0.104	0.864265	FALSE	FALSE
left Cingulate cortex: area 24b	right Lateral visual area	0.0421847	0.110455	-0.0682702	0.0682702	0.521	0.955188	FALSE	FALSE
left Cingulate cortex: area 24b	right Lobules IV-V	0.145518	0.232159	-0.0866407	0.0866407	0.336	0.933301	FALSE	FALSE
left Cingulate cortex: area 24b	right Mammillary body	0.0538323	-0.0112264	0.0650587	0.0650587	0.501	0.954789	FALSE	FALSE
left Cingulate cortex: area 24b	right Medial amygdalar nucleus	0.227661	0.209966	0.0176958	0.0176958	0.855	0.988828	FALSE	FALSE
left Cingulate cortex: area 24b	right Medial parietal association cortex	0.128269	0.363325	-0.235056	0.235056	0.012	0.75314	TRUE	FALSE
left Cingulate cortex: area 24b	right Medial preoptic nucleus	0.0111202	0.248726	-0.237606	0.237606	0.007	0.674687	TRUE	FALSE
[truncated: 30,387 more rows]
