# Supplementary material for: A cross-species analysis of neuroanatomical covariance sex differences in humans and mice
Source: bioRxiv. 2025 Apr 8:2024.11.05.622111. Originally published 2024 Nov 5. Preprint. [Version 2] doi: 10.1101/2024.11.05.622111 (PMC11580902; doi:10.1101/2024.11.05.622111)
Supplement: Supplement 2 — Extended Table 1-2. All pairwise covariance sex difference results in humans. Differences significance status is defined in the “signif” and “signif_adj” columns, corresponding to whether the difference is significant after permutation testing or after permutation testing and multiple comparisons corrections. [file media-2.xls]

## Sheet: Extended Table 1-2
Regions		Correlation values		Correlation sex differences		Comparison p-values		Significance status
volume_x	volume_y	p_val	p_adjust	correlation_m	correlation_f	m-f	signif	signif_adj	effect_size
Anterior_24_prime_L	Anterior_24_prime_R	0.965	0.998677	0.0927546	0.0974511	-0.00469643	FALSE	FALSE	0.00469643
Anterior_24_prime_L	Anterior_Agranular_Insula_Complex_L	0.427	0.973613	0.186971	0.262495	-0.0755242	FALSE	FALSE	0.0755242
Anterior_24_prime_L	Anterior_Agranular_Insula_Complex_R	0.352	0.969841	0.155827	0.246467	-0.0906408	FALSE	FALSE	0.0906408
Anterior_24_prime_L	Anterior_IntraParietal_Area_L	0.657	0.988357	0.0630017	0.109574	-0.0465722	FALSE	FALSE	0.0465722
Anterior_24_prime_L	Anterior_IntraParietal_Area_R	0.205	0.946777	0.0515544	0.173267	-0.121713	FALSE	FALSE	0.121713
Anterior_24_prime_L	Anterior_Ventral_Insular_Area_L	0.978	0.999212	0.219002	0.221797	-0.00279546	FALSE	FALSE	0.00279546
Anterior_24_prime_L	Anterior_Ventral_Insular_Area_R	0.191	0.942739	0.0637058	0.192475	-0.128769	FALSE	FALSE	0.128769
Anterior_24_prime_L	Area_1_R	0.989	0.999375	0.20362	0.204907	-0.00128687	FALSE	FALSE	0.00128687
Anterior_24_prime_L	Area_10d_L	0.591	0.984447	0.20527	0.152651	0.0526188	FALSE	FALSE	0.0526188
Anterior_24_prime_L	Area_10d_R	0.461	0.977956	0.157373	0.233111	-0.075738	FALSE	FALSE	0.075738
Anterior_24_prime_L	Area_10r_L	0.933	0.998405	0.143476	0.150764	-0.00728768	FALSE	FALSE	0.00728768
Anterior_24_prime_L	Area_10r_R	0.869	0.995684	0.126316	0.140015	-0.0136984	FALSE	FALSE	0.0136984
Anterior_24_prime_L	Area_10v_L	0.773	0.991559	0.174482	0.149176	0.0253066	FALSE	FALSE	0.0253066
Anterior_24_prime_L	Area_10v_R	0.813	0.994036	0.172067	0.150252	0.0218151	FALSE	FALSE	0.0218151
Anterior_24_prime_L	Area_11l_L	0.617	0.98732	0.150242	0.197543	-0.0473004	FALSE	FALSE	0.0473004
Anterior_24_prime_L	Area_11l_R	0.599	0.984921	0.154432	0.104593	0.0498388	FALSE	FALSE	0.0498388
Anterior_24_prime_L	Area_13l_L	0.49	0.978829	0.227173	0.170445	0.0567286	FALSE	FALSE	0.0567286
Anterior_24_prime_L	Area_13l_R	0.274	0.957693	0.260071	0.154939	0.105132	FALSE	FALSE	0.105132
Anterior_24_prime_L	Area_2_R	0.958	0.998569	0.0620019	0.0567814	0.00522047	FALSE	FALSE	0.00522047
Anterior_24_prime_L	Area_23c_R	0.483	0.978636	0.173595	0.104713	0.0688812	FALSE	FALSE	0.0688812
Anterior_24_prime_L	Area_23d_R	0.203	0.946075	0.198516	0.0841509	0.114365	FALSE	FALSE	0.114365
Anterior_24_prime_L	Area_25_L	0.84	0.994826	0.239928	0.222437	0.017491	FALSE	FALSE	0.017491
Anterior_24_prime_L	Area_25_R	0.79	0.992066	0.121972	0.0968643	0.0251076	FALSE	FALSE	0.0251076
Anterior_24_prime_L	Area_31a_L	0.618	0.98732	0.111467	0.0628912	0.0485756	FALSE	FALSE	0.0485756
Anterior_24_prime_L	Area_31a_R	0.782	0.991733	0.0878007	0.0595914	0.0282093	FALSE	FALSE	0.0282093
Anterior_24_prime_L	Area_31p_ventral_R	0.922	0.998196	0.20866	0.218146	-0.00948581	FALSE	FALSE	0.00948581
Anterior_24_prime_L	Area_31pd_L	0.725	0.990405	0.0145834	0.0485359	-0.0339525	FALSE	FALSE	0.0339525
Anterior_24_prime_L	Area_31pd_R	0.441	0.974854	0.0353503	0.101514	-0.0661634	FALSE	FALSE	0.0661634
Anterior_24_prime_L	Area_33_prime_R	0.895	0.997381	0.0748658	0.0859476	-0.0110818	FALSE	FALSE	0.0110818
Anterior_24_prime_L	Area_3a_R	0.951	0.998569	0.128137	0.132917	-0.0047799	FALSE	FALSE	0.0047799
Anterior_24_prime_L	Area_43_L	0.735	0.990882	0.201437	0.170005	0.0314319	FALSE	FALSE	0.0314319
Anterior_24_prime_L	Area_43_R	0.669	0.988401	0.107731	0.146949	-0.0392177	FALSE	FALSE	0.0392177
Anterior_24_prime_L	Area_44_L	0.085	0.917033	0.102189	0.249337	-0.147148	FALSE	FALSE	0.147148
Anterior_24_prime_L	Area_44_R	0.8	0.993142	0.0994502	0.123662	-0.0242115	FALSE	FALSE	0.0242115
Anterior_24_prime_L	Area_45_L	0.558	0.983878	0.113455	0.163608	-0.0501525	FALSE	FALSE	0.0501525
Anterior_24_prime_L	Area_45_R	0.228	0.950534	-0.0294831	0.0895369	-0.11902	FALSE	FALSE	0.11902
Anterior_24_prime_L	Area_46_L	0.765	0.991536	0.284131	0.258403	0.0257282	FALSE	FALSE	0.0257282
Anterior_24_prime_L	Area_46_R	0.555	0.983549	0.228667	0.174378	0.0542891	FALSE	FALSE	0.0542891
Anterior_24_prime_L	Area_47l_(47_lateral)_L	0.886	0.996537	0.159462	0.147534	0.0119272	FALSE	FALSE	0.0119272
Anterior_24_prime_L	Area_47l_(47_lateral)_R	0.255	0.95367	0.0768618	0.182908	-0.106046	FALSE	FALSE	0.106046
Anterior_24_prime_L	Area_47m_L	0.336	0.967635	0.195457	0.110916	0.0845412	FALSE	FALSE	0.0845412
Anterior_24_prime_L	Area_47m_R	0.874	0.996278	0.161155	0.176222	-0.0150666	FALSE	FALSE	0.0150666
Anterior_24_prime_L	Area_47s_L	0.575	0.984418	0.124052	0.180136	-0.0560844	FALSE	FALSE	0.0560844
Anterior_24_prime_L	Area_47s_R	0.868	0.995684	0.14919	0.135598	0.0135916	FALSE	FALSE	0.0135916
Anterior_24_prime_L	Area_52_L	0.656	0.988357	0.0401053	0.0851867	-0.0450814	FALSE	FALSE	0.0450814
Anterior_24_prime_L	Area_52_R	0.346	0.968959	-0.0296989	0.0563843	-0.0860832	FALSE	FALSE	0.0860832
Anterior_24_prime_L	Area_55b_R	0.833	0.994329	0.124476	0.144043	-0.0195675	FALSE	FALSE	0.0195675
Anterior_24_prime_L	Area_5L_R	0.257	0.954405	0.0119546	0.116546	-0.104591	FALSE	FALSE	0.104591
Anterior_24_prime_L	Area_5m_R	0.068	0.90765	0.170901	-0.00726704	0.178168	FALSE	FALSE	0.178168
Anterior_24_prime_L	Area_5m_ventral_R	0.384	0.970908	0.184184	0.0873501	0.0968335	FALSE	FALSE	0.0968335
Anterior_24_prime_L	Area_6_anterior_L	0.473	0.978061	0.0625432	0.126246	-0.0637029	FALSE	FALSE	0.0637029
Anterior_24_prime_L	Area_6_anterior_R	0.901	0.997776	0.10979	0.12193	-0.0121392	FALSE	FALSE	0.0121392
Anterior_24_prime_L	Area_6m_anterior_R	0.71	0.989277	0.164012	0.122665	0.0413469	FALSE	FALSE	0.0413469
Anterior_24_prime_L	Area_6mp_R	0.158	0.936246	0.0593851	0.200709	-0.141324	FALSE	FALSE	0.141324
Anterior_24_prime_L	Area_7m_R	0.158	0.936246	0.0609676	0.195861	-0.134894	FALSE	FALSE	0.134894
Anterior_24_prime_L	Area_7PC_R	0.168	0.936823	0.0868011	0.209568	-0.122766	FALSE	FALSE	0.122766
Anterior_24_prime_L	Area_8Ad_L	0.655	0.988357	0.145982	0.186369	-0.040387	FALSE	FALSE	0.040387
Anterior_24_prime_L	Area_8Ad_R	0.627	0.987927	0.21596	0.17583	0.0401301	FALSE	FALSE	0.0401301
Anterior_24_prime_L	Area_8Av_L	0.783	0.991932	0.19404	0.218472	-0.0244315	FALSE	FALSE	0.0244315
Anterior_24_prime_L	Area_8Av_R	0.136	0.930916	0.297018	0.156709	0.140309	FALSE	FALSE	0.140309
Anterior_24_prime_L	Area_8B_Lateral_L	0.795	0.992588	0.241367	0.221088	0.0202788	FALSE	FALSE	0.0202788
Anterior_24_prime_L	Area_8B_Lateral_R	0.998	0.999942	0.219514	0.219894	-0.00038	FALSE	FALSE	0.00038
Anterior_24_prime_L	Area_8BM_L	0.95	0.998569	0.155808	0.162443	-0.00663485	FALSE	FALSE	0.00663485
Anterior_24_prime_L	Area_8BM_R	0.974	0.999075	0.261122	0.25756	0.00356195	FALSE	FALSE	0.00356195
Anterior_24_prime_L	Area_8C_L	0.323	0.965423	0.169927	0.0820945	0.0878321	FALSE	FALSE	0.0878321
Anterior_24_prime_L	Area_8C_R	0.622	0.987607	0.205008	0.154143	0.0508655	FALSE	FALSE	0.0508655
Anterior_24_prime_L	Area_9_anterior_L	0.063	0.905926	0.291055	0.11745	0.173605	FALSE	FALSE	0.173605
Anterior_24_prime_L	Area_9_anterior_R	0.659	0.988357	0.192355	0.156827	0.0355282	FALSE	FALSE	0.0355282
Anterior_24_prime_L	Area_9_Middle_L	0.849	0.994826	0.247616	0.230828	0.0167882	FALSE	FALSE	0.0167882
Anterior_24_prime_L	Area_9_Middle_R	0.59	0.984447	0.2606	0.205212	0.0553879	FALSE	FALSE	0.0553879
Anterior_24_prime_L	Area_9_Posterior_L	0.586	0.984447	0.212872	0.162982	0.0498895	FALSE	FALSE	0.0498895
Anterior_24_prime_L	Area_9_Posterior_R	0.167	0.936823	0.263181	0.137551	0.12563	FALSE	FALSE	0.12563
Anterior_24_prime_L	Area_9-46d_L	0.574	0.984418	0.200762	0.260148	-0.0593865	FALSE	FALSE	0.0593865
Anterior_24_prime_L	Area_9-46d_R	0.631	0.988022	0.152939	0.200019	-0.0470797	FALSE	FALSE	0.0470797
Anterior_24_prime_L	Area_a24_L	0.979	0.999212	0.18005	0.182232	-0.00218241	FALSE	FALSE	0.00218241
Anterior_24_prime_L	Area_a24_R	0.998	0.999942	0.0947558	0.0953904	-0.000635	FALSE	FALSE	0.000635
Anterior_24_prime_L	Area_anterior_10p_L	0.683	0.988401	0.1376	0.177253	-0.0396537	FALSE	FALSE	0.0396537
Anterior_24_prime_L	Area_anterior_10p_R	0.515	0.980772	0.126068	0.0672532	0.0588144	FALSE	FALSE	0.0588144
Anterior_24_prime_L	Area_anterior_32_prime_L	0.485	0.978636	-0.250689	-0.314525	0.063836	FALSE	FALSE	0.063836
Anterior_24_prime_L	Area_anterior_32_prime_R	0.546	0.982621	0.203301	0.259107	-0.0558059	FALSE	FALSE	0.0558059
Anterior_24_prime_L	Area_anterior_47r_L	0.597	0.984794	0.22943	0.278242	-0.0488119	FALSE	FALSE	0.0488119
Anterior_24_prime_L	Area_anterior_47r_R	0.491	0.978856	0.194509	0.261971	-0.0674612	FALSE	FALSE	0.0674612
Anterior_24_prime_L	Area_anterior_9-46v_L	0.702	0.988988	0.251634	0.213523	0.0381111	FALSE	FALSE	0.0381111
Anterior_24_prime_L	Area_anterior_9-46v_R	0.333	0.966387	0.106809	0.204835	-0.0980266	FALSE	FALSE	0.0980266
Anterior_24_prime_L	Area_dorsal_23_a+b_R	0.267	0.956313	0.13614	0.241071	-0.104931	FALSE	FALSE	0.104931
Anterior_24_prime_L	Area_dorsal_32_L	0.45	0.97562	0.0894143	0.0118719	0.0775424	FALSE	FALSE	0.0775424
Anterior_24_prime_L	Area_dorsal_32_R	0.524	0.981295	0.197804	0.255165	-0.0573616	FALSE	FALSE	0.0573616
Anterior_24_prime_L	Area_Frontal_Opercular_5_L	0.574	0.984418	0.159296	0.204578	-0.0452823	FALSE	FALSE	0.0452823
Anterior_24_prime_L	Area_Frontal_Opercular_5_R	0.067	0.90765	0.0102715	0.169281	-0.15901	FALSE	FALSE	0.15901
Anterior_24_prime_L	Area_FST_L	0.118	0.927201	0.0193477	0.174974	-0.155626	FALSE	FALSE	0.155626
Anterior_24_prime_L	Area_FST_R	0.817	0.994036	-0.0015365	0.0167323	-0.0182688	FALSE	FALSE	0.0182688
Anterior_24_prime_L	Area_IFJa_L	0.228	0.950534	0.170518	0.0592532	0.111264	FALSE	FALSE	0.111264
Anterior_24_prime_L	Area_IFJa_R	0.366	0.969841	0.142658	0.0577923	0.0848655	FALSE	FALSE	0.0848655
Anterior_24_prime_L	Area_IFJp_L	0.292	0.95966	0.134225	0.228771	-0.0945459	FALSE	FALSE	0.0945459
Anterior_24_prime_L	Area_IFJp_R	0.321	0.965423	0.178639	0.0855356	0.093103	FALSE	FALSE	0.093103
Anterior_24_prime_L	Area_IFSa_L	0.13	0.929355	0.0317632	0.167914	-0.136151	FALSE	FALSE	0.136151
Anterior_24_prime_L	Area_IFSa_R	0.648	0.988357	0.0180702	0.0652518	-0.0471816	FALSE	FALSE	0.0471816
Anterior_24_prime_L	Area_IFSp_L	0.601	0.985115	0.211939	0.164047	0.0478922	FALSE	FALSE	0.0478922
Anterior_24_prime_L	Area_IFSp_R	0.591	0.984447	0.0597203	0.108532	-0.0488115	FALSE	FALSE	0.0488115
Anterior_24_prime_L	Area_IntraParietal_0_L	0.271	0.956436	0.151178	0.0512506	0.0999273	FALSE	FALSE	0.0999273
Anterior_24_prime_L	Area_IntraParietal_0_R	0.859	0.99559	0.138562	0.11837	0.0201919	FALSE	FALSE	0.0201919
Anterior_24_prime_L	Area_IntraParietal_1_L	0.241	0.953516	0.0892088	-0.0237833	0.112992	FALSE	FALSE	0.112992
Anterior_24_prime_L	Area_IntraParietal_1_R	0.504	0.979604	0.0773736	0.135832	-0.0584581	FALSE	FALSE	0.0584581
Anterior_24_prime_L	Area_IntraParietal_2_L	0.88	0.996412	0.120111	0.107673	0.0124385	FALSE	FALSE	0.0124385
Anterior_24_prime_L	Area_IntraParietal_2_R	0.59	0.984447	0.123712	0.177846	-0.0541344	FALSE	FALSE	0.0541344
Anterior_24_prime_L	Area_Lateral_IntraParietal_dorsal_L	0.657	0.988357	0.06909	0.109738	-0.0406482	FALSE	FALSE	0.0406482
Anterior_24_prime_L	Area_Lateral_IntraParietal_dorsal_R	0.85	0.994826	0.0644817	0.081725	-0.0172433	FALSE	FALSE	0.0172433
Anterior_24_prime_L	Area_Lateral_IntraParietal_ventral_R	0.386	0.970908	0.0782786	0.162266	-0.0839875	FALSE	FALSE	0.0839875
Anterior_24_prime_L	Area_Lateral_Occipital_1_R	0.414	0.972989	0.0263269	0.0975785	-0.0712516	FALSE	FALSE	0.0712516
Anterior_24_prime_L	Area_Lateral_Occipital_2_R	0.637	0.988105	0.0628048	0.110995	-0.0481899	FALSE	FALSE	0.0481899
Anterior_24_prime_L	Area_Lateral_Occipital_3_L	0.163	0.936823	0.195699	0.0573936	0.138305	FALSE	FALSE	0.138305
Anterior_24_prime_L	Area_Lateral_Occipital_3_R	0.661	0.988357	-0.00300689	0.034814	-0.0378209	FALSE	FALSE	0.0378209
Anterior_24_prime_L	Area_OP1-SII_L	0.727	0.990552	0.0942479	0.127302	-0.0330546	FALSE	FALSE	0.0330546
Anterior_24_prime_L	Area_OP1-SII_R	0.603	0.985696	0.144585	0.196646	-0.0520607	FALSE	FALSE	0.0520607
Anterior_24_prime_L	Area_OP2-3-VS_L	0.137	0.930916	0.100686	0.240405	-0.139719	FALSE	FALSE	0.139719
Anterior_24_prime_L	Area_OP2-3-VS_R	0.304	0.963115	0.0577759	0.16474	-0.106964	FALSE	FALSE	0.106964
Anterior_24_prime_L	Area_OP4-PV_L	0.995	0.999501	0.160949	0.16142	-0.000471	FALSE	FALSE	0.000471
Anterior_24_prime_L	Area_OP4-PV_R	0.051	0.900235	0.10111	0.279814	-0.178705	FALSE	FALSE	0.178705
Anterior_24_prime_L	Area_p32_L	0.339	0.968683	0.150728	0.0695645	0.0811635	FALSE	FALSE	0.0811635
Anterior_24_prime_L	Area_p32_prime_L	0.42	0.973261	-0.1928	-0.259432	0.0666317	FALSE	FALSE	0.0666317
Anterior_24_prime_L	Area_p32_prime_R	0.214	0.947679	0.321767	0.209302	0.112465	FALSE	FALSE	0.112465
Anterior_24_prime_L	Area_p32_R	0.419	0.973261	0.104179	0.188048	-0.083869	FALSE	FALSE	0.083869
Anterior_24_prime_L	Area_PF_Complex_L	0.104	0.925082	0.0211653	0.184317	-0.163151	FALSE	FALSE	0.163151
Anterior_24_prime_L	Area_PF_Complex_R	0.075	0.909605	0.0228466	0.190255	-0.167409	FALSE	FALSE	0.167409
Anterior_24_prime_L	Area_PF_Opercular_L	0.477	0.978069	0.00799875	0.0793761	-0.0713773	FALSE	FALSE	0.0713773
Anterior_24_prime_L	Area_PF_Opercular_R	0.459	0.977316	0.0297066	0.107725	-0.0780189	FALSE	FALSE	0.0780189
Anterior_24_prime_L	Area_PFcm_L	0.114	0.92546	-0.0473738	0.112588	-0.159962	FALSE	FALSE	0.159962
Anterior_24_prime_L	Area_PFcm_R	0.201	0.945977	0.00481516	0.130036	-0.125221	FALSE	FALSE	0.125221
Anterior_24_prime_L	Area_PFm_Complex_L	0.776	0.991559	0.0745422	0.0983083	-0.0237661	FALSE	FALSE	0.0237661
Anterior_24_prime_L	Area_PFm_Complex_R	0.329	0.966347	0.249163	0.161975	0.0871878	FALSE	FALSE	0.0871878
Anterior_24_prime_L	Area_PFt_L	0.111	0.92546	0.0366622	0.179663	-0.143001	FALSE	FALSE	0.143001
Anterior_24_prime_L	Area_PFt_R	0.367	0.969841	0.0448869	0.131967	-0.0870803	FALSE	FALSE	0.0870803
Anterior_24_prime_L	Area_PGi_L	0.961	0.998578	0.124261	0.119417	0.00484423	FALSE	FALSE	0.00484423
Anterior_24_prime_L	Area_PGi_R	0.217	0.948373	0.191557	0.0739331	0.117624	FALSE	FALSE	0.117624
Anterior_24_prime_L	Area_PGp_L	0.484	0.978636	0.110749	0.0467096	0.0640392	FALSE	FALSE	0.0640392
Anterior_24_prime_L	Area_PGp_R	0.763	0.991536	0.102701	0.131264	-0.028563	FALSE	FALSE	0.028563
Anterior_24_prime_L	Area_PGs_L	0.743	0.990882	0.129505	0.101587	0.0279184	FALSE	FALSE	0.0279184
Anterior_24_prime_L	Area_PGs_R	0.592	0.984447	0.169241	0.120417	0.0488239	FALSE	FALSE	0.0488239
Anterior_24_prime_L	Area_PH_L	0.634	0.988105	0.116132	0.156995	-0.0408624	FALSE	FALSE	0.0408624
Anterior_24_prime_L	Area_PH_R	0.857	0.995427	0.145111	0.131058	0.0140533	FALSE	FALSE	0.0140533
Anterior_24_prime_L	Area_PHT_L	0.906	0.997988	0.161608	0.150856	0.0107522	FALSE	FALSE	0.0107522
Anterior_24_prime_L	Area_PHT_R	0.716	0.989841	0.138993	0.104807	0.0341863	FALSE	FALSE	0.0341863
Anterior_24_prime_L	Area_posterior_10p_L	0.607	0.986194	0.198775	0.152039	0.0467358	FALSE	FALSE	0.0467358
Anterior_24_prime_L	Area_posterior_10p_R	0.496	0.979071	0.0857133	0.150981	-0.0652682	FALSE	FALSE	0.0652682
Anterior_24_prime_L	Area_posterior_24_L	0.776	0.991559	0.528379	0.505587	0.022792	FALSE	FALSE	0.022792
Anterior_24_prime_L	Area_Posterior_24_prime_R	0.444	0.975009	0.184237	0.113503	0.0707339	FALSE	FALSE	0.0707339
Anterior_24_prime_L	Area_posterior_24_R	0.276	0.958145	0.194337	0.0872827	0.107054	FALSE	FALSE	0.107054
Anterior_24_prime_L	Area_posterior_47r_L	0.942	0.99856	0.179437	0.172167	0.00727041	FALSE	FALSE	0.00727041
Anterior_24_prime_L	Area_posterior_47r_R	0.992	0.999375	0.0773311	0.0767021	0.000629	FALSE	FALSE	0.000629
Anterior_24_prime_L	Area_posterior_9-46v_L	0.369	0.969841	0.156383	0.239753	-0.0833698	FALSE	FALSE	0.0833698
Anterior_24_prime_L	Area_posterior_9-46v_R	0.987	0.999297	0.160534	0.162228	-0.00169341	FALSE	FALSE	0.00169341
Anterior_24_prime_L	Area_Posterior_Insular_1_L	0.241	0.953516	0.0862836	0.192895	-0.106612	FALSE	FALSE	0.106612
Anterior_24_prime_L	Area_Posterior_Insular_1_R	0.236	0.953306	0.0575269	0.16177	-0.104244	FALSE	FALSE	0.104244
Anterior_24_prime_L	Area_s32_L	0.172	0.937883	0.126695	5.89e-05	0.126636	FALSE	FALSE	0.126636
Anterior_24_prime_L	Area_s32_R	0.691	0.988401	0.0777319	0.0386149	0.039117	FALSE	FALSE	0.039117
Anterior_24_prime_L	Area_STGa_L	0.267	0.956313	0.162495	0.264497	-0.102002	FALSE	FALSE	0.102002
Anterior_24_prime_L	Area_STGa_R	0.9	0.997701	0.184431	0.1727	0.0117314	FALSE	FALSE	0.0117314
Anterior_24_prime_L	Area_STSd_anterior_L	0.216	0.948182	0.191468	0.0656705	0.125797	FALSE	FALSE	0.125797
Anterior_24_prime_L	Area_STSd_anterior_R	0.715	0.989841	0.139042	0.0982034	0.0408389	FALSE	FALSE	0.0408389
Anterior_24_prime_L	Area_STSd_posterior_L	0.433	0.973613	0.0550628	0.12778	-0.0727173	FALSE	FALSE	0.0727173
Anterior_24_prime_L	Area_STSd_posterior_R	0.418	0.973195	0.186409	0.113705	0.0727041	FALSE	FALSE	0.0727041
Anterior_24_prime_L	Area_STSv_anterior_L	0.933	0.998405	0.0845588	0.0760189	0.0085399	FALSE	FALSE	0.0085399
Anterior_24_prime_L	Area_STSv_anterior_R	0.264	0.956147	0.0897832	0.185554	-0.095771	FALSE	FALSE	0.095771
Anterior_24_prime_L	Area_STSv_posterior_L	0.799	0.993092	0.152764	0.12833	0.0244341	FALSE	FALSE	0.0244341
Anterior_24_prime_L	Area_STSv_posterior_R	0.945	0.998569	0.0880196	0.0825577	0.00546184	FALSE	FALSE	0.00546184
Anterior_24_prime_L	Area_TA2_L	0.749	0.991115	0.11883	0.150895	-0.0320647	FALSE	FALSE	0.0320647
Anterior_24_prime_L	Area_TA2_R	0.893	0.997287	0.205782	0.192323	0.0134586	FALSE	FALSE	0.0134586
Anterior_24_prime_L	Area_TE1_anterior_L	0.212	0.947679	0.033279	0.155107	-0.121828	FALSE	FALSE	0.121828
Anterior_24_prime_L	Area_TE1_anterior_R	0.249	0.95367	0.0595336	0.167174	-0.10764	FALSE	FALSE	0.10764
Anterior_24_prime_L	Area_TE1_Middle_L	0.337	0.968115	0.0988882	0.186672	-0.087784	FALSE	FALSE	0.087784
Anterior_24_prime_L	Area_TE1_Middle_R	0.372	0.969841	0.123936	0.197418	-0.0734825	FALSE	FALSE	0.0734825
Anterior_24_prime_L	Area_TE1_posterior_L	0.794	0.992419	0.0901868	0.112645	-0.0224581	FALSE	FALSE	0.0224581
Anterior_24_prime_L	Area_TE1_posterior_R	0.202	0.946075	0.101607	0.209391	-0.107784	FALSE	FALSE	0.107784
Anterior_24_prime_L	Area_TE2_anterior_L	0.168	0.936823	0.0615861	0.191377	-0.12979	FALSE	FALSE	0.12979
Anterior_24_prime_L	Area_TE2_anterior_R	0.248	0.95367	0.0984228	0.198383	-0.0999602	FALSE	FALSE	0.0999602
Anterior_24_prime_L	Area_TE2_posterior_L	0.291	0.95966	0.22813	0.137627	0.090503	FALSE	FALSE	0.090503
Anterior_24_prime_L	Area_TE2_posterior_R	0.448	0.975189	0.109172	0.17537	-0.0661974	FALSE	FALSE	0.0661974
Anterior_24_prime_L	Area_TemporoParietoOccipital_Junction_1_L	0.001	0.455818	-0.109366	0.152898	-0.262264	TRUE	FALSE	0.262264
Anterior_24_prime_L	Area_TemporoParietoOccipital_Junction_1_R	0.312	0.964805	0.218272	0.124471	0.093801	FALSE	FALSE	0.093801
Anterior_24_prime_L	Area_TemporoParietoOccipital_Junction_2_L	0.443	0.975009	0.154012	0.0866175	0.0673942	FALSE	FALSE	0.0673942
Anterior_24_prime_L	Area_TemporoParietoOccipital_Junction_2_R	0.351	0.969841	0.0605949	0.143287	-0.0826922	FALSE	FALSE	0.0826922
Anterior_24_prime_L	Area_TemporoParietoOccipital_Junction_3_L	0.684	0.988401	0.176268	0.13622	0.0400477	FALSE	FALSE	0.0400477
Anterior_24_prime_L	Area_TemporoParietoOccipital_Junction_3_R	0.128	0.928476	-0.0285929	0.105815	-0.134408	FALSE	FALSE	0.134408
Anterior_24_prime_L	Area_TF_L	0.988	0.999297	0.146567	0.147651	-0.00108414	FALSE	FALSE	0.00108414
Anterior_24_prime_L	Area_TF_R	0.306	0.963874	0.111395	0.208232	-0.0968369	FALSE	FALSE	0.0968369
Anterior_24_prime_L	Area_TG_dorsal_L	0.69	0.988401	0.1509	0.187719	-0.0368194	FALSE	FALSE	0.0368194
Anterior_24_prime_L	Area_TG_dorsal_R	0.802	0.993257	0.157656	0.130936	0.0267201	FALSE	FALSE	0.0267201
Anterior_24_prime_L	Area_TG_Ventral_L	0.391	0.971101	0.127665	0.213171	-0.0855054	FALSE	FALSE	0.0855054
Anterior_24_prime_L	Area_TG_Ventral_R	0.111	0.92546	0.0688699	0.204391	-0.135521	FALSE	FALSE	0.135521
Anterior_24_prime_L	Area_V3A_R	0.484	0.978636	0.122885	0.187509	-0.0646241	FALSE	FALSE	0.0646241
Anterior_24_prime_L	Area_V3B_R	0.67	0.988401	0.179583	0.219266	-0.039683	FALSE	FALSE	0.039683
Anterior_24_prime_L	Area_V3CD_L	0.218	0.948373	-0.0391413	0.0875051	-0.126646	FALSE	FALSE	0.126646
Anterior_24_prime_L	Area_V3CD_R	0.089	0.918301	-0.0121885	0.153578	-0.165767	FALSE	FALSE	0.165767
Anterior_24_prime_L	Area_V4t_L	0.679	0.988401	0.130788	0.0918256	0.0389624	FALSE	FALSE	0.0389624
Anterior_24_prime_L	Area_V4t_R	0.744	0.990884	0.0288325	0.058736	-0.0299035	FALSE	FALSE	0.0299035
Anterior_24_prime_L	Area_V6A_L	0.562	0.983929	0.130321	0.186214	-0.0558931	FALSE	FALSE	0.0558931
Anterior_24_prime_L	Area_V6A_R	0.097	0.920669	0.0401059	0.192737	-0.152631	FALSE	FALSE	0.152631
Anterior_24_prime_L	Area_ventral_23_a+b_R	0.732	0.990882	0.151089	0.180966	-0.0298775	FALSE	FALSE	0.0298775
Anterior_24_prime_L	Auditory_4_Complex_L	0.626	0.987916	0.14232	0.190923	-0.0486028	FALSE	FALSE	0.0486028
Anterior_24_prime_L	Auditory_4_Complex_R	0.532	0.981686	0.10257	0.161275	-0.0587047	FALSE	FALSE	0.0587047
Anterior_24_prime_L	Auditory_5_Complex_L	0.646	0.988357	0.18568	0.14298	0.0426997	FALSE	FALSE	0.0426997
Anterior_24_prime_L	Auditory_5_Complex_R	0.821	0.994036	0.110362	0.131607	-0.0212451	FALSE	FALSE	0.0212451
Anterior_24_prime_L	Brain-Stem	0.855	0.995337	0.147593	0.165357	-0.0177649	FALSE	FALSE	0.0177649
Anterior_24_prime_L	Dorsal_Area_24d_R	0.425	0.973431	0.182183	0.104552	0.0776311	FALSE	FALSE	0.0776311
Anterior_24_prime_L	Dorsal_area_6_R	0.524	0.981295	0.0053153	0.0672377	-0.0619224	FALSE	FALSE	0.0619224
Anterior_24_prime_L	Dorsal_Transitional_Visual_Area_L	0.141	0.933072	0.178101	0.305258	-0.127157	FALSE	FALSE	0.127157
Anterior_24_prime_L	Dorsal_Transitional_Visual_Area_R	0.106	0.925082	0.106509	0.257076	-0.150566	FALSE	FALSE	0.150566
Anterior_24_prime_L	Eighth_Visual_Area_R	0.989	0.999375	0.0816082	0.0832012	-0.00159299	FALSE	FALSE	0.00159299
Anterior_24_prime_L	Entorhinal_Cortex_L	0.837	0.994731	0.11761	0.13737	-0.0197608	FALSE	FALSE	0.0197608
Anterior_24_prime_L	Entorhinal_Cortex_R	0.842	0.994826	0.137115	0.122019	0.015096	FALSE	FALSE	0.015096
Anterior_24_prime_L	Fourth_Visual_Area_R	0.542	0.982621	0.0417263	0.102831	-0.0611044	FALSE	FALSE	0.0611044
Anterior_24_prime_L	Frontal_Eye_Fields_R	0.876	0.996278	0.0816224	0.097107	-0.0154846	FALSE	FALSE	0.0154846
Anterior_24_prime_L	Frontal_Opercular_Area_1_L	0.627	0.987927	0.173281	0.215741	-0.0424609	FALSE	FALSE	0.0424609
Anterior_24_prime_L	Frontal_Opercular_Area_1_R	0.305	0.963527	0.0820816	0.184027	-0.101946	FALSE	FALSE	0.101946
Anterior_24_prime_L	Frontal_Opercular_Area_2_L	0.571	0.984418	0.195479	0.244331	-0.0488524	FALSE	FALSE	0.0488524
Anterior_24_prime_L	Frontal_Opercular_Area_2_R	0.022	0.864625	0.0629872	0.274736	-0.211749	TRUE	FALSE	0.211749
Anterior_24_prime_L	Frontal_Opercular_Area_3_L	0.598	0.98484	0.194345	0.238317	-0.0439713	FALSE	FALSE	0.0439713
Anterior_24_prime_L	Frontal_Opercular_Area_3_R	0.23	0.950652	0.0501623	0.166061	-0.115899	FALSE	FALSE	0.115899
Anterior_24_prime_L	Frontal_Opercular_Area_4_L	0.495	0.979071	0.230775	0.170677	0.0600977	FALSE	FALSE	0.0600977
Anterior_24_prime_L	Frontal_Opercular_Area_4_R	0.207	0.947078	0.114722	0.22665	-0.111928	FALSE	FALSE	0.111928
Anterior_24_prime_L	Fusiform_Face_Complex_R	0.355	0.969841	0.0923633	0.00829883	0.0840645	FALSE	FALSE	0.0840645
Anterior_24_prime_L	Inferior_6-8_Transitional_Area_L	0.118	0.927201	0.183402	0.0475715	0.13583	FALSE	FALSE	0.13583
Anterior_24_prime_L	Inferior_6-8_Transitional_Area_R	0.528	0.981453	0.213381	0.155636	0.0577454	FALSE	FALSE	0.0577454
Anterior_24_prime_L	Insular_Granular_Complex_L	0.222	0.949297	-0.0052664	0.111011	-0.116277	FALSE	FALSE	0.116277
Anterior_24_prime_L	Insular_Granular_Complex_R	0.481	0.978636	0.070538	0.137914	-0.0673759	FALSE	FALSE	0.0673759
Anterior_24_prime_L	IntraParietal_Sulcus_Area_1_R	0.971	0.998949	0.104032	0.108699	-0.00466704	FALSE	FALSE	0.00466704
Anterior_24_prime_L	l_anterior hypothalamic area	0.561	0.983878	0.0974988	0.149616	-0.0521172	FALSE	FALSE	0.0521172
Anterior_24_prime_L	l_arcuate hypothalamic nucleus	0.286	0.959538	0.0123511	0.120825	-0.108474	FALSE	FALSE	0.108474
Anterior_24_prime_L	l_bed nucleus of the stria terminalis	0.748	0.991057	0.128458	0.10184	0.0266181	FALSE	FALSE	0.0266181
Anterior_24_prime_L	l_dorsal periventricular hypothalamic nucleus	0.994	0.999434	0.0791201	0.0796251	-0.000505	FALSE	FALSE	0.000505
Anterior_24_prime_L	l_dorsomedial hypothalamic nucleus	0.589	0.984447	0.0504662	0.100817	-0.0503511	FALSE	FALSE	0.0503511
Anterior_24_prime_L	l_inferior thalamic peduncle	0.441	0.974854	0.209158	0.141302	0.0678566	FALSE	FALSE	0.0678566
Anterior_24_prime_L	l_lateral hypothalamus	0.293	0.959933	0.0415226	0.146475	-0.104953	FALSE	FALSE	0.104953
Anterior_24_prime_L	l_mammillary bodies	0.949	0.998569	0.0830833	0.0763989	0.00668443	FALSE	FALSE	0.00668443
Anterior_24_prime_L	l_medial preoptic nucleus	0.586	0.984447	0.0914333	0.141571	-0.0501378	FALSE	FALSE	0.0501378
Anterior_24_prime_L	l_nucleus basalis of Meynert	0.77	0.991536	0.194489	0.16235	0.0321394	FALSE	FALSE	0.0321394
Anterior_24_prime_L	l_paraventricular nucleus	0.991	0.999375	0.105872	0.104964	0.000908	FALSE	FALSE	0.000908
Anterior_24_prime_L	l_periventricular hypothalamic nucleus	0.635	0.988105	0.0859621	0.128924	-0.0429621	FALSE	FALSE	0.0429621
Anterior_24_prime_L	l_posterior hypotahalamic nucleus	0.334	0.966991	0.127428	0.0368139	0.0906136	FALSE	FALSE	0.0906136
Anterior_24_prime_L	l_red nucleus	0.515	0.980772	0.0517399	0.110037	-0.0582968	FALSE	FALSE	0.0582968
Anterior_24_prime_L	l_substantia nigra	0.795	0.992588	0.158032	0.183149	-0.0251163	FALSE	FALSE	0.0251163
Anterior_24_prime_L	l_subthalamic nucleus	0.753	0.991312	0.136879	0.105445	0.0314344	FALSE	FALSE	0.0314344
Anterior_24_prime_L	l_suprachiasmatic hypothalamic nucleus	0.946	0.998569	0.105798	0.0986256	0.00717203	FALSE	FALSE	0.00717203
Anterior_24_prime_L	l_supraoptic hypothalamic nucleus	0.474	0.978061	0.0403099	0.108199	-0.0678888	FALSE	FALSE	0.0678888
Anterior_24_prime_L	l_tuberomammillary hypothalamic nucleus	0.602	0.985465	0.0937691	0.143801	-0.0500315	FALSE	FALSE	0.0500315
Anterior_24_prime_L	l_ventromedial hypothalamus	0.319	0.965116	0.0683214	0.164084	-0.0957627	FALSE	FALSE	0.0957627
Anterior_24_prime_L	l_zona incerta	0.539	0.982621	0.0646214	0.12004	-0.0554187	FALSE	FALSE	0.0554187
Anterior_24_prime_L	Lateral_Area_7A_R	0.259	0.955269	0.138228	0.237722	-0.0994946	FALSE	FALSE	0.0994946
Anterior_24_prime_L	Lateral_Area_7P_R	0.148	0.933741	0.0926111	0.221106	-0.128495	FALSE	FALSE	0.128495
Anterior_24_prime_L	Lateral_Belt_Complex_L	0.219	0.948373	0.171043	0.0547171	0.116326	FALSE	FALSE	0.116326
Anterior_24_prime_L	Lateral_Belt_Complex_R	0.327	0.965743	0.113512	0.210481	-0.0969697	FALSE	FALSE	0.0969697
Anterior_24_prime_L	Left-Accessory-Basal-nucleus	0.852	0.994909	0.135624	0.15315	-0.0175257	FALSE	FALSE	0.0175257
Anterior_24_prime_L	Left-Accumbens-area	0.552	0.983005	0.0921352	0.142405	-0.0502702	FALSE	FALSE	0.0502702
Anterior_24_prime_L	Left-Amygdala	0.579	0.984447	0.148318	0.199445	-0.051127	FALSE	FALSE	0.051127
Anterior_24_prime_L	Left-Anterior-amygdaloid-area-AAA	0.53	0.981686	0.117855	0.177514	-0.0596582	FALSE	FALSE	0.0596582
Anterior_24_prime_L	Left-Basal-nucleus	0.559	0.983878	0.129025	0.18258	-0.0535546	FALSE	FALSE	0.0535546
Anterior_24_prime_L	Left-Caudate	0.379	0.970857	0.097015	0.178712	-0.081697	FALSE	FALSE	0.081697
Anterior_24_prime_L	Left-Central-nucleus	0.215	0.947679	0.202091	0.0843501	0.117741	FALSE	FALSE	0.117741
Anterior_24_prime_L	Left-Cerebellum-Cortex	0.883	0.996447	0.137352	0.152304	-0.0149521	FALSE	FALSE	0.0149521
Anterior_24_prime_L	Left-Cortical-nucleus	0.319	0.965116	0.0827503	0.180056	-0.0973056	FALSE	FALSE	0.0973056
Anterior_24_prime_L	Left-Corticoamygdaloid-transitio	0.86	0.995631	0.15896	0.176394	-0.0174344	FALSE	FALSE	0.0174344
Anterior_24_prime_L	Left-Hippocampus	0.702	0.988988	0.208354	0.169374	0.0389799	FALSE	FALSE	0.0389799
Anterior_24_prime_L	Left-Lateral-nucleus	0.368	0.969841	0.117428	0.203723	-0.0862948	FALSE	FALSE	0.0862948
Anterior_24_prime_L	Left-Medial-nucleus	0.78	0.99164	0.159417	0.132889	0.0265283	FALSE	FALSE	0.0265283
Anterior_24_prime_L	Left-Pallidum	0.958	0.998569	0.14435	0.148417	-0.00406713	FALSE	FALSE	0.00406713
Anterior_24_prime_L	Left-Paralaminar-nucleus	0.157	0.93585	0.0945938	0.226705	-0.132111	FALSE	FALSE	0.132111
Anterior_24_prime_L	Left-Putamen	0.597	0.984794	0.143763	0.0988281	0.0449349	FALSE	FALSE	0.0449349
Anterior_24_prime_L	Left-Thalamus	0.209	0.947357	0.0952917	0.210974	-0.115683	FALSE	FALSE	0.115683
Anterior_24_prime_L	Left-VentralDC	0.575	0.984418	0.231641	0.182503	0.0491382	FALSE	FALSE	0.0491382
Anterior_24_prime_L	Medial_Area_7A_R	0.251	0.95367	0.187204	0.0805727	0.106631	FALSE	FALSE	0.106631
Anterior_24_prime_L	Medial_Area_7P_R	0.863	0.995684	0.103817	0.120432	-0.0166148	FALSE	FALSE	0.0166148
Anterior_24_prime_L	Medial_Belt_Complex_L	0.175	0.939507	0.172032	0.0436027	0.128429	FALSE	FALSE	0.128429
Anterior_24_prime_L	Medial_Belt_Complex_R	0.171	0.937883	0.0478312	0.18815	-0.140319	FALSE	FALSE	0.140319
Anterior_24_prime_L	Medial_IntraParietal_Area_R	0.351	0.969841	0.0491216	0.144409	-0.0952876	FALSE	FALSE	0.0952876
Anterior_24_prime_L	Medial_Superior_Temporal_Area_R	0.11	0.92546	0.0264583	0.165027	-0.138568	FALSE	FALSE	0.138568
Anterior_24_prime_L	Middle_Insular_Area_L	0.886	0.996537	0.0801406	0.093256	-0.0131153	FALSE	FALSE	0.0131153
Anterior_24_prime_L	Middle_Insular_Area_R	0.128	0.928476	-0.0301375	0.111875	-0.142013	FALSE	FALSE	0.142013
Anterior_24_prime_L	Middle_Temporal_Area_R	0.752	0.991187	0.0826732	0.0553263	0.0273469	FALSE	FALSE	0.0273469
Anterior_24_prime_L	Orbital_Frontal_Complex_L	0.875	0.996278	0.12355	0.139779	-0.016229	FALSE	FALSE	0.016229
Anterior_24_prime_L	Orbital_Frontal_Complex_R	0.549	0.982621	0.214856	0.158219	0.0566372	FALSE	FALSE	0.0566372
Anterior_24_prime_L	Para-Insular_Area_L	0.174	0.9389	0.0882462	0.230745	-0.142499	FALSE	FALSE	0.142499
Anterior_24_prime_L	Para-Insular_Area_R	0.487	0.978685	0.170706	0.107727	0.0629791	FALSE	FALSE	0.0629791
Anterior_24_prime_L	ParaBelt_Complex_L	0.867	0.995684	0.167248	0.152153	0.0150951	FALSE	FALSE	0.0150951
Anterior_24_prime_L	ParaBelt_Complex_R	0.1	0.921424	0.0621015	0.236609	-0.174507	FALSE	FALSE	0.174507
Anterior_24_prime_L	ParaHippocampal_Area_1_L	0.671	0.988401	0.152285	0.114944	0.0373412	FALSE	FALSE	0.0373412
Anterior_24_prime_L	ParaHippocampal_Area_1_R	0.7	0.988705	0.145503	0.112981	0.0325221	FALSE	FALSE	0.0325221
Anterior_24_prime_L	ParaHippocampal_Area_2_L	0.602	0.985465	0.122244	0.076746	0.0454985	FALSE	FALSE	0.0454985
Anterior_24_prime_L	ParaHippocampal_Area_2_R	0.182	0.942533	0.110827	-0.00189637	0.112724	FALSE	FALSE	0.112724
Anterior_24_prime_L	ParaHippocampal_Area_3_L	0.637	0.988105	0.218826	0.1748	0.044026	FALSE	FALSE	0.044026
Anterior_24_prime_L	ParaHippocampal_Area_3_R	0.96	0.998578	0.11648	0.121838	-0.00535812	FALSE	FALSE	0.00535812
Anterior_24_prime_L	Parieto-Occipital_Sulcus_Area_1_R	0.499	0.979352	0.192928	0.254475	-0.0615475	FALSE	FALSE	0.0615475
Anterior_24_prime_L	Parieto-Occipital_Sulcus_Area_2_R	0.366	0.969841	0.113412	0.199346	-0.0859341	FALSE	FALSE	0.0859341
Anterior_24_prime_L	Perirhinal_Ectorhinal_Cortex_L	0.41	0.972463	0.162544	0.236382	-0.073838	FALSE	FALSE	0.073838
Anterior_24_prime_L	Perirhinal_Ectorhinal_Cortex_R	0.51	0.980004	0.0961456	0.155218	-0.0590729	FALSE	FALSE	0.0590729
Anterior_24_prime_L	PeriSylvian_Language_Area_R	0.357	0.969841	0.182793	0.0982867	0.0845059	FALSE	FALSE	0.0845059
Anterior_24_prime_L	Pirform_Cortex_L	0.119	0.927334	0.177477	0.0311348	0.146342	FALSE	FALSE	0.146342
Anterior_24_prime_L	Pirform_Cortex_R	0.975	0.9991	0.0612592	0.0577796	0.00347965	FALSE	FALSE	0.00347965
Anterior_24_prime_L	Polar_10p_L	0.865	0.995684	0.114896	0.0975526	0.0173431	FALSE	FALSE	0.0173431
Anterior_24_prime_L	Polar_10p_R	0.077	0.912033	0.197919	0.035351	0.162568	FALSE	FALSE	0.162568
Anterior_24_prime_L	Posterior_InferoTemporal_complex_R	0.646	0.988357	0.0546995	0.103839	-0.049139	FALSE	FALSE	0.049139
Anterior_24_prime_L	Posterior_Insular_Area_2_L	0.949	0.998569	0.209882	0.215626	-0.00574497	FALSE	FALSE	0.00574497
Anterior_24_prime_L	Posterior_Insular_Area_2_R	0.161	0.936823	0.105093	0.235044	-0.129952	FALSE	FALSE	0.129952
Anterior_24_prime_L	Posterior_OFC_Complex_L	0.926	0.998237	0.0969008	0.0876761	0.00922475	FALSE	FALSE	0.00922475
Anterior_24_prime_L	Posterior_OFC_Complex_R	0.951	0.998569	0.12839	0.134047	-0.00565695	FALSE	FALSE	0.00565695
Anterior_24_prime_L	PreCuneus_Visual_Area_R	0.865	0.995684	0.115001	0.129903	-0.0149014	FALSE	FALSE	0.0149014
Anterior_24_prime_L	Premotor_Eye_Field_R	0.744	0.990884	0.102036	0.073715	0.0283207	FALSE	FALSE	0.0283207
Anterior_24_prime_L	PreSubiculum_L	0.909	0.998171	0.0902977	0.0794966	0.0108011	FALSE	FALSE	0.0108011
Anterior_24_prime_L	PreSubiculum_R	0.239	0.953516	0.139356	0.031572	0.107784	FALSE	FALSE	0.107784
Anterior_24_prime_L	Primary_Auditory_Cortex_R	0.244	0.953516	0.0770228	0.186469	-0.109446	FALSE	FALSE	0.109446
Anterior_24_prime_L	Primary_Motor_Cortex_R	0.454	0.976558	0.140261	0.204593	-0.0643322	FALSE	FALSE	0.0643322
Anterior_24_prime_L	Primary_Sensory_Cortex_R	0.261	0.955651	0.279409	0.175483	0.103926	FALSE	FALSE	0.103926
Anterior_24_prime_L	Primary_Visual_Cortex_R	0.845	0.994826	0.103372	0.121245	-0.0178731	FALSE	FALSE	0.0178731
Anterior_24_prime_L	ProStriate_Area_L	0.239	0.953516	0.150997	0.0465983	0.104399	FALSE	FALSE	0.104399
Anterior_24_prime_L	ProStriate_Area_R	0.337	0.968115	0.187279	0.103333	0.0839455	FALSE	FALSE	0.0839455
Anterior_24_prime_L	r_anterior hypothalamic area	0.934	0.998405	0.104058	0.111213	-0.00715529	FALSE	FALSE	0.00715529
Anterior_24_prime_L	r_arcuate hypothalamic nucleus	0.438	0.974299	0.0371904	0.120404	-0.0832135	FALSE	FALSE	0.0832135
Anterior_24_prime_L	r_bed nucleus of the stria terminalis	0.646	0.988357	0.113723	0.0738574	0.0398652	FALSE	FALSE	0.0398652
Anterior_24_prime_L	r_dorsal periventricular hypothalamic nucleus	0.633	0.988105	0.135215	0.0924923	0.0427228	FALSE	FALSE	0.0427228
Anterior_24_prime_L	r_dorsomedial hypothalamic nucleus	0.6	0.985115	0.0628629	0.0131739	0.049689	FALSE	FALSE	0.049689
Anterior_24_prime_L	r_inferior thalamic peduncle	0.683	0.988401	0.172986	0.136935	0.0360508	FALSE	FALSE	0.0360508
Anterior_24_prime_L	r_lateral hypothalamus	0.52	0.981209	0.0755949	0.135884	-0.0602896	FALSE	FALSE	0.0602896
Anterior_24_prime_L	r_mammillary bodies	0.777	0.991559	0.0595053	0.089788	-0.0302827	FALSE	FALSE	0.0302827
Anterior_24_prime_L	r_medial preoptic nucleus	0.453	0.976435	0.104992	0.171069	-0.0660773	FALSE	FALSE	0.0660773
Anterior_24_prime_L	r_nucleus basalis of Meynert	0.963	0.998677	0.106475	0.110628	-0.00415278	FALSE	FALSE	0.00415278
Anterior_24_prime_L	r_paraventricular nucleus	0.908	0.998171	0.0896396	0.0784908	0.0111488	FALSE	FALSE	0.0111488
Anterior_24_prime_L	r_periventricular hypothalamic nucleus	0.963	0.998677	0.0966859	0.101692	-0.00500661	FALSE	FALSE	0.00500661
Anterior_24_prime_L	r_posterior hypotahalamic nucleus	0.498	0.979245	0.131002	0.0727977	0.0582047	FALSE	FALSE	0.0582047
Anterior_24_prime_L	r_red nucleus	0.55	0.982621	0.0806263	0.137177	-0.0565508	FALSE	FALSE	0.0565508
Anterior_24_prime_L	r_substantia nigra	0.515	0.980772	0.149935	0.208896	-0.0589609	FALSE	FALSE	0.0589609
Anterior_24_prime_L	r_subthalamic nucleus	0.979	0.999212	0.1418	0.144681	-0.0028814	FALSE	FALSE	0.0028814
Anterior_24_prime_L	r_suprachiasmatic hypothalamic nucleus	0.608	0.986305	0.134281	0.0800992	0.0541814	FALSE	FALSE	0.0541814
Anterior_24_prime_L	r_supraoptic hypothalamic nucleus	0.671	0.988401	0.092687	0.0552249	0.0374621	FALSE	FALSE	0.0374621
Anterior_24_prime_L	r_tuberomammillary hypothalamic nucleus	0.174	0.9389	0.0144547	0.155791	-0.141337	FALSE	FALSE	0.141337
Anterior_24_prime_L	r_ventromedial hypothalamus	0.469	0.978061	0.0414754	0.111116	-0.0696403	FALSE	FALSE	0.0696403
Anterior_24_prime_L	r_zona incerta	0.905	0.99789	0.114187	0.102539	0.011648	FALSE	FALSE	0.011648
Anterior_24_prime_L	RetroInsular_Cortex_L	0.144	0.933097	0.0127224	0.144649	-0.131926	FALSE	FALSE	0.131926
Anterior_24_prime_L	RetroInsular_Cortex_R	0.279	0.958479	0.087671	0.18755	-0.0998785	FALSE	FALSE	0.0998785
Anterior_24_prime_L	RetroSplenial_Complex_R	0.252	0.95367	0.207265	0.0988356	0.108429	FALSE	FALSE	0.108429
Anterior_24_prime_L	Right-Accessory-Basal-nucleus	0.871	0.995999	0.185729	0.201259	-0.0155298	FALSE	FALSE	0.0155298
Anterior_24_prime_L	Right-Accumbens-area	0.921	0.998196	0.150174	0.140239	0.00993557	FALSE	FALSE	0.00993557
Anterior_24_prime_L	Right-Amygdala	0.407	0.972369	0.173852	0.247447	-0.0735956	FALSE	FALSE	0.0735956
Anterior_24_prime_L	Right-Anterior-amygdaloid-area-AAA	0.332	0.966387	0.0886219	0.177699	-0.0890769	FALSE	FALSE	0.0890769
Anterior_24_prime_L	Right-Basal-nucleus	0.621	0.987435	0.144364	0.190301	-0.0459369	FALSE	FALSE	0.0459369
Anterior_24_prime_L	Right-Caudate	0.312	0.964805	0.0757973	0.164217	-0.0884199	FALSE	FALSE	0.0884199
Anterior_24_prime_L	Right-Central-nucleus	0.505	0.979604	0.244491	0.183296	0.0611954	FALSE	FALSE	0.0611954
Anterior_24_prime_L	Right-Cerebellum-Cortex	0.645	0.988357	0.1657	0.121606	0.044094	FALSE	FALSE	0.044094
Anterior_24_prime_L	Right-Cortical-nucleus	0.733	0.990882	0.178501	0.206653	-0.0281523	FALSE	FALSE	0.0281523
Anterior_24_prime_L	Right-Corticoamygdaloid-transitio	0.947	0.998569	0.172487	0.177195	-0.00470835	FALSE	FALSE	0.00470835
Anterior_24_prime_L	Right-Hippocampus	0.535	0.982237	0.177638	0.237572	-0.0599336	FALSE	FALSE	0.0599336
Anterior_24_prime_L	Right-Lateral-nucleus	0.359	0.969841	0.124401	0.209825	-0.0854243	FALSE	FALSE	0.0854243
Anterior_24_prime_L	Right-Medial-nucleus	0.712	0.989632	0.176954	0.140327	0.0366272	FALSE	FALSE	0.0366272
Anterior_24_prime_L	Right-Pallidum	0.801	0.993142	0.19647	0.176319	0.0201504	FALSE	FALSE	0.0201504
Anterior_24_prime_L	Right-Paralaminar-nucleus	0.369	0.969841	0.0959625	0.183484	-0.0875218	FALSE	FALSE	0.0875218
Anterior_24_prime_L	Right-Putamen	0.999	0.999966	0.133435	0.133259	0.000176	FALSE	FALSE	0.000176
Anterior_24_prime_L	Right-Thalamus	0.235	0.952984	0.109218	0.21645	-0.107232	FALSE	FALSE	0.107232
Anterior_24_prime_L	Right-VentralDC	0.872	0.996043	0.193672	0.181855	0.0118173	FALSE	FALSE	0.0118173
Anterior_24_prime_L	Rostral_Area_6_L	0.756	0.991536	0.197458	0.224791	-0.0273327	FALSE	FALSE	0.0273327
Anterior_24_prime_L	Rostral_Area_6_R	0.775	0.991559	0.120068	0.146444	-0.0263766	FALSE	FALSE	0.0263766
Anterior_24_prime_L	Second_Visual_Area_R	0.964	0.998677	0.128071	0.123631	0.00444045	FALSE	FALSE	0.00444045
Anterior_24_prime_L	Seventh_Visual_Area_R	0.362	0.969841	0.0767409	0.157617	-0.0808765	FALSE	FALSE	0.0808765
Anterior_24_prime_L	Sixth_Visual_Area_R	0.027	0.876084	0.0277372	0.224624	-0.196887	TRUE	FALSE	0.196887
Anterior_24_prime_L	Superior_6-8_Transitional_Area_L	0.164	0.936823	0.0704063	0.193727	-0.12332	FALSE	FALSE	0.12332
Anterior_24_prime_L	Superior_6-8_Transitional_Area_R	0.532	0.981686	0.193609	0.131559	0.0620504	FALSE	FALSE	0.0620504
Anterior_24_prime_L	Superior_Frontal_Language_Area_R	0.558	0.983878	0.232925	0.178354	0.0545711	FALSE	FALSE	0.0545711
Anterior_24_prime_L	Superior_Temporal_Visual_Area_R	0.601	0.985115	0.150411	0.102977	0.0474336	FALSE	FALSE	0.0474336
Anterior_24_prime_L	Supplementary_and_Cingulate_Eye_Field_R	0.719	0.990016	0.262405	0.227359	0.0350459	FALSE	FALSE	0.0350459
Anterior_24_prime_L	Third_Visual_Area_R	0.663	0.988385	0.0739806	0.11767	-0.0436898	FALSE	FALSE	0.0436898
Anterior_24_prime_L	Ventral_Area_24d_R	0.758	0.991536	0.242512	0.270638	-0.0281264	FALSE	FALSE	0.0281264
Anterior_24_prime_L	Ventral_Area_6_R	0.601	0.985115	0.170368	0.216765	-0.0463969	FALSE	FALSE	0.0463969
Anterior_24_prime_L	Ventral_IntraParietal_Complex_R	0.544	0.982621	0.116428	0.176267	-0.0598381	FALSE	FALSE	0.0598381
Anterior_24_prime_L	Ventral_Visual_Complex_L	0.555	0.983549	0.105907	0.15772	-0.0518123	FALSE	FALSE	0.0518123
Anterior_24_prime_L	Ventral_Visual_Complex_R	0.778	0.991559	0.105158	0.0793454	0.025813	FALSE	FALSE	0.025813
Anterior_24_prime_L	VentroMedial_Visual_Area_1_L	0.779	0.991559	0.126145	0.153319	-0.0271735	FALSE	FALSE	0.0271735
Anterior_24_prime_L	VentroMedial_Visual_Area_1_R	0.661	0.988357	0.0920819	0.134314	-0.0422318	FALSE	FALSE	0.0422318
Anterior_24_prime_L	VentroMedial_Visual_Area_2_L	0.069	0.90765	-0.0205397	0.135348	-0.155888	FALSE	FALSE	0.155888
Anterior_24_prime_L	VentroMedial_Visual_Area_2_R	0.933	0.998405	0.109847	0.117779	-0.00793233	FALSE	FALSE	0.00793233
Anterior_24_prime_L	VentroMedial_Visual_Area_3_L	0.729	0.990825	0.120939	0.150979	-0.0300405	FALSE	FALSE	0.0300405
Anterior_24_prime_L	VentroMedial_Visual_Area_3_R	0.474	0.978061	-0.0265677	0.0426303	-0.069198	FALSE	FALSE	0.069198
Anterior_24_prime_R	Anterior_Agranular_Insula_Complex_R	0.092	0.919028	0.0253308	0.204406	-0.179075	FALSE	FALSE	0.179075
Anterior_24_prime_R	Anterior_IntraParietal_Area_R	0.302	0.962218	0.0588753	0.164217	-0.105341	FALSE	FALSE	0.105341
Anterior_24_prime_R	Anterior_Ventral_Insular_Area_R	0.513	0.980547	0.107877	0.17629	-0.0684126	FALSE	FALSE	0.0684126
Anterior_24_prime_R	Area_10d_R	0.648	0.988357	0.230409	0.186839	0.0435704	FALSE	FALSE	0.0435704
Anterior_24_prime_R	Area_10r_R	0.939	0.998524	0.199824	0.208431	-0.00860689	FALSE	FALSE	0.00860689
Anterior_24_prime_R	Area_10v_R	0.899	0.997701	0.176586	0.165214	0.011372	FALSE	FALSE	0.011372
Anterior_24_prime_R	Area_11l_R	0.071	0.90765	0.0336808	0.21655	-0.182869	FALSE	FALSE	0.182869
Anterior_24_prime_R	Area_13l_R	0.168	0.936823	0.139084	0.275278	-0.136194	FALSE	FALSE	0.136194
Anterior_24_prime_R	Area_25_R	0.985	0.999212	0.209019	0.20692	0.00209884	FALSE	FALSE	0.00209884
Anterior_24_prime_R	Area_31a_R	0.516	0.980772	0.105971	0.0417527	0.0642182	FALSE	FALSE	0.0642182
Anterior_24_prime_R	Area_31pd_R	0.292	0.95966	0.0404835	0.147163	-0.106679	FALSE	FALSE	0.106679
Anterior_24_prime_R	Area_43_R	0.872	0.996043	0.173511	0.19012	-0.0166093	FALSE	FALSE	0.0166093
Anterior_24_prime_R	Area_44_R	0.805	0.993485	0.129146	0.150598	-0.0214516	FALSE	FALSE	0.0214516
Anterior_24_prime_R	Area_45_R	0.677	0.988401	0.119601	0.159081	-0.0394795	FALSE	FALSE	0.0394795
Anterior_24_prime_R	Area_46_R	0.682	0.988401	0.219619	0.184698	0.034921	FALSE	FALSE	0.034921
Anterior_24_prime_R	Area_47l_(47_lateral)_R	0.437	0.974172	0.123009	0.045943	0.0770659	FALSE	FALSE	0.0770659
Anterior_24_prime_R	Area_47m_R	0.255	0.95367	0.0214993	0.14781	-0.12631	FALSE	FALSE	0.12631
Anterior_24_prime_R	Area_47s_R	0.522	0.981292	0.107345	0.167348	-0.0600032	FALSE	FALSE	0.0600032
Anterior_24_prime_R	Area_52_R	0.755	0.991536	0.187478	0.214523	-0.0270455	FALSE	FALSE	0.0270455
Anterior_24_prime_R	Area_6_anterior_R	0.527	0.981356	0.110638	0.170624	-0.0599856	FALSE	FALSE	0.0599856
Anterior_24_prime_R	Area_8Ad_R	0.587	0.984447	0.220485	0.276678	-0.0561937	FALSE	FALSE	0.0561937
Anterior_24_prime_R	Area_8Av_R	0.656	0.988357	0.18287	0.224267	-0.0413973	FALSE	FALSE	0.0413973
Anterior_24_prime_R	Area_8B_Lateral_R	0.719	0.990016	0.18869	0.22258	-0.0338905	FALSE	FALSE	0.0338905
Anterior_24_prime_R	Area_8BM_R	0.277	0.958348	0.207583	0.311138	-0.103555	FALSE	FALSE	0.103555
Anterior_24_prime_R	Area_8C_R	0.015	0.840737	0.0550484	0.307867	-0.252818	TRUE	FALSE	0.252818
Anterior_24_prime_R	Area_9_anterior_R	0.75	0.991115	0.20255	0.23088	-0.02833	FALSE	FALSE	0.02833
Anterior_24_prime_R	Area_9_Middle_R	0.436	0.974172	0.243001	0.168536	0.0744649	FALSE	FALSE	0.0744649
Anterior_24_prime_R	Area_9_Posterior_R	0.264	0.956147	0.0767034	0.187344	-0.11064	FALSE	FALSE	0.11064
Anterior_24_prime_R	Area_9-46d_R	0.937	0.998448	0.208694	0.21488	-0.00618585	FALSE	FALSE	0.00618585
Anterior_24_prime_R	Area_a24_R	0.212	0.947679	0.201387	0.327348	-0.125961	FALSE	FALSE	0.125961
Anterior_24_prime_R	Area_anterior_10p_R	0.651	0.988357	0.066647	0.11361	-0.0469632	FALSE	FALSE	0.0469632
Anterior_24_prime_R	Area_anterior_32_prime_R	0.994	0.999434	-0.14268	-0.143184	0.000503	FALSE	FALSE	0.000503
Anterior_24_prime_R	Area_anterior_47r_R	0.595	0.984679	0.147633	0.201637	-0.054004	FALSE	FALSE	0.054004
Anterior_24_prime_R	Area_anterior_9-46v_R	0.316	0.965116	0.110314	0.0106614	0.0996529	FALSE	FALSE	0.0996529
Anterior_24_prime_R	Area_dorsal_32_R	0.61	0.986451	0.0624284	0.00923743	0.053191	FALSE	FALSE	0.053191
Anterior_24_prime_R	Area_Frontal_Opercular_5_R	0.991	0.999375	0.0909704	0.0897863	0.00118412	FALSE	FALSE	0.00118412
Anterior_24_prime_R	Area_FST_R	0.263	0.956147	0.101085	0.211001	-0.109916	FALSE	FALSE	0.109916
Anterior_24_prime_R	Area_IFJa_R	0.621	0.987435	0.0488577	0.0998942	-0.0510365	FALSE	FALSE	0.0510365
Anterior_24_prime_R	Area_IFJp_R	0.082	0.917033	0.00213885	0.189194	-0.187056	FALSE	FALSE	0.187056
Anterior_24_prime_R	Area_IFSa_R	0.939	0.998524	0.0394969	0.0458621	-0.0063652	FALSE	FALSE	0.0063652
Anterior_24_prime_R	Area_IFSp_R	0.285	0.959538	0.02373	0.126059	-0.102329	FALSE	FALSE	0.102329
Anterior_24_prime_R	Area_IntraParietal_0_R	0.9	0.997701	0.129278	0.1419	-0.0126213	FALSE	FALSE	0.0126213
Anterior_24_prime_R	Area_IntraParietal_1_R	0.848	0.994826	0.20974	0.2279	-0.0181595	FALSE	FALSE	0.0181595
Anterior_24_prime_R	Area_IntraParietal_2_R	0.353	0.969841	0.0279289	0.11794	-0.0900106	FALSE	FALSE	0.0900106
Anterior_24_prime_R	Area_Lateral_IntraParietal_dorsal_R	0.291	0.95966	0.0595225	0.155495	-0.0959723	FALSE	FALSE	0.0959723
Anterior_24_prime_R	Area_Lateral_Occipital_3_R	0.566	0.984375	0.0857763	0.140862	-0.0550858	FALSE	FALSE	0.0550858
Anterior_24_prime_R	Area_OP1-SII_R	0.342	0.968683	0.130305	0.214667	-0.0843617	FALSE	FALSE	0.0843617
Anterior_24_prime_R	Area_OP2-3-VS_R	0.486	0.978636	0.175303	0.237838	-0.0625346	FALSE	FALSE	0.0625346
Anterior_24_prime_R	Area_OP4-PV_R	0.239	0.953516	0.176523	0.300902	-0.12438	FALSE	FALSE	0.12438
Anterior_24_prime_R	Area_p32_prime_R	0.22	0.948736	-0.21213	-0.104177	-0.107953	FALSE	FALSE	0.107953
Anterior_24_prime_R	Area_p32_R	0.454	0.976558	0.0692614	-0.00431114	0.0735726	FALSE	FALSE	0.0735726
Anterior_24_prime_R	Area_PF_Complex_R	0.794	0.992419	0.18547	0.212195	-0.0267257	FALSE	FALSE	0.0267257
Anterior_24_prime_R	Area_PF_Opercular_R	0.733	0.990882	0.177629	0.146201	0.0314279	FALSE	FALSE	0.0314279
Anterior_24_prime_R	Area_PFcm_R	0.354	0.969841	0.0477059	0.133597	-0.0858914	FALSE	FALSE	0.0858914
Anterior_24_prime_R	Area_PFm_Complex_R	0.728	0.990766	0.126403	0.159488	-0.0330849	FALSE	FALSE	0.0330849
Anterior_24_prime_R	Area_PFt_R	0.871	0.995999	0.149371	0.133254	0.0161169	FALSE	FALSE	0.0161169
Anterior_24_prime_R	Area_PGi_R	0.504	0.979604	0.150245	0.0849657	0.0652796	FALSE	FALSE	0.0652796
Anterior_24_prime_R	Area_PGp_R	0.57	0.984418	0.105686	0.158511	-0.0528248	FALSE	FALSE	0.0528248
Anterior_24_prime_R	Area_PGs_R	0.748	0.991057	0.194037	0.163601	0.0304363	FALSE	FALSE	0.0304363
Anterior_24_prime_R	Area_PH_R	0.975	0.9991	0.205132	0.202552	0.00258007	FALSE	FALSE	0.00258007
Anterior_24_prime_R	Area_PHT_R	0.472	0.978061	0.254009	0.189722	0.0642869	FALSE	FALSE	0.0642869
Anterior_24_prime_R	Area_posterior_10p_R	0.594	0.984447	0.239954	0.188037	0.0519162	FALSE	FALSE	0.0519162
Anterior_24_prime_R	Area_posterior_24_R	0.698	0.988401	0.493184	0.521488	-0.0283043	FALSE	FALSE	0.0283043
Anterior_24_prime_R	Area_posterior_47r_R	0.262	0.955651	0.140952	0.0367788	0.104173	FALSE	FALSE	0.104173
Anterior_24_prime_R	Area_posterior_9-46v_R	0.351	0.969841	0.221042	0.13106	0.0899823	FALSE	FALSE	0.0899823
Anterior_24_prime_R	Area_Posterior_Insular_1_R	0.129	0.928476	0.0918809	0.219966	-0.128085	FALSE	FALSE	0.128085
Anterior_24_prime_R	Area_s32_R	0.487	0.978685	0.127755	0.0624472	0.0653078	FALSE	FALSE	0.0653078
Anterior_24_prime_R	Area_STGa_R	0.37	0.969841	0.24622	0.167646	0.0785734	FALSE	FALSE	0.0785734
Anterior_24_prime_R	Area_STSd_anterior_R	0.921	0.998196	0.128348	0.137603	-0.00925425	FALSE	FALSE	0.00925425
Anterior_24_prime_R	Area_STSd_posterior_R	0.885	0.996447	0.213629	0.226578	-0.0129489	FALSE	FALSE	0.0129489
Anterior_24_prime_R	Area_STSv_anterior_R	0.956	0.998569	0.152713	0.145154	0.00755855	FALSE	FALSE	0.00755855
Anterior_24_prime_R	Area_STSv_posterior_R	0.4	0.971286	0.298945	0.205406	0.0935396	FALSE	FALSE	0.0935396
Anterior_24_prime_R	Area_TA2_R	0.987	0.999297	0.204209	0.20285	0.00135892	FALSE	FALSE	0.00135892
Anterior_24_prime_R	Area_TE1_anterior_R	0.458	0.976956	0.170848	0.0975206	0.0733271	FALSE	FALSE	0.0733271
Anterior_24_prime_R	Area_TE1_Middle_R	0.546	0.982621	0.229085	0.168692	0.0603927	FALSE	FALSE	0.0603927
Anterior_24_prime_R	Area_TE1_posterior_R	0.408	0.972369	0.279049	0.188761	0.0902879	FALSE	FALSE	0.0902879
Anterior_24_prime_R	Area_TE2_anterior_R	0.507	0.979992	0.129628	0.199551	-0.0699227	FALSE	FALSE	0.0699227
Anterior_24_prime_R	Area_TE2_posterior_R	0.885	0.996447	0.11892	0.133902	-0.0149822	FALSE	FALSE	0.0149822
Anterior_24_prime_R	Area_TemporoParietoOccipital_Junction_1_R	0.977	0.999183	0.145202	0.142743	0.00245975	FALSE	FALSE	0.00245975
Anterior_24_prime_R	Area_TemporoParietoOccipital_Junction_2_R	0.488	0.978753	0.100643	0.165304	-0.0646609	FALSE	FALSE	0.0646609
Anterior_24_prime_R	Area_TemporoParietoOccipital_Junction_3_R	0.806	0.993497	0.110803	0.138437	-0.0276335	FALSE	FALSE	0.0276335
Anterior_24_prime_R	Area_TF_R	0.354	0.969841	0.186211	0.280924	-0.0947133	FALSE	FALSE	0.0947133
Anterior_24_prime_R	Area_TG_dorsal_R	0.605	0.9861	0.198626	0.143408	0.0552182	FALSE	FALSE	0.0552182
Anterior_24_prime_R	Area_TG_Ventral_R	0.308	0.96399	0.085328	0.18569	-0.100362	FALSE	FALSE	0.100362
Anterior_24_prime_R	Area_V3CD_R	0.536	0.98235	0.00669083	0.0727636	-0.0660728	FALSE	FALSE	0.0660728
Anterior_24_prime_R	Area_V4t_R	0.431	0.973613	0.0558049	0.144093	-0.0882883	FALSE	FALSE	0.0882883
Anterior_24_prime_R	Area_V6A_R	0.762	0.991536	0.158241	0.183075	-0.0248334	FALSE	FALSE	0.0248334
Anterior_24_prime_R	Auditory_4_Complex_R	0.938	0.998475	0.21515	0.223839	-0.00868902	FALSE	FALSE	0.00868902
Anterior_24_prime_R	Auditory_5_Complex_R	0.961	0.998578	0.207713	0.211609	-0.0038962	FALSE	FALSE	0.0038962
Anterior_24_prime_R	Brain-Stem	0.253	0.95367	0.055846	0.167974	-0.112128	FALSE	FALSE	0.112128
Anterior_24_prime_R	Dorsal_Transitional_Visual_Area_R	0.566	0.984375	0.238765	0.181604	0.0571604	FALSE	FALSE	0.0571604
Anterior_24_prime_R	Entorhinal_Cortex_R	0.432	0.973613	0.0588676	0.148944	-0.0900766	FALSE	FALSE	0.0900766
Anterior_24_prime_R	Frontal_Opercular_Area_1_R	0.703	0.988988	0.167043	0.206295	-0.0392516	FALSE	FALSE	0.0392516
Anterior_24_prime_R	Frontal_Opercular_Area_2_R	0.332	0.966387	0.187121	0.272868	-0.0857466	FALSE	FALSE	0.0857466
Anterior_24_prime_R	Frontal_Opercular_Area_3_R	0.779	0.991559	0.167793	0.191413	-0.0236203	FALSE	FALSE	0.0236203
Anterior_24_prime_R	Frontal_Opercular_Area_4_R	0.085	0.917033	0.050415	0.227991	-0.177576	FALSE	FALSE	0.177576
Anterior_24_prime_R	Inferior_6-8_Transitional_Area_R	0.071	0.90765	0.0592392	0.241845	-0.182606	FALSE	FALSE	0.182606
Anterior_24_prime_R	Insular_Granular_Complex_R	0.251	0.95367	0.100806	0.204342	-0.103537	FALSE	FALSE	0.103537
Anterior_24_prime_R	l_anterior hypothalamic area	0.215	0.947679	0.0823091	0.200544	-0.118235	FALSE	FALSE	0.118235
Anterior_24_prime_R	l_arcuate hypothalamic nucleus	0.724	0.990302	0.118823	0.0843162	0.0345064	FALSE	FALSE	0.0345064
Anterior_24_prime_R	l_bed nucleus of the stria terminalis	0.327	0.965743	0.0852807	0.186422	-0.101141	FALSE	FALSE	0.101141
Anterior_24_prime_R	l_dorsal periventricular hypothalamic nucleus	0.604	0.985859	0.0844558	0.132361	-0.0479055	FALSE	FALSE	0.0479055
Anterior_24_prime_R	l_dorsomedial hypothalamic nucleus	0.975	0.9991	0.225298	0.228745	-0.00344702	FALSE	FALSE	0.00344702
Anterior_24_prime_R	l_inferior thalamic peduncle	0.805	0.993485	0.132917	0.158875	-0.0259581	FALSE	FALSE	0.0259581
Anterior_24_prime_R	l_lateral hypothalamus	0.154	0.934218	0.0943791	0.224382	-0.130003	FALSE	FALSE	0.130003
Anterior_24_prime_R	l_mammillary bodies	0.808	0.993879	0.0900859	0.118233	-0.0281472	FALSE	FALSE	0.0281472
Anterior_24_prime_R	l_medial preoptic nucleus	0.381	0.970857	0.109196	0.190289	-0.0810931	FALSE	FALSE	0.0810931
Anterior_24_prime_R	l_nucleus basalis of Meynert	0.535	0.982237	0.096065	0.154653	-0.0585879	FALSE	FALSE	0.0585879
Anterior_24_prime_R	l_paraventricular nucleus	0.378	0.970857	0.149646	0.236227	-0.0865808	FALSE	FALSE	0.0865808
Anterior_24_prime_R	l_periventricular hypothalamic nucleus	0.779	0.991559	0.179468	0.204662	-0.025194	FALSE	FALSE	0.025194
Anterior_24_prime_R	l_posterior hypotahalamic nucleus	0.467	0.978061	0.171986	0.236834	-0.0648475	FALSE	FALSE	0.0648475
Anterior_24_prime_R	l_red nucleus	0.448	0.975189	0.118284	0.194266	-0.0759822	FALSE	FALSE	0.0759822
Anterior_24_prime_R	l_substantia nigra	0.1	0.921424	0.047688	0.221273	-0.173585	FALSE	FALSE	0.173585
Anterior_24_prime_R	l_subthalamic nucleus	0.297	0.961237	0.0998587	0.207077	-0.107219	FALSE	FALSE	0.107219
Anterior_24_prime_R	l_suprachiasmatic hypothalamic nucleus	0.471	0.978061	0.0692813	0.141568	-0.0722862	FALSE	FALSE	0.0722862
Anterior_24_prime_R	l_supraoptic hypothalamic nucleus	0.226	0.94976	0.0802966	0.197638	-0.117342	FALSE	FALSE	0.117342
Anterior_24_prime_R	l_tuberomammillary hypothalamic nucleus	0.319	0.965116	0.0831285	0.190602	-0.107474	FALSE	FALSE	0.107474
Anterior_24_prime_R	l_ventromedial hypothalamus	0.63	0.987927	0.137633	0.186636	-0.0490034	FALSE	FALSE	0.0490034
Anterior_24_prime_R	l_zona incerta	0.294	0.960369	0.113232	0.22067	-0.107438	FALSE	FALSE	0.107438
Anterior_24_prime_R	Lateral_Belt_Complex_R	0.724	0.990302	0.173234	0.207108	-0.0338746	FALSE	FALSE	0.0338746
Anterior_24_prime_R	Left-Accessory-Basal-nucleus	0.793	0.992419	0.110846	0.135876	-0.0250291	FALSE	FALSE	0.0250291
Anterior_24_prime_R	Left-Accumbens-area	0.261	0.955651	0.0803997	0.193735	-0.113335	FALSE	FALSE	0.113335
Anterior_24_prime_R	Left-Amygdala	0.277	0.958348	0.103232	0.217827	-0.114595	FALSE	FALSE	0.114595
Anterior_24_prime_R	Left-Anterior-amygdaloid-area-AAA	0.384	0.970908	0.0885568	0.174612	-0.0860555	FALSE	FALSE	0.0860555
Anterior_24_prime_R	Left-Basal-nucleus	0.321	0.965423	0.134777	0.237932	-0.103155	FALSE	FALSE	0.103155
Anterior_24_prime_R	Left-Caudate	0.708	0.989277	0.107946	0.150776	-0.0428299	FALSE	FALSE	0.0428299
Anterior_24_prime_R	Left-Central-nucleus	0.419	0.973261	0.101935	0.0228008	0.0791345	FALSE	FALSE	0.0791345
Anterior_24_prime_R	Left-Cerebellum-Cortex	0.557	0.983878	0.105829	0.0513448	0.0544843	FALSE	FALSE	0.0544843
Anterior_24_prime_R	Left-Cortical-nucleus	0.117	0.926296	-0.0462502	0.100689	-0.146939	FALSE	FALSE	0.146939
Anterior_24_prime_R	Left-Corticoamygdaloid-transitio	0.502	0.979489	0.0805804	0.15046	-0.0698797	FALSE	FALSE	0.0698797
Anterior_24_prime_R	Left-Hippocampus	0.934	0.998405	0.169416	0.176951	-0.00753533	FALSE	FALSE	0.00753533
Anterior_24_prime_R	Left-Lateral-nucleus	0.147	0.933741	0.148808	0.301675	-0.152867	FALSE	FALSE	0.152867
Anterior_24_prime_R	Left-Medial-nucleus	0.168	0.936823	-0.0996339	0.0421459	-0.14178	FALSE	FALSE	0.14178
Anterior_24_prime_R	Left-Pallidum	0.064	0.907565	0.0299409	0.236229	-0.206288	FALSE	FALSE	0.206288
Anterior_24_prime_R	Left-Paralaminar-nucleus	0.267	0.956313	0.138996	0.2578	-0.118804	FALSE	FALSE	0.118804
Anterior_24_prime_R	Left-Putamen	0.859	0.99559	0.165772	0.147924	0.0178475	FALSE	FALSE	0.0178475
Anterior_24_prime_R	Left-Thalamus	0.234	0.95209	0.139187	0.255476	-0.11629	FALSE	FALSE	0.11629
Anterior_24_prime_R	Left-VentralDC	0.328	0.965912	0.148999	0.245901	-0.0969016	FALSE	FALSE	0.0969016
Anterior_24_prime_R	Medial_Belt_Complex_R	0.956	0.998569	0.220882	0.215692	0.00519046	FALSE	FALSE	0.00519046
Anterior_24_prime_R	Middle_Insular_Area_R	0.785	0.991974	0.167175	0.140707	0.0264679	FALSE	FALSE	0.0264679
Anterior_24_prime_R	Orbital_Frontal_Complex_R	0.288	0.95966	0.151674	0.243945	-0.0922705	FALSE	FALSE	0.0922705
Anterior_24_prime_R	Para-Insular_Area_R	0.453	0.976435	0.247369	0.182506	0.0648633	FALSE	FALSE	0.0648633
Anterior_24_prime_R	ParaBelt_Complex_R	0.84	0.994826	0.157402	0.137925	0.0194772	FALSE	FALSE	0.0194772
Anterior_24_prime_R	ParaHippocampal_Area_1_R	0.938	0.998475	0.150773	0.143906	0.00686667	FALSE	FALSE	0.00686667
Anterior_24_prime_R	ParaHippocampal_Area_2_R	0.931	0.998386	0.149047	0.140831	0.00821568	FALSE	FALSE	0.00821568
Anterior_24_prime_R	ParaHippocampal_Area_3_R	0.749	0.991115	0.22212	0.181448	0.0406722	FALSE	FALSE	0.0406722
Anterior_24_prime_R	Perirhinal_Ectorhinal_Cortex_R	0.336	0.967635	0.0124739	0.115131	-0.102657	FALSE	FALSE	0.102657
Anterior_24_prime_R	Pirform_Cortex_R	0.985	0.999212	0.0661679	0.0642783	0.00188963	FALSE	FALSE	0.00188963
Anterior_24_prime_R	Polar_10p_R	0.694	0.988401	0.194503	0.15489	0.039613	FALSE	FALSE	0.039613
Anterior_24_prime_R	Posterior_Insular_Area_2_R	0.936	0.998443	0.226222	0.234615	-0.00839228	FALSE	FALSE	0.00839228
Anterior_24_prime_R	Posterior_OFC_Complex_R	0.599	0.984921	0.111207	0.163051	-0.0518448	FALSE	FALSE	0.0518448
Anterior_24_prime_R	PreSubiculum_R	0.643	0.988357	0.0465911	0.0940933	-0.0475023	FALSE	FALSE	0.0475023
Anterior_24_prime_R	ProStriate_Area_R	0.331	0.966387	0.00785856	0.111349	-0.10349	FALSE	FALSE	0.10349
Anterior_24_prime_R	r_anterior hypothalamic area	0.533	0.981915	0.0881076	0.147273	-0.0591656	FALSE	FALSE	0.0591656
Anterior_24_prime_R	r_arcuate hypothalamic nucleus	0.931	0.998386	0.0885743	0.079462	0.00911237	FALSE	FALSE	0.00911237
Anterior_24_prime_R	r_bed nucleus of the stria terminalis	0.078	0.914891	0.0499731	0.224904	-0.174931	FALSE	FALSE	0.174931
Anterior_24_prime_R	r_dorsal periventricular hypothalamic nucleus	0.713	0.989795	0.0688943	0.102956	-0.0340614	FALSE	FALSE	0.0340614
Anterior_24_prime_R	r_dorsomedial hypothalamic nucleus	0.121	0.927769	0.129431	0.267315	-0.137885	FALSE	FALSE	0.137885
Anterior_24_prime_R	r_inferior thalamic peduncle	0.601	0.985115	0.152812	0.204332	-0.0515198	FALSE	FALSE	0.0515198
Anterior_24_prime_R	r_lateral hypothalamus	0.128	0.928476	0.0760812	0.225479	-0.149398	FALSE	FALSE	0.149398
Anterior_24_prime_R	r_mammillary bodies	0.366	0.969841	0.0295376	0.124326	-0.094788	FALSE	FALSE	0.094788
Anterior_24_prime_R	r_medial preoptic nucleus	0.483	0.978636	0.110504	0.17597	-0.0654664	FALSE	FALSE	0.0654664
Anterior_24_prime_R	r_nucleus basalis of Meynert	0.286	0.959538	0.0737567	0.182091	-0.108334	FALSE	FALSE	0.108334
Anterior_24_prime_R	r_paraventricular nucleus	0.417	0.973195	0.133687	0.221322	-0.087635	FALSE	FALSE	0.087635
Anterior_24_prime_R	r_periventricular hypothalamic nucleus	0.716	0.989841	0.15063	0.183886	-0.0332558	FALSE	FALSE	0.0332558
Anterior_24_prime_R	r_posterior hypotahalamic nucleus	0.177	0.940873	0.139568	0.268289	-0.12872	FALSE	FALSE	0.12872
Anterior_24_prime_R	r_red nucleus	0.43	0.973613	0.11175	0.191109	-0.0793585	FALSE	FALSE	0.0793585
Anterior_24_prime_R	r_substantia nigra	0.33	0.966387	0.0741225	0.176931	-0.102809	FALSE	FALSE	0.102809
Anterior_24_prime_R	r_subthalamic nucleus	0.838	0.994826	0.15042	0.172451	-0.022031	FALSE	FALSE	0.022031
Anterior_24_prime_R	r_suprachiasmatic hypothalamic nucleus	0.531	0.981686	0.111108	0.172728	-0.0616209	FALSE	FALSE	0.0616209
Anterior_24_prime_R	r_supraoptic hypothalamic nucleus	0.361	0.969841	0.0832751	0.165457	-0.0821816	FALSE	FALSE	0.0821816
Anterior_24_prime_R	r_tuberomammillary hypothalamic nucleus	0.248	0.95367	0.0684376	0.174034	-0.105596	FALSE	FALSE	0.105596
Anterior_24_prime_R	r_ventromedial hypothalamus	0.689	0.988401	0.118341	0.154934	-0.0365928	FALSE	FALSE	0.0365928
Anterior_24_prime_R	r_zona incerta	0.634	0.988105	0.14517	0.19635	-0.0511791	FALSE	FALSE	0.0511791
Anterior_24_prime_R	RetroInsular_Cortex_R	0.25	0.95367	0.0515961	0.176807	-0.125211	FALSE	FALSE	0.125211
Anterior_24_prime_R	Right-Accessory-Basal-nucleus	0.704	0.988988	0.147477	0.185203	-0.0377266	FALSE	FALSE	0.0377266
Anterior_24_prime_R	Right-Accumbens-area	0.292	0.95966	0.0870742	0.196136	-0.109061	FALSE	FALSE	0.109061
Anterior_24_prime_R	Right-Amygdala	0.335	0.967153	0.156767	0.261969	-0.105202	FALSE	FALSE	0.105202
Anterior_24_prime_R	Right-Anterior-amygdaloid-area-AAA	0.535	0.982237	0.133479	0.190365	-0.0568859	FALSE	FALSE	0.0568859
Anterior_24_prime_R	Right-Basal-nucleus	0.594	0.984447	0.154279	0.208415	-0.0541359	FALSE	FALSE	0.0541359
Anterior_24_prime_R	Right-Caudate	0.836	0.99456	0.131652	0.153049	-0.0213976	FALSE	FALSE	0.0213976
Anterior_24_prime_R	Right-Central-nucleus	0.3	0.962088	0.0289652	0.136897	-0.107932	FALSE	FALSE	0.107932
Anterior_24_prime_R	Right-Cerebellum-Cortex	0.688	0.988401	0.0832	0.119812	-0.036612	FALSE	FALSE	0.036612
Anterior_24_prime_R	Right-Cortical-nucleus	0.176	0.939897	0.0581541	0.199847	-0.141693	FALSE	FALSE	0.141693
Anterior_24_prime_R	Right-Corticoamygdaloid-transitio	0.918	0.998196	0.144131	0.155688	-0.0115565	FALSE	FALSE	0.0115565
Anterior_24_prime_R	Right-Hippocampus	0.485	0.978636	0.136968	0.200785	-0.0638174	FALSE	FALSE	0.0638174
Anterior_24_prime_R	Right-Lateral-nucleus	0.071	0.90765	0.110812	0.302132	-0.19132	FALSE	FALSE	0.19132
Anterior_24_prime_R	Right-Medial-nucleus	0.027	0.876084	-0.0492911	0.168989	-0.21828	TRUE	FALSE	0.21828
Anterior_24_prime_R	Right-Pallidum	0.074	0.908582	0.0646995	0.264191	-0.199491	FALSE	FALSE	0.199491
Anterior_24_prime_R	Right-Paralaminar-nucleus	0.77	0.991536	0.165969	0.195774	-0.0298048	FALSE	FALSE	0.0298048
Anterior_24_prime_R	Right-Putamen	0.751	0.991158	0.186211	0.21843	-0.0322197	FALSE	FALSE	0.0322197
Anterior_24_prime_R	Right-Thalamus	0.485	0.978636	0.147678	0.218533	-0.070855	FALSE	FALSE	0.070855
Anterior_24_prime_R	Right-VentralDC	0.235	0.952984	0.123096	0.242334	-0.119239	FALSE	FALSE	0.119239
Anterior_24_prime_R	Rostral_Area_6_R	0.232	0.950652	0.130324	0.243312	-0.112989	FALSE	FALSE	0.112989
Anterior_24_prime_R	Superior_6-8_Transitional_Area_R	0.455	0.976636	0.0803153	0.153624	-0.0733091	FALSE	FALSE	0.0733091
Anterior_24_prime_R	Ventral_Visual_Complex_R	0.723	0.990243	0.271294	0.307455	-0.0361602	FALSE	FALSE	0.0361602
Anterior_24_prime_R	VentroMedial_Visual_Area_1_R	0.719	0.990016	0.0586621	0.0970495	-0.0383875	FALSE	FALSE	0.0383875
Anterior_24_prime_R	VentroMedial_Visual_Area_2_R	0.32	0.965116	0.104044	0.19794	-0.093896	FALSE	FALSE	0.093896
Anterior_24_prime_R	VentroMedial_Visual_Area_3_R	0.47	0.978061	0.119964	0.199069	-0.0791045	FALSE	FALSE	0.0791045
Anterior_Agranular_Insula_Complex_L	Anterior_24_prime_R	0.233	0.951557	0.112468	0.234806	-0.122338	FALSE	FALSE	0.122338
Anterior_Agranular_Insula_Complex_L	Anterior_Agranular_Insula_Complex_R	0.589	0.984447	0.608803	0.574784	0.0340194	FALSE	FALSE	0.0340194
Anterior_Agranular_Insula_Complex_L	Anterior_IntraParietal_Area_L	0.072	0.90765	-0.0109676	0.159115	-0.170082	FALSE	FALSE	0.170082
Anterior_Agranular_Insula_Complex_L	Anterior_IntraParietal_Area_R	0.203	0.946075	0.237767	0.120507	0.117261	FALSE	FALSE	0.117261
Anterior_Agranular_Insula_Complex_L	Anterior_Ventral_Insular_Area_R	0.296	0.960611	0.297283	0.38855	-0.0912661	FALSE	FALSE	0.0912661
Anterior_Agranular_Insula_Complex_L	Area_1_R	0.103	0.923868	0.348639	0.21487	0.133769	FALSE	FALSE	0.133769
Anterior_Agranular_Insula_Complex_L	Area_10d_R	0.691	0.988401	0.327033	0.29428	0.0327537	FALSE	FALSE	0.0327537
Anterior_Agranular_Insula_Complex_L	Area_10r_R	0.604	0.985859	0.268781	0.219572	0.0492083	FALSE	FALSE	0.0492083
Anterior_Agranular_Insula_Complex_L	Area_10v_R	0.343	0.968683	0.301385	0.219703	0.0816821	FALSE	FALSE	0.0816821
Anterior_Agranular_Insula_Complex_L	Area_11l_R	0.55	0.982621	0.334825	0.288144	0.0466808	FALSE	FALSE	0.0466808
Anterior_Agranular_Insula_Complex_L	Area_13l_R	0.988	0.999297	0.293146	0.290887	0.00225872	FALSE	FALSE	0.00225872
Anterior_Agranular_Insula_Complex_L	Area_2_R	0.789	0.991974	0.19413	0.221678	-0.0275486	FALSE	FALSE	0.0275486
Anterior_Agranular_Insula_Complex_L	Area_23c_R	0.459	0.977316	0.210864	0.275166	-0.0643017	FALSE	FALSE	0.0643017
Anterior_Agranular_Insula_Complex_L	Area_23d_R	0.241	0.953516	0.375315	0.282522	0.0927929	FALSE	FALSE	0.0927929
Anterior_Agranular_Insula_Complex_L	Area_25_L	0.355	0.969841	0.324295	0.400658	-0.0763634	FALSE	FALSE	0.0763634
Anterior_Agranular_Insula_Complex_L	Area_25_R	0.459	0.977316	0.293937	0.363294	-0.0693567	FALSE	FALSE	0.0693567
Anterior_Agranular_Insula_Complex_L	Area_31a_L	0.465	0.978061	0.167178	0.245118	-0.0779397	FALSE	FALSE	0.0779397
Anterior_Agranular_Insula_Complex_L	Area_31a_R	0.189	0.942739	0.175312	0.0358049	0.139507	FALSE	FALSE	0.139507
Anterior_Agranular_Insula_Complex_L	Area_31p_ventral_R	0.111	0.92546	0.263733	0.126856	0.136877	FALSE	FALSE	0.136877
Anterior_Agranular_Insula_Complex_L	Area_31pd_L	0.156	0.935509	0.085186	0.226795	-0.141609	FALSE	FALSE	0.141609
Anterior_Agranular_Insula_Complex_L	Area_31pd_R	0.907	0.998051	0.224325	0.235157	-0.0108313	FALSE	FALSE	0.0108313
Anterior_Agranular_Insula_Complex_L	Area_33_prime_R	0.569	0.984418	0.123791	0.177287	-0.0534957	FALSE	FALSE	0.0534957
Anterior_Agranular_Insula_Complex_L	Area_3a_R	0.219	0.948373	0.279329	0.149345	0.129985	FALSE	FALSE	0.129985
Anterior_Agranular_Insula_Complex_L	Area_43_R	0.389	0.970908	0.323858	0.246185	0.0776732	FALSE	FALSE	0.0776732
Anterior_Agranular_Insula_Complex_L	Area_44_R	0.737	0.990882	0.232775	0.205372	0.0274023	FALSE	FALSE	0.0274023
Anterior_Agranular_Insula_Complex_L	Area_45_R	0.26	0.955269	0.114872	0.220481	-0.105609	FALSE	FALSE	0.105609
Anterior_Agranular_Insula_Complex_L	Area_46_R	0.002	0.601047	0.0316603	0.288685	-0.257024	TRUE	FALSE	0.257024
Anterior_Agranular_Insula_Complex_L	Area_47l_(47_lateral)_R	0.147	0.933741	0.283886	0.15518	0.128706	FALSE	FALSE	0.128706
Anterior_Agranular_Insula_Complex_L	Area_47m_R	0.355	0.969841	0.320786	0.23317	0.0876167	FALSE	FALSE	0.0876167
Anterior_Agranular_Insula_Complex_L	Area_47s_R	0.009	0.820473	0.508246	0.317107	0.191139	TRUE	FALSE	0.191139
Anterior_Agranular_Insula_Complex_L	Area_52_R	0.181	0.942506	0.0853868	0.222569	-0.137182	FALSE	FALSE	0.137182
Anterior_Agranular_Insula_Complex_L	Area_55b_R	0.122	0.927769	0.217091	0.0900358	0.127056	FALSE	FALSE	0.127056
Anterior_Agranular_Insula_Complex_L	Area_5L_R	0.427	0.973613	0.18389	0.269363	-0.085473	FALSE	FALSE	0.085473
Anterior_Agranular_Insula_Complex_L	Area_5m_R	0.771	0.99155	0.246901	0.274863	-0.0279613	FALSE	FALSE	0.0279613
Anterior_Agranular_Insula_Complex_L	Area_5m_ventral_R	0.694	0.988401	0.286679	0.325617	-0.0389378	FALSE	FALSE	0.0389378
Anterior_Agranular_Insula_Complex_L	Area_6_anterior_R	0.382	0.970857	0.155675	0.240327	-0.0846523	FALSE	FALSE	0.0846523
Anterior_Agranular_Insula_Complex_L	Area_6m_anterior_R	0.792	0.992419	0.251376	0.223057	0.0283192	FALSE	FALSE	0.0283192
Anterior_Agranular_Insula_Complex_L	Area_6mp_R	0.558	0.983878	0.194386	0.137454	0.056932	FALSE	FALSE	0.056932
Anterior_Agranular_Insula_Complex_L	Area_7m_R	0.285	0.959538	0.36647	0.273284	0.0931869	FALSE	FALSE	0.0931869
Anterior_Agranular_Insula_Complex_L	Area_7PC_R	0.865	0.995684	0.250661	0.264478	-0.0138163	FALSE	FALSE	0.0138163
Anterior_Agranular_Insula_Complex_L	Area_8Ad_R	0.804	0.993461	0.202057	0.225023	-0.0229663	FALSE	FALSE	0.0229663
Anterior_Agranular_Insula_Complex_L	Area_8Av_R	0.695	0.988401	0.233423	0.197794	0.0356293	FALSE	FALSE	0.0356293
Anterior_Agranular_Insula_Complex_L	Area_8B_Lateral_R	0.091	0.919028	0.242413	0.405925	-0.163512	FALSE	FALSE	0.163512
Anterior_Agranular_Insula_Complex_L	Area_8BM_R	0.807	0.993585	0.309521	0.330682	-0.0211616	FALSE	FALSE	0.0211616
Anterior_Agranular_Insula_Complex_L	Area_8C_R	0.766	0.991536	0.150126	0.178424	-0.0282977	FALSE	FALSE	0.0282977
Anterior_Agranular_Insula_Complex_L	Area_9_anterior_R	0.128	0.928476	0.199181	0.328872	-0.129692	FALSE	FALSE	0.129692
Anterior_Agranular_Insula_Complex_L	Area_9_Middle_R	0.657	0.988357	0.306452	0.342229	-0.0357776	FALSE	FALSE	0.0357776
Anterior_Agranular_Insula_Complex_L	Area_9_Posterior_R	0.733	0.990882	0.245354	0.274887	-0.0295331	FALSE	FALSE	0.0295331
Anterior_Agranular_Insula_Complex_L	Area_9-46d_R	0.126	0.928476	0.0401896	0.182856	-0.142667	FALSE	FALSE	0.142667
Anterior_Agranular_Insula_Complex_L	Area_a24_R	0.762	0.991536	0.253403	0.226808	0.0265953	FALSE	FALSE	0.0265953
Anterior_Agranular_Insula_Complex_L	Area_anterior_10p_R	0.801	0.993142	0.303838	0.280016	0.0238221	FALSE	FALSE	0.0238221
Anterior_Agranular_Insula_Complex_L	Area_anterior_32_prime_L	0.37	0.969841	0.155797	0.0743649	0.0814321	FALSE	FALSE	0.0814321
Anterior_Agranular_Insula_Complex_L	Area_anterior_32_prime_R	0.858	0.995497	0.164488	0.184654	-0.0201668	FALSE	FALSE	0.0201668
Anterior_Agranular_Insula_Complex_L	Area_anterior_47r_R	0.491	0.978856	0.287027	0.225605	0.0614221	FALSE	FALSE	0.0614221
Anterior_Agranular_Insula_Complex_L	Area_anterior_9-46v_R	0.068	0.90765	0.0823659	0.255014	-0.172648	FALSE	FALSE	0.172648
Anterior_Agranular_Insula_Complex_L	Area_dorsal_23_a+b_R	0.049	0.893233	0.383178	0.212044	0.171134	TRUE	FALSE	0.171134
Anterior_Agranular_Insula_Complex_L	Area_dorsal_32_R	0.554	0.98324	0.238733	0.291643	-0.0529099	FALSE	FALSE	0.0529099
Anterior_Agranular_Insula_Complex_L	Area_Frontal_Opercular_5_L	0.869	0.995684	0.272754	0.290397	-0.017643	FALSE	FALSE	0.017643
Anterior_Agranular_Insula_Complex_L	Area_Frontal_Opercular_5_R	0.539	0.982621	0.249879	0.308684	-0.058805	FALSE	FALSE	0.058805
Anterior_Agranular_Insula_Complex_L	Area_FST_L	0.108	0.925412	0.0461433	0.202372	-0.156228	FALSE	FALSE	0.156228
Anterior_Agranular_Insula_Complex_L	Area_FST_R	0.806	0.993497	0.122502	0.146063	-0.0235616	FALSE	FALSE	0.0235616
Anterior_Agranular_Insula_Complex_L	Area_IFJa_R	0.893	0.997287	0.188238	0.176287	0.0119513	FALSE	FALSE	0.0119513
Anterior_Agranular_Insula_Complex_L	Area_IFJp_R	0.348	0.969685	0.277217	0.18307	0.0941465	FALSE	FALSE	0.0941465
Anterior_Agranular_Insula_Complex_L	Area_IFSa_R	0.968	0.998677	0.183034	0.179215	0.00381946	FALSE	FALSE	0.00381946
Anterior_Agranular_Insula_Complex_L	Area_IFSp_R	0.478	0.978069	0.16931	0.236632	-0.0673219	FALSE	FALSE	0.0673219
Anterior_Agranular_Insula_Complex_L	Area_IntraParietal_0_L	0.206	0.946777	0.155694	0.273547	-0.117853	FALSE	FALSE	0.117853
Anterior_Agranular_Insula_Complex_L	Area_IntraParietal_0_R	0.084	0.917033	0.0305395	0.184646	-0.154107	FALSE	FALSE	0.154107
Anterior_Agranular_Insula_Complex_L	Area_IntraParietal_1_L	0.124	0.928301	0.0400064	0.183206	-0.143199	FALSE	FALSE	0.143199
Anterior_Agranular_Insula_Complex_L	Area_IntraParietal_1_R	0.16	0.936823	0.149086	0.268409	-0.119322	FALSE	FALSE	0.119322
Anterior_Agranular_Insula_Complex_L	Area_IntraParietal_2_L	0.103	0.923868	0.00952912	0.167674	-0.158145	FALSE	FALSE	0.158145
Anterior_Agranular_Insula_Complex_L	Area_IntraParietal_2_R	0.639	0.98831	0.134375	0.172931	-0.0385563	FALSE	FALSE	0.0385563
Anterior_Agranular_Insula_Complex_L	Area_Lateral_IntraParietal_dorsal_R	0.284	0.959348	0.186909	0.0840352	0.102873	FALSE	FALSE	0.102873
Anterior_Agranular_Insula_Complex_L	Area_Lateral_IntraParietal_ventral_R	0.549	0.982621	0.24202	0.183402	0.0586182	FALSE	FALSE	0.0586182
Anterior_Agranular_Insula_Complex_L	Area_Lateral_Occipital_1_R	0.822	0.994036	0.155882	0.13442	0.0214625	FALSE	FALSE	0.0214625
Anterior_Agranular_Insula_Complex_L	Area_Lateral_Occipital_2_R	0.018	0.843062	0.332433	0.108811	0.223622	TRUE	FALSE	0.223622
Anterior_Agranular_Insula_Complex_L	Area_Lateral_Occipital_3_L	0.42	0.973261	0.0121484	0.0920287	-0.0798803	FALSE	FALSE	0.0798803
Anterior_Agranular_Insula_Complex_L	Area_Lateral_Occipital_3_R	0.335	0.967153	0.07684	0.172777	-0.0959369	FALSE	FALSE	0.0959369
Anterior_Agranular_Insula_Complex_L	Area_OP1-SII_R	0.591	0.984447	0.19598	0.245845	-0.0498647	FALSE	FALSE	0.0498647
Anterior_Agranular_Insula_Complex_L	Area_OP2-3-VS_R	0.658	0.988357	0.30516	0.260317	0.0448433	FALSE	FALSE	0.0448433
Anterior_Agranular_Insula_Complex_L	Area_OP4-PV_R	0.154	0.934218	0.386086	0.265382	0.120704	FALSE	FALSE	0.120704
Anterior_Agranular_Insula_Complex_L	Area_p32_prime_R	0.802	0.993257	0.172663	0.198075	-0.0254128	FALSE	FALSE	0.0254128
Anterior_Agranular_Insula_Complex_L	Area_p32_R	0.32	0.965116	0.164836	0.0677637	0.097072	FALSE	FALSE	0.097072
Anterior_Agranular_Insula_Complex_L	Area_PF_Complex_L	0.996	0.999715	0.196787	0.197258	-0.000471	FALSE	FALSE	0.000471
Anterior_Agranular_Insula_Complex_L	Area_PF_Complex_R	0.369	0.969841	0.345278	0.272871	0.072407	FALSE	FALSE	0.072407
Anterior_Agranular_Insula_Complex_L	Area_PF_Opercular_L	0.782	0.991733	0.311085	0.281907	0.0291773	FALSE	FALSE	0.0291773
Anterior_Agranular_Insula_Complex_L	Area_PF_Opercular_R	0.58	0.984447	0.269365	0.211477	0.0578876	FALSE	FALSE	0.0578876
Anterior_Agranular_Insula_Complex_L	Area_PFcm_R	0.208	0.947195	0.292894	0.171157	0.121738	FALSE	FALSE	0.121738
Anterior_Agranular_Insula_Complex_L	Area_PFm_Complex_L	0.387	0.970908	0.220869	0.143036	0.0778335	FALSE	FALSE	0.0778335
Anterior_Agranular_Insula_Complex_L	Area_PFm_Complex_R	0.111	0.92546	0.308198	0.169553	0.138645	FALSE	FALSE	0.138645
Anterior_Agranular_Insula_Complex_L	Area_PFt_L	0.88	0.996412	0.264099	0.247798	0.016301	FALSE	FALSE	0.016301
Anterior_Agranular_Insula_Complex_L	Area_PFt_R	0.252	0.95367	0.302205	0.19482	0.107385	FALSE	FALSE	0.107385
Anterior_Agranular_Insula_Complex_L	Area_PGi_L	0.675	0.988401	0.229635	0.192795	0.0368395	FALSE	FALSE	0.0368395
Anterior_Agranular_Insula_Complex_L	Area_PGi_R	0.213	0.947679	0.0285474	0.14021	-0.111662	FALSE	FALSE	0.111662
Anterior_Agranular_Insula_Complex_L	Area_PGp_L	0.375	0.970649	0.182575	0.269313	-0.0867373	FALSE	FALSE	0.0867373
Anterior_Agranular_Insula_Complex_L	Area_PGp_R	0.421	0.973431	0.149628	0.219216	-0.0695872	FALSE	FALSE	0.0695872
Anterior_Agranular_Insula_Complex_L	Area_PGs_L	0.286	0.959538	0.174321	0.272564	-0.0982432	FALSE	FALSE	0.0982432
Anterior_Agranular_Insula_Complex_L	Area_PGs_R	0.258	0.954955	0.172412	0.279035	-0.106624	FALSE	FALSE	0.106624
Anterior_Agranular_Insula_Complex_L	Area_PH_L	0.626	0.987916	0.197848	0.237211	-0.0393632	FALSE	FALSE	0.0393632
Anterior_Agranular_Insula_Complex_L	Area_PH_R	0.62	0.987377	0.189278	0.23359	-0.0443118	FALSE	FALSE	0.0443118
Anterior_Agranular_Insula_Complex_L	Area_PHT_L	0.18	0.941829	0.234533	0.101693	0.132841	FALSE	FALSE	0.132841
Anterior_Agranular_Insula_Complex_L	Area_PHT_R	0.623	0.987615	0.187517	0.148214	0.0393031	FALSE	FALSE	0.0393031
Anterior_Agranular_Insula_Complex_L	Area_posterior_10p_L	0.269	0.956436	0.325358	0.231032	0.0943263	FALSE	FALSE	0.0943263
Anterior_Agranular_Insula_Complex_L	Area_posterior_10p_R	0.605	0.9861	0.197462	0.244125	-0.0466627	FALSE	FALSE	0.0466627
Anterior_Agranular_Insula_Complex_L	Area_posterior_24_L	0.299	0.962088	0.275588	0.367298	-0.0917096	FALSE	FALSE	0.0917096
Anterior_Agranular_Insula_Complex_L	Area_Posterior_24_prime_R	0.602	0.985465	0.169919	0.218931	-0.0490122	FALSE	FALSE	0.0490122
Anterior_Agranular_Insula_Complex_L	Area_posterior_24_R	0.402	0.971609	0.138889	0.218801	-0.0799116	FALSE	FALSE	0.0799116
Anterior_Agranular_Insula_Complex_L	Area_posterior_47r_L	0.373	0.970434	0.137475	0.21821	-0.0807353	FALSE	FALSE	0.0807353
Anterior_Agranular_Insula_Complex_L	Area_posterior_47r_R	0.791	0.992263	0.17154	0.148175	0.0233653	FALSE	FALSE	0.0233653
Anterior_Agranular_Insula_Complex_L	Area_posterior_9-46v_R	0.481	0.978636	0.195929	0.254184	-0.0582547	FALSE	FALSE	0.0582547
Anterior_Agranular_Insula_Complex_L	Area_Posterior_Insular_1_L	0.272	0.956528	0.175477	0.293799	-0.118321	FALSE	FALSE	0.118321
Anterior_Agranular_Insula_Complex_L	Area_Posterior_Insular_1_R	0.062	0.904794	0.15362	0.337897	-0.184277	FALSE	FALSE	0.184277
Anterior_Agranular_Insula_Complex_L	Area_s32_L	0.519	0.981209	0.200029	0.136119	0.0639104	FALSE	FALSE	0.0639104
Anterior_Agranular_Insula_Complex_L	Area_s32_R	0.745	0.99104	0.193731	0.222085	-0.028354	FALSE	FALSE	0.028354
Anterior_Agranular_Insula_Complex_L	Area_STGa_L	0.677	0.988401	0.30459	0.269251	0.0353387	FALSE	FALSE	0.0353387
Anterior_Agranular_Insula_Complex_L	Area_STGa_R	0.3	0.962088	0.316726	0.220281	0.0964449	FALSE	FALSE	0.0964449
Anterior_Agranular_Insula_Complex_L	Area_STSd_anterior_L	0.258	0.954955	0.108588	-0.00544643	0.114034	FALSE	FALSE	0.114034
Anterior_Agranular_Insula_Complex_L	Area_STSd_anterior_R	0.378	0.970857	0.149422	0.0722231	0.077199	FALSE	FALSE	0.077199
Anterior_Agranular_Insula_Complex_L	Area_STSd_posterior_L	0.966	0.998677	0.151284	0.15467	-0.00338552	FALSE	FALSE	0.00338552
Anterior_Agranular_Insula_Complex_L	Area_STSd_posterior_R	0.863	0.995684	0.187152	0.168402	0.0187501	FALSE	FALSE	0.0187501
Anterior_Agranular_Insula_Complex_L	Area_STSv_anterior_L	0.213	0.947679	0.230152	0.10773	0.122422	FALSE	FALSE	0.122422
Anterior_Agranular_Insula_Complex_L	Area_STSv_anterior_R	0.093	0.919028	0.428517	0.279966	0.148551	FALSE	FALSE	0.148551
Anterior_Agranular_Insula_Complex_L	Area_STSv_posterior_L	0.249	0.95367	0.199681	0.0847423	0.114939	FALSE	FALSE	0.114939
Anterior_Agranular_Insula_Complex_L	Area_STSv_posterior_R	0.075	0.909605	0.298719	0.117081	0.181638	FALSE	FALSE	0.181638
Anterior_Agranular_Insula_Complex_L	Area_TA2_R	0.064	0.907565	0.303757	0.129855	0.173902	FALSE	FALSE	0.173902
Anterior_Agranular_Insula_Complex_L	Area_TE1_anterior_L	0.439	0.974299	0.352106	0.295031	0.0570758	FALSE	FALSE	0.0570758
Anterior_Agranular_Insula_Complex_L	Area_TE1_anterior_R	0.058	0.903995	0.424937	0.267908	0.157029	FALSE	FALSE	0.157029
Anterior_Agranular_Insula_Complex_L	Area_TE1_Middle_L	0.546	0.982621	0.287339	0.233631	0.0537088	FALSE	FALSE	0.0537088
Anterior_Agranular_Insula_Complex_L	Area_TE1_Middle_R	0.043	0.891111	0.407775	0.238874	0.1689	TRUE	FALSE	0.1689
Anterior_Agranular_Insula_Complex_L	Area_TE1_posterior_L	0.502	0.979489	0.230162	0.16682	0.0633425	FALSE	FALSE	0.0633425
Anterior_Agranular_Insula_Complex_L	Area_TE1_posterior_R	0.655	0.988357	0.23356	0.273288	-0.039728	FALSE	FALSE	0.039728
Anterior_Agranular_Insula_Complex_L	Area_TE2_anterior_L	0.717	0.989841	0.318997	0.290152	0.0288451	FALSE	FALSE	0.0288451
Anterior_Agranular_Insula_Complex_L	Area_TE2_anterior_R	0.193	0.942937	0.341494	0.232482	0.109011	FALSE	FALSE	0.109011
Anterior_Agranular_Insula_Complex_L	Area_TE2_posterior_L	0.522	0.981292	0.292693	0.243507	0.0491862	FALSE	FALSE	0.0491862
Anterior_Agranular_Insula_Complex_L	Area_TE2_posterior_R	0.104	0.925082	0.316617	0.182652	0.133965	FALSE	FALSE	0.133965
Anterior_Agranular_Insula_Complex_L	Area_TemporoParietoOccipital_Junction_1_L	0.67	0.988401	0.0992908	0.142761	-0.04347	FALSE	FALSE	0.04347
Anterior_Agranular_Insula_Complex_L	Area_TemporoParietoOccipital_Junction_1_R	0.885	0.996447	0.152073	0.136342	0.0157314	FALSE	FALSE	0.0157314
Anterior_Agranular_Insula_Complex_L	Area_TemporoParietoOccipital_Junction_2_L	0.732	0.990882	0.192227	0.163523	0.0287035	FALSE	FALSE	0.0287035
Anterior_Agranular_Insula_Complex_L	Area_TemporoParietoOccipital_Junction_2_R	0.77	0.991536	0.132867	0.16381	-0.0309431	FALSE	FALSE	0.0309431
Anterior_Agranular_Insula_Complex_L	Area_TemporoParietoOccipital_Junction_3_L	0.022	0.864625	0.0187315	0.228547	-0.209815	TRUE	FALSE	0.209815
Anterior_Agranular_Insula_Complex_L	Area_TemporoParietoOccipital_Junction_3_R	0.401	0.971286	0.0470825	0.127915	-0.0808327	FALSE	FALSE	0.0808327
Anterior_Agranular_Insula_Complex_L	Area_TF_L	0.166	0.936823	0.341041	0.230129	0.110912	FALSE	FALSE	0.110912
Anterior_Agranular_Insula_Complex_L	Area_TF_R	0.109	0.92546	0.378315	0.24602	0.132296	FALSE	FALSE	0.132296
Anterior_Agranular_Insula_Complex_L	Area_TG_dorsal_L	0.564	0.984156	0.342677	0.289033	0.0536432	FALSE	FALSE	0.0536432
Anterior_Agranular_Insula_Complex_L	Area_TG_dorsal_R	0.163	0.936823	0.348479	0.185777	0.162701	FALSE	FALSE	0.162701
Anterior_Agranular_Insula_Complex_L	Area_TG_Ventral_L	0.888	0.996704	0.23395	0.248066	-0.0141154	FALSE	FALSE	0.0141154
Anterior_Agranular_Insula_Complex_L	Area_TG_Ventral_R	0.114	0.92546	0.101657	0.264347	-0.16269	FALSE	FALSE	0.16269
Anterior_Agranular_Insula_Complex_L	Area_V3A_R	0.696	0.988401	0.220498	0.26093	-0.0404324	FALSE	FALSE	0.0404324
Anterior_Agranular_Insula_Complex_L	Area_V3B_R	0.679	0.988401	0.136416	0.17676	-0.0403437	FALSE	FALSE	0.0403437
Anterior_Agranular_Insula_Complex_L	Area_V3CD_L	0.052	0.900939	0.0794869	0.268889	-0.189402	FALSE	FALSE	0.189402
Anterior_Agranular_Insula_Complex_L	Area_V3CD_R	0.92	0.998196	0.150028	0.160581	-0.0105526	FALSE	FALSE	0.0105526
Anterior_Agranular_Insula_Complex_L	Area_V4t_L	0.789	0.991974	0.149168	0.173337	-0.0241692	FALSE	FALSE	0.0241692
Anterior_Agranular_Insula_Complex_L	Area_V4t_R	0.598	0.98484	0.260297	0.209248	0.051049	FALSE	FALSE	0.051049
Anterior_Agranular_Insula_Complex_L	Area_V6A_L	0.336	0.967635	0.119931	0.215486	-0.0955551	FALSE	FALSE	0.0955551
Anterior_Agranular_Insula_Complex_L	Area_V6A_R	0.935	0.998405	0.134105	0.124715	0.00938981	FALSE	FALSE	0.00938981
Anterior_Agranular_Insula_Complex_L	Area_ventral_23_a+b_R	0.738	0.990882	0.330114	0.299777	0.0303375	FALSE	FALSE	0.0303375
Anterior_Agranular_Insula_Complex_L	Auditory_4_Complex_L	0.173	0.938127	0.291382	0.167959	0.123423	FALSE	FALSE	0.123423
Anterior_Agranular_Insula_Complex_L	Auditory_4_Complex_R	0.182	0.942533	0.306175	0.186097	0.120079	FALSE	FALSE	0.120079
Anterior_Agranular_Insula_Complex_L	Auditory_5_Complex_L	0.126	0.928476	0.238775	0.0940211	0.144754	FALSE	FALSE	0.144754
Anterior_Agranular_Insula_Complex_L	Auditory_5_Complex_R	0.425	0.973431	0.283995	0.21116	0.0728348	FALSE	FALSE	0.0728348
Anterior_Agranular_Insula_Complex_L	Brain-Stem	0.814	0.994036	0.128646	0.152672	-0.0240251	FALSE	FALSE	0.0240251
Anterior_Agranular_Insula_Complex_L	Dorsal_Area_24d_R	0.696	0.988401	0.334201	0.300257	0.033944	FALSE	FALSE	0.033944
Anterior_Agranular_Insula_Complex_L	Dorsal_area_6_R	0.541	0.982621	0.239712	0.184761	0.0549511	FALSE	FALSE	0.0549511
Anterior_Agranular_Insula_Complex_L	Dorsal_Transitional_Visual_Area_L	0.907	0.998051	0.278926	0.267303	0.0116229	FALSE	FALSE	0.0116229
Anterior_Agranular_Insula_Complex_L	Dorsal_Transitional_Visual_Area_R	0.816	0.994036	0.287285	0.267707	0.0195775	FALSE	FALSE	0.0195775
Anterior_Agranular_Insula_Complex_L	Eighth_Visual_Area_R	0.507	0.979992	0.104525	0.172467	-0.0679417	FALSE	FALSE	0.0679417
Anterior_Agranular_Insula_Complex_L	Entorhinal_Cortex_L	0.192	0.942937	0.261135	0.135501	0.125634	FALSE	FALSE	0.125634
Anterior_Agranular_Insula_Complex_L	Entorhinal_Cortex_R	0.958	0.998569	0.23559	0.240254	-0.00466445	FALSE	FALSE	0.00466445
Anterior_Agranular_Insula_Complex_L	Fourth_Visual_Area_R	0.844	0.994826	0.218673	0.236284	-0.0176106	FALSE	FALSE	0.0176106
Anterior_Agranular_Insula_Complex_L	Frontal_Eye_Fields_R	0.888	0.996704	0.205199	0.192421	0.0127789	FALSE	FALSE	0.0127789
Anterior_Agranular_Insula_Complex_L	Frontal_Opercular_Area_1_L	0.652	0.988357	0.248894	0.203425	0.0454696	FALSE	FALSE	0.0454696
Anterior_Agranular_Insula_Complex_L	Frontal_Opercular_Area_1_R	0.621	0.987435	0.265857	0.223785	0.042072	FALSE	FALSE	0.042072
Anterior_Agranular_Insula_Complex_L	Frontal_Opercular_Area_2_L	0.082	0.917033	0.359303	0.202471	0.156832	FALSE	FALSE	0.156832
Anterior_Agranular_Insula_Complex_L	Frontal_Opercular_Area_2_R	0.734	0.990882	0.324903	0.298151	0.0267513	FALSE	FALSE	0.0267513
Anterior_Agranular_Insula_Complex_L	Frontal_Opercular_Area_3_L	0.607	0.986194	0.301693	0.350966	-0.0492735	FALSE	FALSE	0.0492735
Anterior_Agranular_Insula_Complex_L	Frontal_Opercular_Area_3_R	0.093	0.919028	0.235893	0.392633	-0.15674	FALSE	FALSE	0.15674
Anterior_Agranular_Insula_Complex_L	Frontal_Opercular_Area_4_R	0.43	0.973613	0.268802	0.344654	-0.0758524	FALSE	FALSE	0.0758524
Anterior_Agranular_Insula_Complex_L	Fusiform_Face_Complex_R	0.868	0.995684	0.222264	0.206694	0.01557	FALSE	FALSE	0.01557
Anterior_Agranular_Insula_Complex_L	Inferior_6-8_Transitional_Area_R	0.521	0.981292	0.191401	0.130256	0.0611449	FALSE	FALSE	0.0611449
Anterior_Agranular_Insula_Complex_L	Insular_Granular_Complex_L	0.896	0.997678	0.167035	0.156889	0.0101467	FALSE	FALSE	0.0101467
Anterior_Agranular_Insula_Complex_L	Insular_Granular_Complex_R	0.472	0.978061	0.243465	0.305367	-0.0619014	FALSE	FALSE	0.0619014
Anterior_Agranular_Insula_Complex_L	IntraParietal_Sulcus_Area_1_R	0.486	0.978636	0.10679	0.179253	-0.0724621	FALSE	FALSE	0.0724621
Anterior_Agranular_Insula_Complex_L	l_anterior hypothalamic area	0.459	0.977316	0.218643	0.287785	-0.0691422	FALSE	FALSE	0.0691422
Anterior_Agranular_Insula_Complex_L	l_arcuate hypothalamic nucleus	0.685	0.988401	0.269814	0.224678	0.0451368	FALSE	FALSE	0.0451368
Anterior_Agranular_Insula_Complex_L	l_bed nucleus of the stria terminalis	0.713	0.989795	0.239195	0.206828	0.0323673	FALSE	FALSE	0.0323673
Anterior_Agranular_Insula_Complex_L	l_dorsal periventricular hypothalamic nucleus	0.676	0.988401	0.132736	0.088556	0.0441799	FALSE	FALSE	0.0441799
Anterior_Agranular_Insula_Complex_L	l_dorsomedial hypothalamic nucleus	0.502	0.979489	0.268112	0.327453	-0.0593416	FALSE	FALSE	0.0593416
Anterior_Agranular_Insula_Complex_L	l_inferior thalamic peduncle	0.899	0.997701	0.20398	0.215249	-0.0112683	FALSE	FALSE	0.0112683
Anterior_Agranular_Insula_Complex_L	l_lateral hypothalamus	0.885	0.996447	0.189079	0.200422	-0.0113435	FALSE	FALSE	0.0113435
Anterior_Agranular_Insula_Complex_L	l_mammillary bodies	0.937	0.998448	0.146295	0.153451	-0.00715549	FALSE	FALSE	0.00715549
Anterior_Agranular_Insula_Complex_L	l_medial preoptic nucleus	0.806	0.993497	0.208439	0.180288	0.0281517	FALSE	FALSE	0.0281517
Anterior_Agranular_Insula_Complex_L	l_nucleus basalis of Meynert	0.419	0.973261	0.234947	0.157526	0.0774204	FALSE	FALSE	0.0774204
Anterior_Agranular_Insula_Complex_L	l_paraventricular nucleus	0.171	0.937883	0.195829	0.331698	-0.13587	FALSE	FALSE	0.13587
Anterior_Agranular_Insula_Complex_L	l_periventricular hypothalamic nucleus	0.504	0.979604	0.218923	0.283776	-0.0648538	FALSE	FALSE	0.0648538
Anterior_Agranular_Insula_Complex_L	l_posterior hypotahalamic nucleus	0.435	0.973861	0.243241	0.175889	0.0673528	FALSE	FALSE	0.0673528
Anterior_Agranular_Insula_Complex_L	l_red nucleus	0.811	0.994036	0.14049	0.118446	0.022044	FALSE	FALSE	0.022044
Anterior_Agranular_Insula_Complex_L	l_substantia nigra	0.782	0.991733	0.156007	0.17715	-0.0211433	FALSE	FALSE	0.0211433
Anterior_Agranular_Insula_Complex_L	l_subthalamic nucleus	0.582	0.984447	0.0991179	0.144233	-0.0451155	FALSE	FALSE	0.0451155
Anterior_Agranular_Insula_Complex_L	l_suprachiasmatic hypothalamic nucleus	0.254	0.95367	0.154116	0.281272	-0.127156	FALSE	FALSE	0.127156
Anterior_Agranular_Insula_Complex_L	l_supraoptic hypothalamic nucleus	0.592	0.984447	0.216407	0.276023	-0.059616	FALSE	FALSE	0.059616
Anterior_Agranular_Insula_Complex_L	l_tuberomammillary hypothalamic nucleus	0.944	0.998569	0.264561	0.257941	0.0066207	FALSE	FALSE	0.0066207
Anterior_Agranular_Insula_Complex_L	l_ventromedial hypothalamus	0.583	0.984447	0.299388	0.244524	0.0548637	FALSE	FALSE	0.0548637
Anterior_Agranular_Insula_Complex_L	l_zona incerta	0.623	0.987615	0.0858441	0.128602	-0.0427581	FALSE	FALSE	0.0427581
Anterior_Agranular_Insula_Complex_L	Lateral_Area_7A_R	0.484	0.978636	0.299361	0.233723	0.0656376	FALSE	FALSE	0.0656376
Anterior_Agranular_Insula_Complex_L	Lateral_Area_7P_R	0.218	0.948373	0.248769	0.133698	0.115071	FALSE	FALSE	0.115071
Anterior_Agranular_Insula_Complex_L	Lateral_Belt_Complex_L	0.068	0.90765	0.360884	0.180388	0.180496	FALSE	FALSE	0.180496
Anterior_Agranular_Insula_Complex_L	Lateral_Belt_Complex_R	0.385	0.970908	0.27965	0.190202	0.0894484	FALSE	FALSE	0.0894484
Anterior_Agranular_Insula_Complex_L	Left-Accessory-Basal-nucleus	0.738	0.990882	0.150196	0.185299	-0.0351034	FALSE	FALSE	0.0351034
Anterior_Agranular_Insula_Complex_L	Left-Accumbens-area	0.922	0.998196	0.20048	0.191883	0.00859755	FALSE	FALSE	0.00859755
Anterior_Agranular_Insula_Complex_L	Left-Amygdala	0.447	0.975189	0.271516	0.202535	0.0689811	FALSE	FALSE	0.0689811
Anterior_Agranular_Insula_Complex_L	Left-Anterior-amygdaloid-area-AAA	0.471	0.978061	0.362406	0.293723	0.0686828	FALSE	FALSE	0.0686828
Anterior_Agranular_Insula_Complex_L	Left-Basal-nucleus	0.31	0.964805	0.325412	0.233488	0.0919233	FALSE	FALSE	0.0919233
Anterior_Agranular_Insula_Complex_L	Left-Caudate	0.274	0.957693	0.141875	0.230605	-0.0887292	FALSE	FALSE	0.0887292
Anterior_Agranular_Insula_Complex_L	Left-Central-nucleus	0.934	0.998405	0.126201	0.118028	0.00817338	FALSE	FALSE	0.00817338
Anterior_Agranular_Insula_Complex_L	Left-Cerebellum-Cortex	0.358	0.969841	0.166838	0.0847629	0.0820755	FALSE	FALSE	0.0820755
Anterior_Agranular_Insula_Complex_L	Left-Cortical-nucleus	0.022	0.864625	-0.0176763	0.240095	-0.257771	TRUE	FALSE	0.257771
Anterior_Agranular_Insula_Complex_L	Left-Corticoamygdaloid-transitio	0.52	0.981209	0.17357	0.231349	-0.0577792	FALSE	FALSE	0.0577792
Anterior_Agranular_Insula_Complex_L	Left-Hippocampus	0.488	0.978753	0.233068	0.294012	-0.0609433	FALSE	FALSE	0.0609433
Anterior_Agranular_Insula_Complex_L	Left-Lateral-nucleus	0.689	0.988401	0.296065	0.257592	0.0384733	FALSE	FALSE	0.0384733
Anterior_Agranular_Insula_Complex_L	Left-Medial-nucleus	0.091	0.919028	-0.0159545	0.167522	-0.183477	FALSE	FALSE	0.183477
Anterior_Agranular_Insula_Complex_L	Left-Pallidum	0.697	0.988401	0.153459	0.190931	-0.0374726	FALSE	FALSE	0.0374726
Anterior_Agranular_Insula_Complex_L	Left-Paralaminar-nucleus	0.271	0.956436	0.350604	0.256282	0.0943221	FALSE	FALSE	0.0943221
Anterior_Agranular_Insula_Complex_L	Left-Putamen	0.885	0.996447	0.135086	0.151048	-0.0159614	FALSE	FALSE	0.0159614
Anterior_Agranular_Insula_Complex_L	Left-Thalamus	0.186	0.942533	0.196182	0.306942	-0.11076	FALSE	FALSE	0.11076
Anterior_Agranular_Insula_Complex_L	Left-VentralDC	0.715	0.989841	0.154109	0.184898	-0.0307895	FALSE	FALSE	0.0307895
Anterior_Agranular_Insula_Complex_L	Medial_Area_7A_R	0.659	0.988357	0.25271	0.29375	-0.04104	FALSE	FALSE	0.04104
Anterior_Agranular_Insula_Complex_L	Medial_Area_7P_R	0.336	0.967635	0.157169	0.0668399	0.0903293	FALSE	FALSE	0.0903293
Anterior_Agranular_Insula_Complex_L	Medial_Belt_Complex_L	0.261	0.955651	0.21151	0.105713	0.105797	FALSE	FALSE	0.105797
Anterior_Agranular_Insula_Complex_L	Medial_Belt_Complex_R	0.408	0.972369	0.257261	0.179761	0.0774999	FALSE	FALSE	0.0774999
Anterior_Agranular_Insula_Complex_L	Medial_IntraParietal_Area_R	0.14	0.932609	0.228091	0.0844472	0.143644	FALSE	FALSE	0.143644
Anterior_Agranular_Insula_Complex_L	Medial_Superior_Temporal_Area_R	0.497	0.979098	0.0915515	0.155233	-0.0636812	FALSE	FALSE	0.0636812
Anterior_Agranular_Insula_Complex_L	Middle_Insular_Area_R	0.028	0.877161	0.186367	0.368729	-0.182362	TRUE	FALSE	0.182362
Anterior_Agranular_Insula_Complex_L	Middle_Temporal_Area_R	0.973	0.999039	0.156785	0.153958	0.00282759	FALSE	FALSE	0.00282759
Anterior_Agranular_Insula_Complex_L	Orbital_Frontal_Complex_R	0.698	0.988401	0.278649	0.311575	-0.0329266	FALSE	FALSE	0.0329266
Anterior_Agranular_Insula_Complex_L	Para-Insular_Area_L	0.387	0.970908	0.377342	0.29938	0.0779618	FALSE	FALSE	0.0779618
Anterior_Agranular_Insula_Complex_L	Para-Insular_Area_R	0.223	0.949297	0.320347	0.199282	0.121065	FALSE	FALSE	0.121065
Anterior_Agranular_Insula_Complex_L	ParaBelt_Complex_L	0.092	0.919028	0.304702	0.141845	0.162857	FALSE	FALSE	0.162857
Anterior_Agranular_Insula_Complex_L	ParaBelt_Complex_R	0.23	0.950652	0.291154	0.181117	0.110038	FALSE	FALSE	0.110038
Anterior_Agranular_Insula_Complex_L	ParaHippocampal_Area_1_L	0.101	0.923226	0.174633	0.0156781	0.158955	FALSE	FALSE	0.158955
Anterior_Agranular_Insula_Complex_L	ParaHippocampal_Area_1_R	0.168	0.936823	-0.000928	0.137242	-0.138169	FALSE	FALSE	0.138169
Anterior_Agranular_Insula_Complex_L	ParaHippocampal_Area_2_L	0.145	0.933097	0.226775	0.0712392	0.155536	FALSE	FALSE	0.155536
Anterior_Agranular_Insula_Complex_L	ParaHippocampal_Area_2_R	0.807	0.993585	0.13598	0.112292	0.0236885	FALSE	FALSE	0.0236885
Anterior_Agranular_Insula_Complex_L	ParaHippocampal_Area_3_L	0.095	0.920669	0.299388	0.155221	0.144167	FALSE	FALSE	0.144167
Anterior_Agranular_Insula_Complex_L	ParaHippocampal_Area_3_R	0.981	0.999212	0.172812	0.175304	-0.00249119	FALSE	FALSE	0.00249119
Anterior_Agranular_Insula_Complex_L	Parieto-Occipital_Sulcus_Area_1_R	0.449	0.975338	0.356161	0.288572	0.0675891	FALSE	FALSE	0.0675891
Anterior_Agranular_Insula_Complex_L	Parieto-Occipital_Sulcus_Area_2_R	0.804	0.993461	0.303276	0.282913	0.0203631	FALSE	FALSE	0.0203631
Anterior_Agranular_Insula_Complex_L	Perirhinal_Ectorhinal_Cortex_L	0.209	0.947357	0.181927	0.0451401	0.136787	FALSE	FALSE	0.136787
Anterior_Agranular_Insula_Complex_L	Perirhinal_Ectorhinal_Cortex_R	0.118	0.927201	0.189859	0.0426978	0.147161	FALSE	FALSE	0.147161
Anterior_Agranular_Insula_Complex_L	PeriSylvian_Language_Area_R	0.41	0.972463	0.284043	0.212091	0.0719523	FALSE	FALSE	0.0719523
Anterior_Agranular_Insula_Complex_L	Pirform_Cortex_R	0.721	0.990243	0.406684	0.378327	0.0283572	FALSE	FALSE	0.0283572
Anterior_Agranular_Insula_Complex_L	Polar_10p_R	0.01	0.821259	0.455866	0.218091	0.237775	TRUE	FALSE	0.237775
Anterior_Agranular_Insula_Complex_L	Posterior_InferoTemporal_complex_R	0.633	0.988105	0.223719	0.272439	-0.0487193	FALSE	FALSE	0.0487193
Anterior_Agranular_Insula_Complex_L	Posterior_Insular_Area_2_R	0.988	0.999297	0.461289	0.459955	0.00133364	FALSE	FALSE	0.00133364
Anterior_Agranular_Insula_Complex_L	Posterior_OFC_Complex_L	0.641	0.988357	0.392715	0.43186	-0.0391454	FALSE	FALSE	0.0391454
Anterior_Agranular_Insula_Complex_L	Posterior_OFC_Complex_R	0.687	0.988401	0.293552	0.332867	-0.0393148	FALSE	FALSE	0.0393148
Anterior_Agranular_Insula_Complex_L	PreCuneus_Visual_Area_R	0.995	0.999501	0.231484	0.232134	-0.000649	FALSE	FALSE	0.000649
Anterior_Agranular_Insula_Complex_L	Premotor_Eye_Field_R	0.192	0.942937	0.162426	0.0460845	0.116342	FALSE	FALSE	0.116342
Anterior_Agranular_Insula_Complex_L	PreSubiculum_L	0.348	0.969685	0.0850091	0.176973	-0.0919641	FALSE	FALSE	0.0919641
Anterior_Agranular_Insula_Complex_L	PreSubiculum_R	0.079	0.915685	0.0983156	0.257405	-0.159089	FALSE	FALSE	0.159089
Anterior_Agranular_Insula_Complex_L	Primary_Auditory_Cortex_R	0.742	0.990882	0.224896	0.191813	0.0330838	FALSE	FALSE	0.0330838
Anterior_Agranular_Insula_Complex_L	Primary_Motor_Cortex_R	0.041	0.889742	0.409167	0.239196	0.169971	TRUE	FALSE	0.169971
Anterior_Agranular_Insula_Complex_L	Primary_Sensory_Cortex_R	0.189	0.942739	0.337216	0.218639	0.118577	FALSE	FALSE	0.118577
Anterior_Agranular_Insula_Complex_L	Primary_Visual_Cortex_R	0.394	0.971101	0.194289	0.103927	0.0903614	FALSE	FALSE	0.0903614
Anterior_Agranular_Insula_Complex_L	ProStriate_Area_L	0.518	0.981069	0.30016	0.238244	0.061915	FALSE	FALSE	0.061915
Anterior_Agranular_Insula_Complex_L	ProStriate_Area_R	0.594	0.984447	0.248906	0.194047	0.0548591	FALSE	FALSE	0.0548591
Anterior_Agranular_Insula_Complex_L	r_anterior hypothalamic area	0.503	0.979604	0.238548	0.166219	0.0723287	FALSE	FALSE	0.0723287
Anterior_Agranular_Insula_Complex_L	r_arcuate hypothalamic nucleus	0.399	0.971282	0.260089	0.171917	0.0881723	FALSE	FALSE	0.0881723
Anterior_Agranular_Insula_Complex_L	r_bed nucleus of the stria terminalis	0.33	0.966387	0.247848	0.164147	0.0837005	FALSE	FALSE	0.0837005
Anterior_Agranular_Insula_Complex_L	r_dorsal periventricular hypothalamic nucleus	0.567	0.984375	0.129382	0.0719406	0.0574411	FALSE	FALSE	0.0574411
Anterior_Agranular_Insula_Complex_L	r_dorsomedial hypothalamic nucleus	0.386	0.970908	0.187101	0.271451	-0.0843507	FALSE	FALSE	0.0843507
Anterior_Agranular_Insula_Complex_L	r_inferior thalamic peduncle	0.279	0.958479	0.263995	0.171994	0.0920014	FALSE	FALSE	0.0920014
Anterior_Agranular_Insula_Complex_L	r_lateral hypothalamus	0.476	0.978069	0.251025	0.186667	0.0643579	FALSE	FALSE	0.0643579
Anterior_Agranular_Insula_Complex_L	r_mammillary bodies	0.515	0.980772	0.12787	0.199697	-0.0718271	FALSE	FALSE	0.0718271
Anterior_Agranular_Insula_Complex_L	r_medial preoptic nucleus	0.981	0.999212	0.227476	0.224609	0.00286676	FALSE	FALSE	0.00286676
Anterior_Agranular_Insula_Complex_L	r_nucleus basalis of Meynert	0.231	0.950652	0.209193	0.0959179	0.113275	FALSE	FALSE	0.113275
Anterior_Agranular_Insula_Complex_L	r_paraventricular nucleus	0.232	0.950652	0.17217	0.296711	-0.124541	FALSE	FALSE	0.124541
Anterior_Agranular_Insula_Complex_L	r_periventricular hypothalamic nucleus	0.572	0.984418	0.179831	0.241794	-0.0619631	FALSE	FALSE	0.0619631
Anterior_Agranular_Insula_Complex_L	r_posterior hypotahalamic nucleus	0.925	0.998237	0.230579	0.223317	0.0072622	FALSE	FALSE	0.0072622
Anterior_Agranular_Insula_Complex_L	r_red nucleus	0.834	0.994329	0.0909396	0.0692737	0.0216659	FALSE	FALSE	0.0216659
Anterior_Agranular_Insula_Complex_L	r_substantia nigra	0.799	0.993092	0.157704	0.179886	-0.0221819	FALSE	FALSE	0.0221819
Anterior_Agranular_Insula_Complex_L	r_subthalamic nucleus	0.313	0.964805	0.0823955	0.163368	-0.0809725	FALSE	FALSE	0.0809725
Anterior_Agranular_Insula_Complex_L	r_suprachiasmatic hypothalamic nucleus	0.635	0.988105	0.20724	0.254456	-0.0472164	FALSE	FALSE	0.0472164
Anterior_Agranular_Insula_Complex_L	r_supraoptic hypothalamic nucleus	0.38	0.970857	0.281075	0.193343	0.0877315	FALSE	FALSE	0.0877315
Anterior_Agranular_Insula_Complex_L	r_tuberomammillary hypothalamic nucleus	0.819	0.994036	0.218076	0.243435	-0.0253585	FALSE	FALSE	0.0253585
Anterior_Agranular_Insula_Complex_L	r_ventromedial hypothalamus	0.626	0.987916	0.236167	0.18414	0.0520271	FALSE	FALSE	0.0520271
Anterior_Agranular_Insula_Complex_L	r_zona incerta	0.277	0.958348	0.0708007	0.168761	-0.0979602	FALSE	FALSE	0.0979602
Anterior_Agranular_Insula_Complex_L	RetroInsular_Cortex_R	0.087	0.917033	0.393462	0.233035	0.160427	FALSE	FALSE	0.160427
Anterior_Agranular_Insula_Complex_L	RetroSplenial_Complex_R	0.592	0.984447	0.232054	0.184002	0.0480519	FALSE	FALSE	0.0480519
Anterior_Agranular_Insula_Complex_L	Right-Accessory-Basal-nucleus	0.588	0.984447	0.225813	0.275455	-0.0496424	FALSE	FALSE	0.0496424
Anterior_Agranular_Insula_Complex_L	Right-Accumbens-area	0.831	0.994284	0.263536	0.24526	0.0182757	FALSE	FALSE	0.0182757
Anterior_Agranular_Insula_Complex_L	Right-Amygdala	0.885	0.996447	0.304554	0.290657	0.0138971	FALSE	FALSE	0.0138971
Anterior_Agranular_Insula_Complex_L	Right-Anterior-amygdaloid-area-AAA	0.547	0.982621	0.275113	0.218907	0.0562061	FALSE	FALSE	0.0562061
Anterior_Agranular_Insula_Complex_L	Right-Basal-nucleus	0.598	0.98484	0.306539	0.259569	0.0469699	FALSE	FALSE	0.0469699
Anterior_Agranular_Insula_Complex_L	Right-Caudate	0.503	0.979604	0.172207	0.230288	-0.0580809	FALSE	FALSE	0.0580809
Anterior_Agranular_Insula_Complex_L	Right-Central-nucleus	0.578	0.984447	0.127349	0.186568	-0.0592196	FALSE	FALSE	0.0592196
Anterior_Agranular_Insula_Complex_L	Right-Cerebellum-Cortex	0.542	0.982621	0.210573	0.150132	0.0604408	FALSE	FALSE	0.0604408
Anterior_Agranular_Insula_Complex_L	Right-Cortical-nucleus	0.087	0.917033	0.131692	0.30148	-0.169788	FALSE	FALSE	0.169788
Anterior_Agranular_Insula_Complex_L	Right-Corticoamygdaloid-transitio	0.478	0.978069	0.168718	0.23414	-0.0654229	FALSE	FALSE	0.0654229
Anterior_Agranular_Insula_Complex_L	Right-Hippocampus	0.464	0.978061	0.266973	0.332004	-0.065031	FALSE	FALSE	0.065031
Anterior_Agranular_Insula_Complex_L	Right-Lateral-nucleus	0.923	0.998237	0.250796	0.242387	0.00840869	FALSE	FALSE	0.00840869
Anterior_Agranular_Insula_Complex_L	Right-Medial-nucleus	0.062	0.904794	0.0489861	0.223184	-0.174198	FALSE	FALSE	0.174198
Anterior_Agranular_Insula_Complex_L	Right-Pallidum	0.273	0.956655	0.147578	0.246854	-0.0992756	FALSE	FALSE	0.0992756
Anterior_Agranular_Insula_Complex_L	Right-Paralaminar-nucleus	0.971	0.998949	0.283125	0.279344	0.00378052	FALSE	FALSE	0.00378052
Anterior_Agranular_Insula_Complex_L	Right-Putamen	0.469	0.978061	0.199456	0.270186	-0.0707294	FALSE	FALSE	0.0707294
Anterior_Agranular_Insula_Complex_L	Right-Thalamus	0.268	0.956436	0.160627	0.257243	-0.0966164	FALSE	FALSE	0.0966164
Anterior_Agranular_Insula_Complex_L	Right-VentralDC	0.878	0.996278	0.163115	0.175532	-0.0124174	FALSE	FALSE	0.0124174
Anterior_Agranular_Insula_Complex_L	Rostral_Area_6_R	0.168	0.936823	0.400397	0.28299	0.117407	FALSE	FALSE	0.117407
Anterior_Agranular_Insula_Complex_L	Second_Visual_Area_R	0.373	0.970434	0.268339	0.188763	0.0795767	FALSE	FALSE	0.0795767
Anterior_Agranular_Insula_Complex_L	Seventh_Visual_Area_R	0.773	0.991559	0.158321	0.184231	-0.0259096	FALSE	FALSE	0.0259096
Anterior_Agranular_Insula_Complex_L	Sixth_Visual_Area_R	0.898	0.997689	0.194913	0.183109	0.0118035	FALSE	FALSE	0.0118035
Anterior_Agranular_Insula_Complex_L	Superior_6-8_Transitional_Area_R	0.74	0.990882	0.246215	0.212605	0.0336104	FALSE	FALSE	0.0336104
Anterior_Agranular_Insula_Complex_L	Superior_Frontal_Language_Area_R	0.567	0.984375	0.288535	0.23876	0.049775	FALSE	FALSE	0.049775
Anterior_Agranular_Insula_Complex_L	Superior_Temporal_Visual_Area_R	0.956	0.998569	0.207383	0.200733	0.00665069	FALSE	FALSE	0.00665069
Anterior_Agranular_Insula_Complex_L	Supplementary_and_Cingulate_Eye_Field_R	0.552	0.983005	0.367229	0.315159	0.0520697	FALSE	FALSE	0.0520697
Anterior_Agranular_Insula_Complex_L	Third_Visual_Area_R	0.399	0.971282	0.23947	0.166268	0.0732022	FALSE	FALSE	0.0732022
Anterior_Agranular_Insula_Complex_L	Ventral_Area_24d_R	0.151	0.933741	0.118851	0.273222	-0.154371	FALSE	FALSE	0.154371
Anterior_Agranular_Insula_Complex_L	Ventral_Area_6_R	0.045	0.892933	0.325818	0.134228	0.19159	TRUE	FALSE	0.19159
Anterior_Agranular_Insula_Complex_L	Ventral_IntraParietal_Complex_R	0.482	0.978636	0.228918	0.160227	0.0686918	FALSE	FALSE	0.0686918
Anterior_Agranular_Insula_Complex_L	Ventral_Visual_Complex_L	0.434	0.973613	0.212186	0.284143	-0.0719569	FALSE	FALSE	0.0719569
Anterior_Agranular_Insula_Complex_L	Ventral_Visual_Complex_R	0.53	0.981686	0.338262	0.281883	0.0563787	FALSE	FALSE	0.0563787
Anterior_Agranular_Insula_Complex_L	VentroMedial_Visual_Area_1_L	0.096	0.920669	0.184064	0.0280683	0.155996	FALSE	FALSE	0.155996
Anterior_Agranular_Insula_Complex_L	VentroMedial_Visual_Area_1_R	0.901	0.997776	0.138184	0.128267	0.00991657	FALSE	FALSE	0.00991657
Anterior_Agranular_Insula_Complex_L	VentroMedial_Visual_Area_2_L	0.677	0.988401	0.0640148	0.110688	-0.0466733	FALSE	FALSE	0.0466733
Anterior_Agranular_Insula_Complex_L	VentroMedial_Visual_Area_2_R	0.659	0.988357	0.146935	0.191101	-0.0441659	FALSE	FALSE	0.0441659
Anterior_Agranular_Insula_Complex_L	VentroMedial_Visual_Area_3_L	0.906	0.997988	0.205099	0.218569	-0.0134695	FALSE	FALSE	0.0134695
Anterior_Agranular_Insula_Complex_L	VentroMedial_Visual_Area_3_R	0.916	0.998171	0.217221	0.226603	-0.00938187	FALSE	FALSE	0.00938187
Anterior_Agranular_Insula_Complex_R	Anterior_IntraParietal_Area_R	0.23	0.950652	0.257007	0.129548	0.127459	FALSE	FALSE	0.127459
Anterior_Agranular_Insula_Complex_R	Area_25_R	0.784	0.991974	0.254737	0.281719	-0.0269824	FALSE	FALSE	0.0269824
Anterior_Agranular_Insula_Complex_R	Area_31a_R	0.407	0.972369	0.0745732	0.146713	-0.0721399	FALSE	FALSE	0.0721399
Anterior_Agranular_Insula_Complex_R	Area_31pd_R	0.542	0.982621	0.194595	0.259348	-0.0647534	FALSE	FALSE	0.0647534
Anterior_Agranular_Insula_Complex_R	Area_anterior_32_prime_R	0.544	0.982621	0.267743	0.203431	0.064312	FALSE	FALSE	0.064312
Anterior_Agranular_Insula_Complex_R	Area_Frontal_Opercular_5_R	0.683	0.988401	0.224888	0.2639	-0.0390115	FALSE	FALSE	0.0390115
Anterior_Agranular_Insula_Complex_R	Area_FST_R	0.611	0.986451	0.16766	0.21975	-0.0520903	FALSE	FALSE	0.0520903
Anterior_Agranular_Insula_Complex_R	Area_IntraParietal_0_R	0.102	0.92377	0.102811	0.26749	-0.16468	FALSE	FALSE	0.16468
Anterior_Agranular_Insula_Complex_R	Area_IntraParietal_1_R	0.836	0.99456	0.260504	0.238742	0.0217612	FALSE	FALSE	0.0217612
Anterior_Agranular_Insula_Complex_R	Area_IntraParietal_2_R	0.673	0.988401	0.126988	0.171634	-0.0446458	FALSE	FALSE	0.0446458
Anterior_Agranular_Insula_Complex_R	Area_Lateral_Occipital_3_R	0.215	0.947679	0.0541999	0.17977	-0.12557	FALSE	FALSE	0.12557
Anterior_Agranular_Insula_Complex_R	Area_PF_Complex_R	0.883	0.996447	0.284043	0.295943	-0.0118999	FALSE	FALSE	0.0118999
Anterior_Agranular_Insula_Complex_R	Area_PF_Opercular_R	0.367	0.969841	0.238303	0.146014	0.0922895	FALSE	FALSE	0.0922895
Anterior_Agranular_Insula_Complex_R	Area_PFm_Complex_R	0.268	0.956436	0.264117	0.143161	0.120956	FALSE	FALSE	0.120956
Anterior_Agranular_Insula_Complex_R	Area_PFt_R	0.147	0.933741	0.293221	0.168585	0.124636	FALSE	FALSE	0.124636
Anterior_Agranular_Insula_Complex_R	Area_PGi_R	0.928	0.998237	0.184753	0.192347	-0.00759414	FALSE	FALSE	0.00759414
Anterior_Agranular_Insula_Complex_R	Area_PGp_R	0.026	0.874	0.0809851	0.26738	-0.186394	TRUE	FALSE	0.186394
Anterior_Agranular_Insula_Complex_R	Area_PGs_R	0.893	0.997287	0.290111	0.303609	-0.0134989	FALSE	FALSE	0.0134989
Anterior_Agranular_Insula_Complex_R	Area_PH_R	0.859	0.99559	0.21835	0.233678	-0.0153283	FALSE	FALSE	0.0153283
Anterior_Agranular_Insula_Complex_R	Area_PHT_R	0.624	0.987836	0.204117	0.243415	-0.0392979	FALSE	FALSE	0.0392979
Anterior_Agranular_Insula_Complex_R	Area_posterior_10p_R	0.952	0.998569	0.265496	0.269477	-0.00398058	FALSE	FALSE	0.00398058
Anterior_Agranular_Insula_Complex_R	Area_posterior_24_R	0.504	0.979604	0.167788	0.232709	-0.0649206	FALSE	FALSE	0.0649206
Anterior_Agranular_Insula_Complex_R	Area_posterior_47r_R	0.183	0.942533	0.140515	0.255867	-0.115351	FALSE	FALSE	0.115351
Anterior_Agranular_Insula_Complex_R	Area_Posterior_Insular_1_R	0.003	0.675645	0.0704244	0.340373	-0.269949	TRUE	FALSE	0.269949
Anterior_Agranular_Insula_Complex_R	Area_s32_R	0.485	0.978636	0.225186	0.160855	0.0643316	FALSE	FALSE	0.0643316
Anterior_Agranular_Insula_Complex_R	Area_STGa_R	0.213	0.947679	0.374539	0.256258	0.11828	FALSE	FALSE	0.11828
Anterior_Agranular_Insula_Complex_R	Area_STSd_anterior_R	0.865	0.995684	0.1355	0.119944	0.0155565	FALSE	FALSE	0.0155565
Anterior_Agranular_Insula_Complex_R	Area_STSd_posterior_R	0.967	0.998677	0.156735	0.160546	-0.00381125	FALSE	FALSE	0.00381125
Anterior_Agranular_Insula_Complex_R	Area_STSv_anterior_R	0.241	0.953516	0.339607	0.221169	0.118438	FALSE	FALSE	0.118438
Anterior_Agranular_Insula_Complex_R	Area_STSv_posterior_R	0.286	0.959538	0.270068	0.151078	0.118989	FALSE	FALSE	0.118989
Anterior_Agranular_Insula_Complex_R	Area_TE1_anterior_R	0.546	0.982621	0.375577	0.320347	0.05523	FALSE	FALSE	0.05523
Anterior_Agranular_Insula_Complex_R	Area_TE1_Middle_R	0.222	0.949297	0.36437	0.234762	0.129608	FALSE	FALSE	0.129608
Anterior_Agranular_Insula_Complex_R	Area_TE1_posterior_R	0.366	0.969841	0.207761	0.28281	-0.0750494	FALSE	FALSE	0.0750494
Anterior_Agranular_Insula_Complex_R	Area_TE2_anterior_R	0.027	0.876084	0.404944	0.207402	0.197542	TRUE	FALSE	0.197542
Anterior_Agranular_Insula_Complex_R	Area_TE2_posterior_R	0.144	0.933097	0.30356	0.16819	0.13537	FALSE	FALSE	0.13537
Anterior_Agranular_Insula_Complex_R	Area_TemporoParietoOccipital_Junction_1_R	0.229	0.950652	0.302569	0.179743	0.122826	FALSE	FALSE	0.122826
Anterior_Agranular_Insula_Complex_R	Area_TemporoParietoOccipital_Junction_2_R	0.636	0.988105	0.203237	0.158061	0.0451766	FALSE	FALSE	0.0451766
Anterior_Agranular_Insula_Complex_R	Area_TemporoParietoOccipital_Junction_3_R	0.374	0.970434	0.0522804	0.137511	-0.0852307	FALSE	FALSE	0.0852307
Anterior_Agranular_Insula_Complex_R	Area_TF_R	0.131	0.930707	0.419424	0.293488	0.125936	FALSE	FALSE	0.125936
Anterior_Agranular_Insula_Complex_R	Area_TG_dorsal_R	0.568	0.984375	0.416273	0.366884	0.0493894	FALSE	FALSE	0.0493894
Anterior_Agranular_Insula_Complex_R	Area_TG_Ventral_R	0.978	0.999212	0.259794	0.262373	-0.00257828	FALSE	FALSE	0.00257828
Anterior_Agranular_Insula_Complex_R	Area_V3CD_R	0.285	0.959538	0.0981952	0.203047	-0.104851	FALSE	FALSE	0.104851
Anterior_Agranular_Insula_Complex_R	Area_V4t_R	0.389	0.970908	0.157993	0.24792	-0.0899275	FALSE	FALSE	0.0899275
Anterior_Agranular_Insula_Complex_R	Area_V6A_R	0.558	0.983878	0.122978	0.181956	-0.0589787	FALSE	FALSE	0.0589787
Anterior_Agranular_Insula_Complex_R	Auditory_4_Complex_R	0.278	0.958348	0.301879	0.205381	0.096498	FALSE	FALSE	0.096498
Anterior_Agranular_Insula_Complex_R	Auditory_5_Complex_R	0.671	0.988401	0.255179	0.215156	0.0400227	FALSE	FALSE	0.0400227
Anterior_Agranular_Insula_Complex_R	Brain-Stem	0.993	0.99941	0.23392	0.234921	-0.00100109	FALSE	FALSE	0.00100109
Anterior_Agranular_Insula_Complex_R	Dorsal_Transitional_Visual_Area_R	0.83	0.994284	0.19554	0.212173	-0.0166337	FALSE	FALSE	0.0166337
Anterior_Agranular_Insula_Complex_R	Entorhinal_Cortex_R	0.366	0.969841	0.236125	0.134213	0.101912	FALSE	FALSE	0.101912
Anterior_Agranular_Insula_Complex_R	Frontal_Opercular_Area_1_R	0.104	0.925082	0.2986	0.149685	0.148915	FALSE	FALSE	0.148915
Anterior_Agranular_Insula_Complex_R	Frontal_Opercular_Area_2_R	0.87	0.995967	0.269564	0.25177	0.0177932	FALSE	FALSE	0.0177932
Anterior_Agranular_Insula_Complex_R	Frontal_Opercular_Area_3_R	0.169	0.93697	0.169354	0.313069	-0.143715	FALSE	FALSE	0.143715
Anterior_Agranular_Insula_Complex_R	Insular_Granular_Complex_R	0.182	0.942533	0.141003	0.271447	-0.130444	FALSE	FALSE	0.130444
Anterior_Agranular_Insula_Complex_R	l_anterior hypothalamic area	0.475	0.978069	0.225746	0.305814	-0.0800673	FALSE	FALSE	0.0800673
Anterior_Agranular_Insula_Complex_R	l_arcuate hypothalamic nucleus	0.315	0.965116	0.178687	0.28803	-0.109343	FALSE	FALSE	0.109343
Anterior_Agranular_Insula_Complex_R	l_bed nucleus of the stria terminalis	0.232	0.950652	0.282952	0.167304	0.115648	FALSE	FALSE	0.115648
Anterior_Agranular_Insula_Complex_R	l_dorsal periventricular hypothalamic nucleus	0.806	0.993497	0.120343	0.143337	-0.0229945	FALSE	FALSE	0.0229945
Anterior_Agranular_Insula_Complex_R	l_dorsomedial hypothalamic nucleus	0.682	0.988401	0.18747	0.232504	-0.0450346	FALSE	FALSE	0.0450346
Anterior_Agranular_Insula_Complex_R	l_inferior thalamic peduncle	0.768	0.991536	0.284588	0.254719	0.0298688	FALSE	FALSE	0.0298688
Anterior_Agranular_Insula_Complex_R	l_lateral hypothalamus	0.85	0.994826	0.269839	0.24797	0.0218687	FALSE	FALSE	0.0218687
Anterior_Agranular_Insula_Complex_R	l_mammillary bodies	0.753	0.991312	0.131311	0.166135	-0.0348239	FALSE	FALSE	0.0348239
Anterior_Agranular_Insula_Complex_R	l_medial preoptic nucleus	0.551	0.982822	0.189386	0.25301	-0.063624	FALSE	FALSE	0.063624
Anterior_Agranular_Insula_Complex_R	l_nucleus basalis of Meynert	0.404	0.971857	0.152765	0.234978	-0.0822132	FALSE	FALSE	0.0822132
Anterior_Agranular_Insula_Complex_R	l_paraventricular nucleus	0.318	0.965116	0.153654	0.248009	-0.0943547	FALSE	FALSE	0.0943547
Anterior_Agranular_Insula_Complex_R	l_periventricular hypothalamic nucleus	0.24	0.953516	0.180232	0.303975	-0.123743	FALSE	FALSE	0.123743
Anterior_Agranular_Insula_Complex_R	l_posterior hypotahalamic nucleus	0.402	0.971609	0.317533	0.232745	0.0847871	FALSE	FALSE	0.0847871
Anterior_Agranular_Insula_Complex_R	l_red nucleus	0.329	0.966347	0.260845	0.164788	0.0960572	FALSE	FALSE	0.0960572
Anterior_Agranular_Insula_Complex_R	l_substantia nigra	0.476	0.978069	0.335068	0.272412	0.0626554	FALSE	FALSE	0.0626554
Anterior_Agranular_Insula_Complex_R	l_subthalamic nucleus	0.854	0.99528	0.223321	0.205513	0.0178077	FALSE	FALSE	0.0178077
Anterior_Agranular_Insula_Complex_R	l_suprachiasmatic hypothalamic nucleus	0.21	0.947679	0.130308	0.263459	-0.13315	FALSE	FALSE	0.13315
Anterior_Agranular_Insula_Complex_R	l_supraoptic hypothalamic nucleus	0.4	0.971286	0.161328	0.25348	-0.0921511	FALSE	FALSE	0.0921511
Anterior_Agranular_Insula_Complex_R	l_tuberomammillary hypothalamic nucleus	0.637	0.988105	0.225127	0.273385	-0.0482579	FALSE	FALSE	0.0482579
Anterior_Agranular_Insula_Complex_R	l_ventromedial hypothalamus	0.584	0.984447	0.227569	0.283032	-0.0554626	FALSE	FALSE	0.0554626
Anterior_Agranular_Insula_Complex_R	l_zona incerta	0.886	0.996537	0.200991	0.215275	-0.0142834	FALSE	FALSE	0.0142834
Anterior_Agranular_Insula_Complex_R	Lateral_Belt_Complex_R	0.649	0.988357	0.204363	0.153192	0.0511714	FALSE	FALSE	0.0511714
Anterior_Agranular_Insula_Complex_R	Left-Accessory-Basal-nucleus	0.899	0.997701	0.185192	0.197495	-0.0123024	FALSE	FALSE	0.0123024
Anterior_Agranular_Insula_Complex_R	Left-Accumbens-area	0.551	0.982822	0.266134	0.323043	-0.0569086	FALSE	FALSE	0.0569086
Anterior_Agranular_Insula_Complex_R	Left-Amygdala	0.926	0.998237	0.275865	0.267569	0.00829597	FALSE	FALSE	0.00829597
Anterior_Agranular_Insula_Complex_R	Left-Anterior-amygdaloid-area-AAA	0.148	0.933741	0.353191	0.232602	0.120588	FALSE	FALSE	0.120588
Anterior_Agranular_Insula_Complex_R	Left-Basal-nucleus	0.763	0.991536	0.292728	0.265393	0.0273347	FALSE	FALSE	0.0273347
Anterior_Agranular_Insula_Complex_R	Left-Caudate	0.925	0.998237	0.187804	0.196657	-0.00885355	FALSE	FALSE	0.00885355
Anterior_Agranular_Insula_Complex_R	Left-Central-nucleus	0.563	0.984034	0.149012	0.0936248	0.055387	FALSE	FALSE	0.055387
Anterior_Agranular_Insula_Complex_R	Left-Cerebellum-Cortex	0.657	0.988357	0.223364	0.177206	0.0461578	FALSE	FALSE	0.0461578
Anterior_Agranular_Insula_Complex_R	Left-Cortical-nucleus	0.242	0.953516	0.041815	0.147682	-0.105867	FALSE	FALSE	0.105867
Anterior_Agranular_Insula_Complex_R	Left-Corticoamygdaloid-transitio	0.512	0.980547	0.190486	0.25169	-0.061204	FALSE	FALSE	0.061204
Anterior_Agranular_Insula_Complex_R	Left-Hippocampus	0.867	0.995684	0.280499	0.295082	-0.0145831	FALSE	FALSE	0.0145831
Anterior_Agranular_Insula_Complex_R	Left-Lateral-nucleus	0.742	0.990882	0.305601	0.277716	0.0278854	FALSE	FALSE	0.0278854
Anterior_Agranular_Insula_Complex_R	Left-Medial-nucleus	0.86	0.995631	0.0486422	0.0653409	-0.0166987	FALSE	FALSE	0.0166987
Anterior_Agranular_Insula_Complex_R	Left-Pallidum	0.704	0.988988	0.191182	0.223147	-0.031965	FALSE	FALSE	0.031965
Anterior_Agranular_Insula_Complex_R	Left-Paralaminar-nucleus	0.789	0.991974	0.270333	0.297499	-0.0271665	FALSE	FALSE	0.0271665
Anterior_Agranular_Insula_Complex_R	Left-Putamen	0.679	0.988401	0.19963	0.234279	-0.0346491	FALSE	FALSE	0.0346491
Anterior_Agranular_Insula_Complex_R	Left-Thalamus	0.08	0.915909	0.202344	0.362014	-0.15967	FALSE	FALSE	0.15967
Anterior_Agranular_Insula_Complex_R	Left-VentralDC	0.912	0.998171	0.264507	0.277061	-0.012554	FALSE	FALSE	0.012554
Anterior_Agranular_Insula_Complex_R	Medial_Belt_Complex_R	0.37	0.969841	0.301208	0.214952	0.0862561	FALSE	FALSE	0.0862561
Anterior_Agranular_Insula_Complex_R	Para-Insular_Area_R	0.437	0.974172	0.331412	0.262313	0.0690991	FALSE	FALSE	0.0690991
Anterior_Agranular_Insula_Complex_R	ParaBelt_Complex_R	0.366	0.969841	0.299328	0.20857	0.0907585	FALSE	FALSE	0.0907585
Anterior_Agranular_Insula_Complex_R	ParaHippocampal_Area_1_R	0.546	0.982621	0.0813728	0.13857	-0.0571972	FALSE	FALSE	0.0571972
Anterior_Agranular_Insula_Complex_R	ParaHippocampal_Area_2_R	0.519	0.981209	0.195023	0.122889	0.0721331	FALSE	FALSE	0.0721331
Anterior_Agranular_Insula_Complex_R	ParaHippocampal_Area_3_R	0.558	0.983878	0.254281	0.195015	0.0592661	FALSE	FALSE	0.0592661
Anterior_Agranular_Insula_Complex_R	Perirhinal_Ectorhinal_Cortex_R	0.09	0.919028	0.218713	0.0416052	0.177108	FALSE	FALSE	0.177108
Anterior_Agranular_Insula_Complex_R	Posterior_OFC_Complex_R	0.787	0.991974	0.287987	0.314075	-0.0260872	FALSE	FALSE	0.0260872
Anterior_Agranular_Insula_Complex_R	PreSubiculum_R	0.067	0.90765	0.116872	0.277542	-0.16067	FALSE	FALSE	0.16067
Anterior_Agranular_Insula_Complex_R	ProStriate_Area_R	0.455	0.976636	0.214523	0.144879	0.0696435	FALSE	FALSE	0.0696435
Anterior_Agranular_Insula_Complex_R	r_anterior hypothalamic area	0.949	0.998569	0.222427	0.229792	-0.00736487	FALSE	FALSE	0.00736487
Anterior_Agranular_Insula_Complex_R	r_arcuate hypothalamic nucleus	0.909	0.998171	0.195469	0.206046	-0.0105762	FALSE	FALSE	0.0105762
Anterior_Agranular_Insula_Complex_R	r_bed nucleus of the stria terminalis	0.703	0.988988	0.253676	0.219395	0.0342812	FALSE	FALSE	0.0342812
Anterior_Agranular_Insula_Complex_R	r_dorsal periventricular hypothalamic nucleus	0.954	0.998569	0.100981	0.106188	-0.00520704	FALSE	FALSE	0.00520704
Anterior_Agranular_Insula_Complex_R	r_dorsomedial hypothalamic nucleus	0.71	0.989277	0.159664	0.200015	-0.0403513	FALSE	FALSE	0.0403513
Anterior_Agranular_Insula_Complex_R	r_inferior thalamic peduncle	0.085	0.917033	0.339633	0.181308	0.158325	FALSE	FALSE	0.158325
Anterior_Agranular_Insula_Complex_R	r_lateral hypothalamus	0.782	0.991733	0.289428	0.258964	0.0304639	FALSE	FALSE	0.0304639
Anterior_Agranular_Insula_Complex_R	r_mammillary bodies	0.388	0.970908	0.129951	0.231831	-0.10188	FALSE	FALSE	0.10188
Anterior_Agranular_Insula_Complex_R	r_medial preoptic nucleus	0.645	0.988357	0.195514	0.242702	-0.0471879	FALSE	FALSE	0.0471879
Anterior_Agranular_Insula_Complex_R	r_nucleus basalis of Meynert	0.501	0.979363	0.215625	0.152212	0.0634133	FALSE	FALSE	0.0634133
Anterior_Agranular_Insula_Complex_R	r_paraventricular nucleus	0.372	0.969841	0.133141	0.215311	-0.0821692	FALSE	FALSE	0.0821692
Anterior_Agranular_Insula_Complex_R	r_periventricular hypothalamic nucleus	0.358	0.969841	0.15643	0.251679	-0.095249	FALSE	FALSE	0.095249
Anterior_Agranular_Insula_Complex_R	r_posterior hypotahalamic nucleus	0.397	0.971282	0.344431	0.255674	0.0887567	FALSE	FALSE	0.0887567
Anterior_Agranular_Insula_Complex_R	r_red nucleus	0.566	0.984375	0.216574	0.158766	0.0578071	FALSE	FALSE	0.0578071
Anterior_Agranular_Insula_Complex_R	r_substantia nigra	0.414	0.972989	0.332909	0.258874	0.0740355	FALSE	FALSE	0.0740355
Anterior_Agranular_Insula_Complex_R	r_subthalamic nucleus	0.921	0.998196	0.199061	0.189468	0.00959336	FALSE	FALSE	0.00959336
Anterior_Agranular_Insula_Complex_R	r_suprachiasmatic hypothalamic nucleus	0.565	0.984207	0.169608	0.223436	-0.0538278	FALSE	FALSE	0.0538278
Anterior_Agranular_Insula_Complex_R	r_supraoptic hypothalamic nucleus	0.658	0.988357	0.166225	0.212115	-0.0458901	FALSE	FALSE	0.0458901
Anterior_Agranular_Insula_Complex_R	r_tuberomammillary hypothalamic nucleus	0.704	0.988988	0.24918	0.292586	-0.0434065	FALSE	FALSE	0.0434065
Anterior_Agranular_Insula_Complex_R	r_ventromedial hypothalamus	0.911	0.998171	0.215608	0.22638	-0.0107727	FALSE	FALSE	0.0107727
Anterior_Agranular_Insula_Complex_R	r_zona incerta	1	1	0.211902	0.211879	2.28e-05	FALSE	FALSE	2.28e-05
Anterior_Agranular_Insula_Complex_R	Right-Accessory-Basal-nucleus	0.608	0.986305	0.289525	0.332481	-0.0429556	FALSE	FALSE	0.0429556
Anterior_Agranular_Insula_Complex_R	Right-Accumbens-area	0.958	0.998569	0.334665	0.339241	-0.00457566	FALSE	FALSE	0.00457566
Anterior_Agranular_Insula_Complex_R	Right-Amygdala	0.561	0.983878	0.381585	0.335041	0.0465435	FALSE	FALSE	0.0465435
Anterior_Agranular_Insula_Complex_R	Right-Anterior-amygdaloid-area-AAA	0.689	0.988401	0.321807	0.287757	0.0340497	FALSE	FALSE	0.0340497
Anterior_Agranular_Insula_Complex_R	Right-Basal-nucleus	0.586	0.984447	0.359029	0.313456	0.0455736	FALSE	FALSE	0.0455736
Anterior_Agranular_Insula_Complex_R	Right-Caudate	0.83	0.994284	0.194055	0.213316	-0.0192617	FALSE	FALSE	0.0192617
Anterior_Agranular_Insula_Complex_R	Right-Central-nucleus	0.617	0.98732	0.244055	0.197465	0.0465899	FALSE	FALSE	0.0465899
Anterior_Agranular_Insula_Complex_R	Right-Cerebellum-Cortex	0.968	0.998677	0.235755	0.23219	0.00356536	FALSE	FALSE	0.00356536
Anterior_Agranular_Insula_Complex_R	Right-Cortical-nucleus	0.302	0.962218	0.174993	0.282058	-0.107065	FALSE	FALSE	0.107065
Anterior_Agranular_Insula_Complex_R	Right-Corticoamygdaloid-transitio	0.475	0.978069	0.268609	0.329752	-0.061143	FALSE	FALSE	0.061143
Anterior_Agranular_Insula_Complex_R	Right-Hippocampus	0.651	0.988357	0.30189	0.337849	-0.0359592	FALSE	FALSE	0.0359592
Anterior_Agranular_Insula_Complex_R	Right-Lateral-nucleus	0.56	0.983878	0.342795	0.292374	0.0504209	FALSE	FALSE	0.0504209
Anterior_Agranular_Insula_Complex_R	Right-Medial-nucleus	0.225	0.949537	0.0771048	0.196759	-0.119654	FALSE	FALSE	0.119654
Anterior_Agranular_Insula_Complex_R	Right-Pallidum	0.315	0.965116	0.188668	0.265951	-0.0772837	FALSE	FALSE	0.0772837
Anterior_Agranular_Insula_Complex_R	Right-Paralaminar-nucleus	0.746	0.99104	0.334361	0.305092	0.0292693	FALSE	FALSE	0.0292693
Anterior_Agranular_Insula_Complex_R	Right-Putamen	0.386	0.970908	0.247194	0.316968	-0.0697742	FALSE	FALSE	0.0697742
Anterior_Agranular_Insula_Complex_R	Right-Thalamus	0.15	0.933741	0.209016	0.334647	-0.125631	FALSE	FALSE	0.125631
Anterior_Agranular_Insula_Complex_R	Right-VentralDC	0.469	0.978061	0.344991	0.275219	0.0697721	FALSE	FALSE	0.0697721
Anterior_Agranular_Insula_Complex_R	Ventral_Visual_Complex_R	0.362	0.969841	0.375163	0.296032	0.0791316	FALSE	FALSE	0.0791316
Anterior_Agranular_Insula_Complex_R	VentroMedial_Visual_Area_1_R	0.414	0.972989	0.17509	0.0978079	0.0772819	FALSE	FALSE	0.0772819
Anterior_Agranular_Insula_Complex_R	VentroMedial_Visual_Area_2_R	0.542	0.982621	0.19232	0.132588	0.0597311	FALSE	FALSE	0.0597311
Anterior_Agranular_Insula_Complex_R	VentroMedial_Visual_Area_3_R	0.642	0.988357	0.246047	0.207164	0.038883	FALSE	FALSE	0.038883
Anterior_IntraParietal_Area_L	Anterior_24_prime_R	0.966	0.998677	0.0881501	0.0846143	0.00353578	FALSE	FALSE	0.00353578
Anterior_IntraParietal_Area_L	Anterior_Agranular_Insula_Complex_R	0.088	0.918301	0.0493779	0.234405	-0.185027	FALSE	FALSE	0.185027
Anterior_IntraParietal_Area_L	Anterior_IntraParietal_Area_R	0.94	0.99856	0.259999	0.252599	0.00739976	FALSE	FALSE	0.00739976
Anterior_IntraParietal_Area_L	Anterior_Ventral_Insular_Area_R	0.015	0.840737	-0.00757086	0.24102	-0.248591	TRUE	FALSE	0.248591
Anterior_IntraParietal_Area_L	Area_1_R	0.558	0.983878	0.127603	0.174039	-0.0464354	FALSE	FALSE	0.0464354
Anterior_IntraParietal_Area_L	Area_10d_R	0.005	0.729449	0.0131036	0.279642	-0.266539	TRUE	FALSE	0.266539
Anterior_IntraParietal_Area_L	Area_10r_R	0.722	0.990243	0.109648	0.0761052	0.0335424	FALSE	FALSE	0.0335424
Anterior_IntraParietal_Area_L	Area_10v_R	0.184	0.942533	0.0725318	0.208168	-0.135636	FALSE	FALSE	0.135636
Anterior_IntraParietal_Area_L	Area_11l_R	0.549	0.982621	0.117838	0.166323	-0.0484847	FALSE	FALSE	0.0484847
Anterior_IntraParietal_Area_L	Area_13l_R	0.586	0.984447	0.211238	0.155465	0.0557727	FALSE	FALSE	0.0557727
Anterior_IntraParietal_Area_L	Area_2_R	0.034	0.889742	-0.0161048	0.202329	-0.218434	TRUE	FALSE	0.218434
Anterior_IntraParietal_Area_L	Area_23c_R	0.565	0.984207	0.118262	0.165312	-0.04705	FALSE	FALSE	0.04705
Anterior_IntraParietal_Area_L	Area_23d_R	0.751	0.991158	0.0913002	0.12024	-0.0289395	FALSE	FALSE	0.0289395
Anterior_IntraParietal_Area_L	Area_25_L	0.303	0.962251	0.0223519	0.106119	-0.0837669	FALSE	FALSE	0.0837669
Anterior_IntraParietal_Area_L	Area_25_R	0.156	0.935509	0.0684329	0.193872	-0.125439	FALSE	FALSE	0.125439
Anterior_IntraParietal_Area_L	Area_31a_L	0.74	0.990882	0.199247	0.167966	0.0312808	FALSE	FALSE	0.0312808
Anterior_IntraParietal_Area_L	Area_31a_R	0.801	0.993142	0.055449	0.0838041	-0.0283551	FALSE	FALSE	0.0283551
Anterior_IntraParietal_Area_L	Area_31p_ventral_R	0.363	0.969841	0.0818871	0.170486	-0.0885993	FALSE	FALSE	0.0885993
Anterior_IntraParietal_Area_L	Area_31pd_L	0.721	0.990243	0.152364	0.186241	-0.033877	FALSE	FALSE	0.033877
Anterior_IntraParietal_Area_L	Area_31pd_R	0.779	0.991559	0.195076	0.166953	0.0281226	FALSE	FALSE	0.0281226
Anterior_IntraParietal_Area_L	Area_33_prime_R	0.483	0.978636	0.148167	0.0713298	0.0768373	FALSE	FALSE	0.0768373
Anterior_IntraParietal_Area_L	Area_3a_R	0.387	0.970908	0.0405535	0.108264	-0.0677108	FALSE	FALSE	0.0677108
Anterior_IntraParietal_Area_L	Area_43_R	0.922	0.998196	0.114441	0.122835	-0.00839363	FALSE	FALSE	0.00839363
Anterior_IntraParietal_Area_L	Area_44_R	0.001	0.455818	-0.0876272	0.214428	-0.302055	TRUE	FALSE	0.302055
Anterior_IntraParietal_Area_L	Area_45_R	0.228	0.950534	0.058142	0.185122	-0.12698	FALSE	FALSE	0.12698
Anterior_IntraParietal_Area_L	Area_46_R	0.359	0.969841	0.116526	0.199297	-0.0827703	FALSE	FALSE	0.0827703
Anterior_IntraParietal_Area_L	Area_47l_(47_lateral)_R	0.114	0.92546	0.00875971	0.188029	-0.17927	FALSE	FALSE	0.17927
Anterior_IntraParietal_Area_L	Area_47m_R	0.697	0.988401	0.0845037	0.120928	-0.0364244	FALSE	FALSE	0.0364244
Anterior_IntraParietal_Area_L	Area_47s_R	0.097	0.920669	0.0561463	0.214778	-0.158632	FALSE	FALSE	0.158632
Anterior_IntraParietal_Area_L	Area_52_R	0	0	-0.0483428	0.343898	-0.392241	TRUE	TRUE	0.392241
Anterior_IntraParietal_Area_L	Area_55b_R	0.473	0.978061	0.0139754	0.073939	-0.0599635	FALSE	FALSE	0.0599635
Anterior_IntraParietal_Area_L	Area_5L_R	0.125	0.928301	-0.0208494	0.129763	-0.150613	FALSE	FALSE	0.150613
Anterior_IntraParietal_Area_L	Area_5m_R	0.137	0.930916	0.0187796	0.138178	-0.119398	FALSE	FALSE	0.119398
Anterior_IntraParietal_Area_L	Area_5m_ventral_R	0.43	0.973613	0.0594979	0.128007	-0.0685094	FALSE	FALSE	0.0685094
Anterior_IntraParietal_Area_L	Area_6_anterior_R	0.6	0.985115	0.140506	0.0849837	0.0555219	FALSE	FALSE	0.0555219
Anterior_IntraParietal_Area_L	Area_6m_anterior_R	0.96	0.998578	0.0657578	0.0608216	0.00493615	FALSE	FALSE	0.00493615
Anterior_IntraParietal_Area_L	Area_6mp_R	0.403	0.971857	0.11542	0.0393776	0.0760419	FALSE	FALSE	0.0760419
Anterior_IntraParietal_Area_L	Area_7m_R	0.526	0.981356	0.166586	0.228476	-0.0618894	FALSE	FALSE	0.0618894
Anterior_IntraParietal_Area_L	Area_7PC_R	0.313	0.964805	0.187664	0.285173	-0.0975093	FALSE	FALSE	0.0975093
Anterior_IntraParietal_Area_L	Area_8Ad_R	0.076	0.911292	0.0015871	0.18308	-0.181493	FALSE	FALSE	0.181493
Anterior_IntraParietal_Area_L	Area_8Av_R	0.645	0.988357	0.142232	0.1929	-0.050668	FALSE	FALSE	0.050668
Anterior_IntraParietal_Area_L	Area_8B_Lateral_R	0.07	0.90765	-0.0159655	0.152723	-0.168688	FALSE	FALSE	0.168688
Anterior_IntraParietal_Area_L	Area_8BM_R	0.12	0.927769	0.0605747	0.210746	-0.150171	FALSE	FALSE	0.150171
Anterior_IntraParietal_Area_L	Area_8C_R	0.262	0.955651	0.0411053	0.157373	-0.116268	FALSE	FALSE	0.116268
Anterior_IntraParietal_Area_L	Area_9_anterior_R	0.082	0.917033	0.0195364	0.175018	-0.155481	FALSE	FALSE	0.155481
Anterior_IntraParietal_Area_L	Area_9_Middle_R	0.005	0.729449	-0.00445342	0.265549	-0.270003	TRUE	FALSE	0.270003
Anterior_IntraParietal_Area_L	Area_9_Posterior_R	0.113	0.92546	-0.0358869	0.136495	-0.172382	FALSE	FALSE	0.172382
Anterior_IntraParietal_Area_L	Area_9-46d_R	0.187	0.942533	0.0374349	0.166604	-0.129169	FALSE	FALSE	0.129169
Anterior_IntraParietal_Area_L	Area_a24_R	0.406	0.97198	0.0314857	0.103702	-0.0722168	FALSE	FALSE	0.0722168
Anterior_IntraParietal_Area_L	Area_anterior_10p_R	0.242	0.953516	0.0603121	0.160451	-0.100138	FALSE	FALSE	0.100138
Anterior_IntraParietal_Area_L	Area_anterior_32_prime_L	0.257	0.954405	0.0362335	0.135615	-0.0993817	FALSE	FALSE	0.0993817
Anterior_IntraParietal_Area_L	Area_anterior_32_prime_R	0.377	0.970857	0.0902168	0.188208	-0.0979911	FALSE	FALSE	0.0979911
Anterior_IntraParietal_Area_L	Area_anterior_47r_R	0.148	0.933741	0.092246	0.227582	-0.135336	FALSE	FALSE	0.135336
Anterior_IntraParietal_Area_L	Area_anterior_9-46v_R	0.008	0.806485	-0.0316768	0.239937	-0.271614	TRUE	FALSE	0.271614
Anterior_IntraParietal_Area_L	Area_dorsal_23_a+b_R	0.123	0.927769	0.1044	0.254558	-0.150157	FALSE	FALSE	0.150157
Anterior_IntraParietal_Area_L	Area_dorsal_32_R	0.1	0.921424	0.0390631	0.204353	-0.16529	FALSE	FALSE	0.16529
Anterior_IntraParietal_Area_L	Area_Frontal_Opercular_5_L	0.096	0.920669	0.024746	0.211399	-0.186653	FALSE	FALSE	0.186653
Anterior_IntraParietal_Area_L	Area_Frontal_Opercular_5_R	0.033	0.889742	-0.0520157	0.177406	-0.229422	TRUE	FALSE	0.229422
Anterior_IntraParietal_Area_L	Area_FST_L	0.756	0.991536	-0.000437	0.0333745	-0.0338118	FALSE	FALSE	0.0338118
Anterior_IntraParietal_Area_L	Area_FST_R	0.167	0.936823	0.120082	0.255624	-0.135543	FALSE	FALSE	0.135543
Anterior_IntraParietal_Area_L	Area_IFJa_R	0.005	0.729449	-0.0924494	0.196806	-0.289255	TRUE	FALSE	0.289255
Anterior_IntraParietal_Area_L	Area_IFJp_R	0.344	0.968683	0.146314	0.0481919	0.098122	FALSE	FALSE	0.098122
Anterior_IntraParietal_Area_L	Area_IFSa_R	0.078	0.914891	0.0714376	0.247375	-0.175937	FALSE	FALSE	0.175937
Anterior_IntraParietal_Area_L	Area_IFSp_R	0.004	0.729449	-0.111652	0.218183	-0.329836	TRUE	FALSE	0.329836
Anterior_IntraParietal_Area_L	Area_IntraParietal_0_L	0.815	0.994036	0.0211286	-0.00182444	0.0229531	FALSE	FALSE	0.0229531
Anterior_IntraParietal_Area_L	Area_IntraParietal_0_R	0.108	0.925412	-0.0505778	0.0902524	-0.14083	FALSE	FALSE	0.14083
Anterior_IntraParietal_Area_L	Area_IntraParietal_1_L	0.276	0.958145	0.0402641	0.139248	-0.098984	FALSE	FALSE	0.098984
Anterior_IntraParietal_Area_L	Area_IntraParietal_1_R	0.978	0.999212	0.175923	0.17838	-0.0024571	FALSE	FALSE	0.0024571
Anterior_IntraParietal_Area_L	Area_IntraParietal_2_L	0.054	0.900939	0.327698	0.505661	-0.177963	FALSE	FALSE	0.177963
Anterior_IntraParietal_Area_L	Area_IntraParietal_2_R	0.256	0.953927	0.192736	0.29414	-0.101404	FALSE	FALSE	0.101404
Anterior_IntraParietal_Area_L	Area_Lateral_IntraParietal_dorsal_R	0.021	0.860837	0.0308438	0.251465	-0.220621	TRUE	FALSE	0.220621
Anterior_IntraParietal_Area_L	Area_Lateral_IntraParietal_ventral_R	0.011	0.821259	0.0736642	0.318832	-0.245168	TRUE	FALSE	0.245168
Anterior_IntraParietal_Area_L	Area_Lateral_Occipital_1_R	0.938	0.998475	0.0781792	0.0688243	0.00935483	FALSE	FALSE	0.00935483
Anterior_IntraParietal_Area_L	Area_Lateral_Occipital_2_R	0.673	0.988401	0.108035	0.0608083	0.047227	FALSE	FALSE	0.047227
Anterior_IntraParietal_Area_L	Area_Lateral_Occipital_3_L	0.212	0.947679	0.0425258	0.15521	-0.112684	FALSE	FALSE	0.112684
Anterior_IntraParietal_Area_L	Area_Lateral_Occipital_3_R	0.79	0.992066	0.0424639	0.0713289	-0.0288649	FALSE	FALSE	0.0288649
Anterior_IntraParietal_Area_L	Area_OP1-SII_R	0.47	0.978061	0.166751	0.233814	-0.0670632	FALSE	FALSE	0.0670632
Anterior_IntraParietal_Area_L	Area_OP2-3-VS_R	0.283	0.959348	0.0887029	0.207266	-0.118564	FALSE	FALSE	0.118564
Anterior_IntraParietal_Area_L	Area_OP4-PV_R	0.53	0.981686	0.131242	0.188167	-0.056925	FALSE	FALSE	0.056925
Anterior_IntraParietal_Area_L	Area_p32_prime_R	0.746	0.99104	0.0397867	0.0675941	-0.0278074	FALSE	FALSE	0.0278074
Anterior_IntraParietal_Area_L	Area_p32_R	0.409	0.972369	0.0522616	0.141392	-0.0891309	FALSE	FALSE	0.0891309
Anterior_IntraParietal_Area_L	Area_PF_Complex_L	0.893	0.997287	0.387649	0.396735	-0.00908646	FALSE	FALSE	0.00908646
Anterior_IntraParietal_Area_L	Area_PF_Complex_R	0.474	0.978061	0.199769	0.27162	-0.0718508	FALSE	FALSE	0.0718508
Anterior_IntraParietal_Area_L	Area_PF_Opercular_L	0.937	0.998448	0.188037	0.193844	-0.00580626	FALSE	FALSE	0.00580626
Anterior_IntraParietal_Area_L	Area_PF_Opercular_R	0.78	0.99164	0.229671	0.201647	0.028024	FALSE	FALSE	0.028024
Anterior_IntraParietal_Area_L	Area_PFcm_R	0.274	0.957693	0.0522697	0.160002	-0.107732	FALSE	FALSE	0.107732
Anterior_IntraParietal_Area_L	Area_PFm_Complex_L	0.108	0.925412	0.0188083	0.195281	-0.176473	FALSE	FALSE	0.176473
Anterior_IntraParietal_Area_L	Area_PFm_Complex_R	0.084	0.917033	0.061637	0.235023	-0.173386	FALSE	FALSE	0.173386
Anterior_IntraParietal_Area_L	Area_PFt_R	0.811	0.994036	0.207162	0.185172	0.0219906	FALSE	FALSE	0.0219906
Anterior_IntraParietal_Area_L	Area_PGi_L	0.524	0.981295	-0.0440259	0.0139564	-0.0579823	FALSE	FALSE	0.0579823
Anterior_IntraParietal_Area_L	Area_PGi_R	0.674	0.988401	0.0845141	0.0436721	0.040842	FALSE	FALSE	0.040842
Anterior_IntraParietal_Area_L	Area_PGp_L	0.749	0.991115	-0.0131791	0.0232167	-0.0363958	FALSE	FALSE	0.0363958
Anterior_IntraParietal_Area_L	Area_PGp_R	0.701	0.988857	0.0876441	0.0525088	0.0351353	FALSE	FALSE	0.0351353
Anterior_IntraParietal_Area_L	Area_PGs_L	0.991	0.999375	0.000691	0.00172914	-0.00103828	FALSE	FALSE	0.00103828
Anterior_IntraParietal_Area_L	Area_PGs_R	0.959	0.998569	0.123991	0.119702	0.0042886	FALSE	FALSE	0.0042886
Anterior_IntraParietal_Area_L	Area_PH_L	0.897	0.997684	0.110362	0.128161	-0.0177992	FALSE	FALSE	0.0177992
Anterior_IntraParietal_Area_L	Area_PH_R	0.317	0.965116	0.033293	0.148164	-0.114871	FALSE	FALSE	0.114871
Anterior_IntraParietal_Area_L	Area_PHT_L	0.82	0.994036	0.0357446	0.0160181	0.0197265	FALSE	FALSE	0.0197265
Anterior_IntraParietal_Area_L	Area_PHT_R	0.652	0.988357	0.0646389	0.103935	-0.0392964	FALSE	FALSE	0.0392964
Anterior_IntraParietal_Area_L	Area_posterior_10p_L	0.008	0.806485	0.00141963	0.224397	-0.222977	TRUE	FALSE	0.222977
Anterior_IntraParietal_Area_L	Area_posterior_10p_R	0.808	0.993879	0.119828	0.140111	-0.0202831	FALSE	FALSE	0.0202831
Anterior_IntraParietal_Area_L	Area_posterior_24_L	0.671	0.988401	0.0745432	0.115638	-0.0410951	FALSE	FALSE	0.0410951
Anterior_IntraParietal_Area_L	Area_Posterior_24_prime_R	0.812	0.994036	0.108238	0.132088	-0.0238497	FALSE	FALSE	0.0238497
Anterior_IntraParietal_Area_L	Area_posterior_24_R	0.497	0.979098	0.143003	0.080837	0.0621659	FALSE	FALSE	0.0621659
Anterior_IntraParietal_Area_L	Area_posterior_47r_L	0.069	0.90765	-0.0659618	0.119972	-0.185934	FALSE	FALSE	0.185934
Anterior_IntraParietal_Area_L	Area_posterior_47r_R	0.01	0.821259	-0.0105647	0.228517	-0.239082	TRUE	FALSE	0.239082
Anterior_IntraParietal_Area_L	Area_posterior_9-46v_R	0.125	0.928301	0.0962425	0.229914	-0.133671	FALSE	FALSE	0.133671
Anterior_IntraParietal_Area_L	Area_Posterior_Insular_1_L	0.054	0.900939	0.0421611	0.242572	-0.200411	FALSE	FALSE	0.200411
Anterior_IntraParietal_Area_L	Area_Posterior_Insular_1_R	0	0	-0.132684	0.171003	-0.303687	TRUE	TRUE	0.303687
Anterior_IntraParietal_Area_L	Area_s32_L	0.711	0.98944	0.0925376	0.0561552	0.0363824	FALSE	FALSE	0.0363824
Anterior_IntraParietal_Area_L	Area_s32_R	0.473	0.978061	0.0414552	0.113757	-0.0723023	FALSE	FALSE	0.0723023
Anterior_IntraParietal_Area_L	Area_STGa_L	0.121	0.927769	0.037391	0.186873	-0.149482	FALSE	FALSE	0.149482
Anterior_IntraParietal_Area_L	Area_STGa_R	0.298	0.961892	0.0766614	0.179638	-0.102977	FALSE	FALSE	0.102977
Anterior_IntraParietal_Area_L	Area_STSd_anterior_L	0.584	0.984447	0.0129572	0.0680126	-0.0550554	FALSE	FALSE	0.0550554
Anterior_IntraParietal_Area_L	Area_STSd_anterior_R	0.972	0.998949	0.0969159	0.100049	-0.00313354	FALSE	FALSE	0.00313354
Anterior_IntraParietal_Area_L	Area_STSd_posterior_L	0.061	0.904049	-0.0189593	0.154255	-0.173215	FALSE	FALSE	0.173215
Anterior_IntraParietal_Area_L	Area_STSd_posterior_R	0.618	0.98732	0.046439	0.0954276	-0.0489886	FALSE	FALSE	0.0489886
Anterior_IntraParietal_Area_L	Area_STSv_anterior_L	0.24	0.953516	0.0336055	0.147689	-0.114084	FALSE	FALSE	0.114084
Anterior_IntraParietal_Area_L	Area_STSv_anterior_R	0.432	0.973613	0.0738303	0.141956	-0.0681256	FALSE	FALSE	0.0681256
Anterior_IntraParietal_Area_L	Area_STSv_posterior_L	0.396	0.971101	0.0501615	0.128255	-0.0780939	FALSE	FALSE	0.0780939
Anterior_IntraParietal_Area_L	Area_STSv_posterior_R	0.827	0.994284	0.0637833	0.0462745	0.0175088	FALSE	FALSE	0.0175088
Anterior_IntraParietal_Area_L	Area_TA2_R	0.294	0.960369	0.112128	0.23794	-0.125811	FALSE	FALSE	0.125811
Anterior_IntraParietal_Area_L	Area_TE1_anterior_L	0.045	0.892933	0.0505305	0.235867	-0.185336	TRUE	FALSE	0.185336
Anterior_IntraParietal_Area_L	Area_TE1_anterior_R	0.247	0.95367	0.053399	0.166201	-0.112802	FALSE	FALSE	0.112802
Anterior_IntraParietal_Area_L	Area_TE1_Middle_L	0.166	0.936823	0.0783277	0.202299	-0.123971	FALSE	FALSE	0.123971
Anterior_IntraParietal_Area_L	Area_TE1_Middle_R	0.82	0.994036	0.143503	0.16045	-0.0169473	FALSE	FALSE	0.0169473
Anterior_IntraParietal_Area_L	Area_TE1_posterior_L	0.397	0.971282	0.0579186	0.13516	-0.0772418	FALSE	FALSE	0.0772418
Anterior_IntraParietal_Area_L	Area_TE1_posterior_R	0.362	0.969841	0.118934	0.19374	-0.0748057	FALSE	FALSE	0.0748057
Anterior_IntraParietal_Area_L	Area_TE2_anterior_L	0.505	0.979604	0.133712	0.198964	-0.0652519	FALSE	FALSE	0.0652519
Anterior_IntraParietal_Area_L	Area_TE2_anterior_R	0.434	0.973613	0.128951	0.194703	-0.0657524	FALSE	FALSE	0.0657524
Anterior_IntraParietal_Area_L	Area_TE2_posterior_L	0.758	0.991536	0.139036	0.165518	-0.0264818	FALSE	FALSE	0.0264818
Anterior_IntraParietal_Area_L	Area_TE2_posterior_R	0.978	0.999212	0.150009	0.152731	-0.00272189	FALSE	FALSE	0.00272189
Anterior_IntraParietal_Area_L	Area_TemporoParietoOccipital_Junction_1_L	0.106	0.925082	-0.000312	0.143553	-0.143864	FALSE	FALSE	0.143864
Anterior_IntraParietal_Area_L	Area_TemporoParietoOccipital_Junction_1_R	0.499	0.979352	0.111073	0.0421924	0.0688809	FALSE	FALSE	0.0688809
Anterior_IntraParietal_Area_L	Area_TemporoParietoOccipital_Junction_2_L	0.7	0.988705	-0.00710735	0.0329964	-0.0401038	FALSE	FALSE	0.0401038
Anterior_IntraParietal_Area_L	Area_TemporoParietoOccipital_Junction_2_R	0.372	0.969841	0.0826771	0.166282	-0.0836054	FALSE	FALSE	0.0836054
Anterior_IntraParietal_Area_L	Area_TemporoParietoOccipital_Junction_3_L	0.559	0.983878	0.0615162	0.120498	-0.0589814	FALSE	FALSE	0.0589814
Anterior_IntraParietal_Area_L	Area_TemporoParietoOccipital_Junction_3_R	0.994	0.999434	0.0888927	0.0894247	-0.000532	FALSE	FALSE	0.000532
Anterior_IntraParietal_Area_L	Area_TF_L	0.186	0.942533	0.111334	0.229823	-0.118489	FALSE	FALSE	0.118489
Anterior_IntraParietal_Area_L	Area_TF_R	0.12	0.927769	0.114114	0.264517	-0.150403	FALSE	FALSE	0.150403
Anterior_IntraParietal_Area_L	Area_TG_dorsal_L	0.161	0.936823	0.0879638	0.231042	-0.143078	FALSE	FALSE	0.143078
Anterior_IntraParietal_Area_L	Area_TG_dorsal_R	0.038	0.889742	-0.0170696	0.194096	-0.211166	TRUE	FALSE	0.211166
Anterior_IntraParietal_Area_L	Area_TG_Ventral_L	0.061	0.904049	0.0721098	0.247884	-0.175774	FALSE	FALSE	0.175774
Anterior_IntraParietal_Area_L	Area_TG_Ventral_R	0.359	0.969841	0.0706923	0.166996	-0.0963035	FALSE	FALSE	0.0963035
Anterior_IntraParietal_Area_L	Area_V3A_R	0.238	0.953516	0.180027	0.0602878	0.11974	FALSE	FALSE	0.11974
Anterior_IntraParietal_Area_L	Area_V3B_R	0.791	0.992263	0.17434	0.150104	0.0242355	FALSE	FALSE	0.0242355
Anterior_IntraParietal_Area_L	Area_V3CD_L	0.628	0.987927	0.00958564	0.0582137	-0.0486281	FALSE	FALSE	0.0486281
Anterior_IntraParietal_Area_L	Area_V3CD_R	0.804	0.993461	0.123823	0.0982408	0.0255823	FALSE	FALSE	0.0255823
Anterior_IntraParietal_Area_L	Area_V4t_L	0.946	0.998569	0.0625349	0.0691266	-0.00659162	FALSE	FALSE	0.00659162
Anterior_IntraParietal_Area_L	Area_V4t_R	0.577	0.984447	0.121068	0.0719852	0.0490827	FALSE	FALSE	0.0490827
Anterior_IntraParietal_Area_L	Area_V6A_L	0.682	0.988401	0.0755853	0.120768	-0.0451828	FALSE	FALSE	0.0451828
Anterior_IntraParietal_Area_L	Area_V6A_R	0.953	0.998569	0.0774354	0.0721563	0.00527907	FALSE	FALSE	0.00527907
Anterior_IntraParietal_Area_L	Area_ventral_23_a+b_R	0.466	0.978061	0.125163	0.194695	-0.0695326	FALSE	FALSE	0.0695326
Anterior_IntraParietal_Area_L	Auditory_4_Complex_L	0.09	0.919028	0.0492061	0.2121	-0.162894	FALSE	FALSE	0.162894
Anterior_IntraParietal_Area_L	Auditory_4_Complex_R	0.149	0.933741	0.0303858	0.170277	-0.139891	FALSE	FALSE	0.139891
Anterior_IntraParietal_Area_L	Auditory_5_Complex_L	0.354	0.969841	0.0229385	0.113822	-0.0908836	FALSE	FALSE	0.0908836
Anterior_IntraParietal_Area_L	Auditory_5_Complex_R	0.074	0.908582	0.0022707	0.179545	-0.177275	FALSE	FALSE	0.177275
Anterior_IntraParietal_Area_L	Brain-Stem	0.751	0.991158	0.080994	0.108976	-0.0279821	FALSE	FALSE	0.0279821
Anterior_IntraParietal_Area_L	Dorsal_Area_24d_R	0.908	0.998171	0.0642541	0.0739873	-0.00973313	FALSE	FALSE	0.00973313
Anterior_IntraParietal_Area_L	Dorsal_area_6_R	0.558	0.983878	0.0597026	-0.000695	0.0603976	FALSE	FALSE	0.0603976
Anterior_IntraParietal_Area_L	Dorsal_Transitional_Visual_Area_L	0.093	0.919028	-0.020704	0.15732	-0.178024	FALSE	FALSE	0.178024
Anterior_IntraParietal_Area_L	Dorsal_Transitional_Visual_Area_R	0.342	0.968683	0.0760266	0.165036	-0.089009	FALSE	FALSE	0.089009
Anterior_IntraParietal_Area_L	Eighth_Visual_Area_R	0.533	0.981915	-0.00688121	0.0545359	-0.0614171	FALSE	FALSE	0.0614171
Anterior_IntraParietal_Area_L	Entorhinal_Cortex_L	0.043	0.891111	0.29163	0.0866466	0.204983	TRUE	FALSE	0.204983
Anterior_IntraParietal_Area_L	Entorhinal_Cortex_R	0.139	0.931615	0.226781	0.0629555	0.163825	FALSE	FALSE	0.163825
Anterior_IntraParietal_Area_L	Fourth_Visual_Area_R	0.489	0.97876	0.0373093	0.10312	-0.0658106	FALSE	FALSE	0.0658106
Anterior_IntraParietal_Area_L	Frontal_Eye_Fields_R	0.247	0.95367	0.136038	0.0250601	0.110977	FALSE	FALSE	0.110977
Anterior_IntraParietal_Area_L	Frontal_Opercular_Area_1_R	0.079	0.915685	-0.0577633	0.128792	-0.186555	FALSE	FALSE	0.186555
Anterior_IntraParietal_Area_L	Frontal_Opercular_Area_2_R	0.034	0.889742	0.00768097	0.238892	-0.231211	TRUE	FALSE	0.231211
Anterior_IntraParietal_Area_L	Frontal_Opercular_Area_3_R	0.083	0.917033	0.0283028	0.210078	-0.181775	FALSE	FALSE	0.181775
Anterior_IntraParietal_Area_L	Frontal_Opercular_Area_4_R	0.009	0.820473	-0.095648	0.186528	-0.282176	TRUE	FALSE	0.282176
Anterior_IntraParietal_Area_L	Fusiform_Face_Complex_R	0.55	0.982621	0.0609793	0.117971	-0.0569914	FALSE	FALSE	0.0569914
Anterior_IntraParietal_Area_L	Inferior_6-8_Transitional_Area_R	0.663	0.988385	0.123449	0.0798508	0.0435977	FALSE	FALSE	0.0435977
Anterior_IntraParietal_Area_L	Insular_Granular_Complex_L	0.036	0.889742	0.0659437	0.275551	-0.209608	TRUE	FALSE	0.209608
Anterior_IntraParietal_Area_L	Insular_Granular_Complex_R	0.036	0.889742	0.0673536	0.264612	-0.197259	TRUE	FALSE	0.197259
Anterior_IntraParietal_Area_L	IntraParietal_Sulcus_Area_1_R	0.15	0.933741	0.00791858	0.137732	-0.129813	FALSE	FALSE	0.129813
Anterior_IntraParietal_Area_L	l_anterior hypothalamic area	0.934	0.998405	0.0677857	0.0748544	-0.00706872	FALSE	FALSE	0.00706872
Anterior_IntraParietal_Area_L	l_arcuate hypothalamic nucleus	0.122	0.927769	-0.0265662	0.108446	-0.135012	FALSE	FALSE	0.135012
Anterior_IntraParietal_Area_L	l_bed nucleus of the stria terminalis	0.275	0.958095	0.177044	0.0791753	0.0978688	FALSE	FALSE	0.0978688
Anterior_IntraParietal_Area_L	l_dorsal periventricular hypothalamic nucleus	0.57	0.984418	0.0739842	0.021202	0.0527822	FALSE	FALSE	0.0527822
Anterior_IntraParietal_Area_L	l_dorsomedial hypothalamic nucleus	0.979	0.999212	0.0309402	0.0339951	-0.00305487	FALSE	FALSE	0.00305487
Anterior_IntraParietal_Area_L	l_inferior thalamic peduncle	0.942	0.99856	0.138265	0.147059	-0.00879439	FALSE	FALSE	0.00879439
Anterior_IntraParietal_Area_L	l_lateral hypothalamus	0.858	0.995497	0.115027	0.0999558	0.0150715	FALSE	FALSE	0.0150715
Anterior_IntraParietal_Area_L	l_mammillary bodies	0.383	0.970908	0.126229	0.0364202	0.0898086	FALSE	FALSE	0.0898086
Anterior_IntraParietal_Area_L	l_medial preoptic nucleus	0.235	0.952984	0.105871	0.00155774	0.104314	FALSE	FALSE	0.104314
Anterior_IntraParietal_Area_L	l_nucleus basalis of Meynert	0.541	0.982621	0.0907571	0.148838	-0.0580807	FALSE	FALSE	0.0580807
Anterior_IntraParietal_Area_L	l_paraventricular nucleus	0.731	0.990882	0.0296111	-0.00191132	0.0315224	FALSE	FALSE	0.0315224
Anterior_IntraParietal_Area_L	l_periventricular hypothalamic nucleus	0.849	0.994826	0.0386913	0.0552599	-0.0165686	FALSE	FALSE	0.0165686
Anterior_IntraParietal_Area_L	l_posterior hypotahalamic nucleus	0.789	0.991974	0.0256554	0.0490405	-0.0233851	FALSE	FALSE	0.0233851
Anterior_IntraParietal_Area_L	l_red nucleus	0.851	0.994826	0.0988659	0.117327	-0.0184607	FALSE	FALSE	0.0184607
Anterior_IntraParietal_Area_L	l_substantia nigra	0.976	0.999183	0.147571	0.144903	0.00266769	FALSE	FALSE	0.00266769
Anterior_IntraParietal_Area_L	l_subthalamic nucleus	0.805	0.993485	0.138996	0.116175	0.0228215	FALSE	FALSE	0.0228215
Anterior_IntraParietal_Area_L	l_suprachiasmatic hypothalamic nucleus	0.764	0.991536	0.0520202	0.0214499	0.0305703	FALSE	FALSE	0.0305703
Anterior_IntraParietal_Area_L	l_supraoptic hypothalamic nucleus	0.244	0.953516	-0.0259948	0.0953586	-0.121353	FALSE	FALSE	0.121353
Anterior_IntraParietal_Area_L	l_tuberomammillary hypothalamic nucleus	0.934	0.998405	0.0833125	0.0903635	-0.00705101	FALSE	FALSE	0.00705101
Anterior_IntraParietal_Area_L	l_ventromedial hypothalamus	0.617	0.98732	0.0457963	0.0944385	-0.0486422	FALSE	FALSE	0.0486422
Anterior_IntraParietal_Area_L	l_zona incerta	0.755	0.991536	0.141014	0.112137	0.0288769	FALSE	FALSE	0.0288769
Anterior_IntraParietal_Area_L	Lateral_Area_7A_R	0.082	0.917033	0.102009	0.280869	-0.17886	FALSE	FALSE	0.17886
Anterior_IntraParietal_Area_L	Lateral_Area_7P_R	0.082	0.917033	0.0887656	0.254908	-0.166143	FALSE	FALSE	0.166143
Anterior_IntraParietal_Area_L	Lateral_Belt_Complex_L	0.006	0.768274	-0.000668	0.253155	-0.253822	TRUE	FALSE	0.253822
Anterior_IntraParietal_Area_L	Lateral_Belt_Complex_R	0.292	0.95966	0.109555	0.236623	-0.127068	FALSE	FALSE	0.127068
Anterior_IntraParietal_Area_L	Left-Accessory-Basal-nucleus	0.442	0.975009	0.236958	0.160165	0.0767936	FALSE	FALSE	0.0767936
Anterior_IntraParietal_Area_L	Left-Accumbens-area	0.059	0.903995	0.0665429	0.243474	-0.176931	FALSE	FALSE	0.176931
Anterior_IntraParietal_Area_L	Left-Amygdala	0.529	0.981686	0.18106	0.237894	-0.0568337	FALSE	FALSE	0.0568337
Anterior_IntraParietal_Area_L	Left-Anterior-amygdaloid-area-AAA	0.55	0.982621	0.148709	0.204554	-0.0558457	FALSE	FALSE	0.0558457
Anterior_IntraParietal_Area_L	Left-Basal-nucleus	0.8	0.993142	0.223818	0.199995	0.0238233	FALSE	FALSE	0.0238233
Anterior_IntraParietal_Area_L	Left-Caudate	0.422	0.973431	0.0857783	0.153106	-0.0673281	FALSE	FALSE	0.0673281
Anterior_IntraParietal_Area_L	Left-Central-nucleus	0.126	0.928476	0.215635	0.082072	0.133563	FALSE	FALSE	0.133563
Anterior_IntraParietal_Area_L	Left-Cerebellum-Cortex	0.824	0.994036	0.112271	0.0891859	0.0230848	FALSE	FALSE	0.0230848
Anterior_IntraParietal_Area_L	Left-Cortical-nucleus	0.684	0.988401	0.13177	0.173203	-0.0414329	FALSE	FALSE	0.0414329
Anterior_IntraParietal_Area_L	Left-Corticoamygdaloid-transitio	0.889	0.996757	0.170966	0.185115	-0.0141496	FALSE	FALSE	0.0141496
Anterior_IntraParietal_Area_L	Left-Hippocampus	0.88	0.996412	0.223437	0.240124	-0.0166871	FALSE	FALSE	0.0166871
Anterior_IntraParietal_Area_L	Left-Lateral-nucleus	0.082	0.917033	0.112804	0.27068	-0.157876	FALSE	FALSE	0.157876
Anterior_IntraParietal_Area_L	Left-Medial-nucleus	0.882	0.996447	0.103635	0.117588	-0.0139538	FALSE	FALSE	0.0139538
Anterior_IntraParietal_Area_L	Left-Pallidum	0.381	0.970857	0.0413265	0.120041	-0.0787145	FALSE	FALSE	0.0787145
Anterior_IntraParietal_Area_L	Left-Paralaminar-nucleus	0.475	0.978069	0.172149	0.235906	-0.0637567	FALSE	FALSE	0.0637567
Anterior_IntraParietal_Area_L	Left-Putamen	0.009	0.820473	-0.0311576	0.209329	-0.240487	TRUE	FALSE	0.240487
Anterior_IntraParietal_Area_L	Left-Thalamus	0.856	0.995407	0.215251	0.228916	-0.0136645	FALSE	FALSE	0.0136645
Anterior_IntraParietal_Area_L	Left-VentralDC	0.282	0.959156	0.207871	0.115218	0.0926522	FALSE	FALSE	0.0926522
Anterior_IntraParietal_Area_L	Medial_Area_7A_R	0.07	0.90765	0.100671	0.287193	-0.186522	FALSE	FALSE	0.186522
Anterior_IntraParietal_Area_L	Medial_Area_7P_R	0.567	0.984375	0.223358	0.159152	0.0642061	FALSE	FALSE	0.0642061
Anterior_IntraParietal_Area_L	Medial_Belt_Complex_L	0.324	0.965494	0.110645	0.211486	-0.100841	FALSE	FALSE	0.100841
Anterior_IntraParietal_Area_L	Medial_Belt_Complex_R	0.087	0.917033	0.0756774	0.264983	-0.189306	FALSE	FALSE	0.189306
Anterior_IntraParietal_Area_L	Medial_IntraParietal_Area_R	0.242	0.953516	0.121791	0.235462	-0.113671	FALSE	FALSE	0.113671
Anterior_IntraParietal_Area_L	Medial_Superior_Temporal_Area_R	0.988	0.999297	0.0825433	0.0807384	0.00180481	FALSE	FALSE	0.00180481
Anterior_IntraParietal_Area_L	Middle_Insular_Area_R	0.108	0.925412	-0.0206521	0.132215	-0.152867	FALSE	FALSE	0.152867
Anterior_IntraParietal_Area_L	Middle_Temporal_Area_R	0.087	0.917033	-0.119817	0.0775929	-0.19741	FALSE	FALSE	0.19741
Anterior_IntraParietal_Area_L	Orbital_Frontal_Complex_R	0.128	0.928476	0.0388769	0.172568	-0.133692	FALSE	FALSE	0.133692
Anterior_IntraParietal_Area_L	Para-Insular_Area_L	0.113	0.92546	0.0845383	0.234076	-0.149538	FALSE	FALSE	0.149538
Anterior_IntraParietal_Area_L	Para-Insular_Area_R	0.015	0.840737	0.0137263	0.22788	-0.214154	TRUE	FALSE	0.214154
Anterior_IntraParietal_Area_L	ParaBelt_Complex_L	0.037	0.889742	0.0953241	0.278751	-0.183427	TRUE	FALSE	0.183427
Anterior_IntraParietal_Area_L	ParaBelt_Complex_R	0.116	0.926296	0.0237091	0.191355	-0.167645	FALSE	FALSE	0.167645
Anterior_IntraParietal_Area_L	ParaHippocampal_Area_1_L	0.648	0.988357	0.141307	0.10005	0.0412569	FALSE	FALSE	0.0412569
Anterior_IntraParietal_Area_L	ParaHippocampal_Area_1_R	0.776	0.991559	0.127685	0.101255	0.02643	FALSE	FALSE	0.02643
Anterior_IntraParietal_Area_L	ParaHippocampal_Area_2_L	0.348	0.969685	0.0585341	0.146211	-0.0876773	FALSE	FALSE	0.0876773
Anterior_IntraParietal_Area_L	ParaHippocampal_Area_2_R	0.631	0.988022	0.0644616	0.11532	-0.0508586	FALSE	FALSE	0.0508586
Anterior_IntraParietal_Area_L	ParaHippocampal_Area_3_L	0.822	0.994036	0.152357	0.131912	0.0204451	FALSE	FALSE	0.0204451
Anterior_IntraParietal_Area_L	ParaHippocampal_Area_3_R	0.377	0.970857	0.104675	0.198228	-0.0935526	FALSE	FALSE	0.0935526
Anterior_IntraParietal_Area_L	Parieto-Occipital_Sulcus_Area_1_R	0.668	0.988401	0.144977	0.186642	-0.0416651	FALSE	FALSE	0.0416651
Anterior_IntraParietal_Area_L	Parieto-Occipital_Sulcus_Area_2_R	0.631	0.988022	0.178855	0.225656	-0.0468002	FALSE	FALSE	0.0468002
Anterior_IntraParietal_Area_L	Perirhinal_Ectorhinal_Cortex_L	0.054	0.900939	0.240142	0.0579923	0.18215	FALSE	FALSE	0.18215
Anterior_IntraParietal_Area_L	Perirhinal_Ectorhinal_Cortex_R	0.061	0.904049	0.25401	0.0564255	0.197585	FALSE	FALSE	0.197585
Anterior_IntraParietal_Area_L	PeriSylvian_Language_Area_R	0.169	0.93697	0.048924	0.187357	-0.138433	FALSE	FALSE	0.138433
Anterior_IntraParietal_Area_L	Pirform_Cortex_R	0.019	0.85748	-0.111533	0.100709	-0.212242	TRUE	FALSE	0.212242
Anterior_IntraParietal_Area_L	Polar_10p_R	0.16	0.936823	0.0867461	0.202151	-0.115404	FALSE	FALSE	0.115404
Anterior_IntraParietal_Area_L	Posterior_InferoTemporal_complex_R	0.027	0.876084	-0.0535472	0.166046	-0.219593	TRUE	FALSE	0.219593
Anterior_IntraParietal_Area_L	Posterior_Insular_Area_2_R	0.068	0.90765	0.0762385	0.245198	-0.16896	FALSE	FALSE	0.16896
Anterior_IntraParietal_Area_L	Posterior_OFC_Complex_L	0.401	0.971286	0.0491924	0.134562	-0.0853693	FALSE	FALSE	0.0853693
Anterior_IntraParietal_Area_L	Posterior_OFC_Complex_R	0.057	0.903221	0.0309945	0.218087	-0.187092	FALSE	FALSE	0.187092
Anterior_IntraParietal_Area_L	PreCuneus_Visual_Area_R	0.215	0.947679	0.125268	0.260754	-0.135486	FALSE	FALSE	0.135486
Anterior_IntraParietal_Area_L	Premotor_Eye_Field_R	0.785	0.991974	0.0664777	0.0389933	0.0274844	FALSE	FALSE	0.0274844
Anterior_IntraParietal_Area_L	PreSubiculum_L	0.879	0.996309	0.140493	0.123359	0.0171338	FALSE	FALSE	0.0171338
Anterior_IntraParietal_Area_L	PreSubiculum_R	0.74	0.990882	0.0771975	0.107967	-0.0307697	FALSE	FALSE	0.0307697
Anterior_IntraParietal_Area_L	Primary_Auditory_Cortex_R	0.008	0.806485	-0.109082	0.163609	-0.272691	TRUE	FALSE	0.272691
Anterior_IntraParietal_Area_L	Primary_Motor_Cortex_R	0.899	0.997701	0.1174	0.106	0.0113997	FALSE	FALSE	0.0113997
Anterior_IntraParietal_Area_L	Primary_Sensory_Cortex_R	0.318	0.965116	0.0388404	0.122311	-0.0834707	FALSE	FALSE	0.0834707
Anterior_IntraParietal_Area_L	Primary_Visual_Cortex_R	0.068	0.90765	-0.0803587	0.0911555	-0.171514	FALSE	FALSE	0.171514
Anterior_IntraParietal_Area_L	ProStriate_Area_L	0.736	0.990882	0.0260176	-0.00571965	0.0317372	FALSE	FALSE	0.0317372
Anterior_IntraParietal_Area_L	ProStriate_Area_R	0.981	0.999212	0.0795701	0.0771407	0.00242944	FALSE	FALSE	0.00242944
Anterior_IntraParietal_Area_L	r_anterior hypothalamic area	0.498	0.979245	0.0303755	0.0868655	-0.05649	FALSE	FALSE	0.05649
Anterior_IntraParietal_Area_L	r_arcuate hypothalamic nucleus	0.222	0.949297	-0.0266547	0.0777482	-0.104403	FALSE	FALSE	0.104403
Anterior_IntraParietal_Area_L	r_bed nucleus of the stria terminalis	0.867	0.995684	0.122168	0.106631	0.0155366	FALSE	FALSE	0.0155366
Anterior_IntraParietal_Area_L	r_dorsal periventricular hypothalamic nucleus	0.5	0.979363	0.113195	0.0541434	0.0590513	FALSE	FALSE	0.0590513
Anterior_IntraParietal_Area_L	r_dorsomedial hypothalamic nucleus	0.676	0.988401	0.00672776	0.0432485	-0.0365207	FALSE	FALSE	0.0365207
Anterior_IntraParietal_Area_L	r_inferior thalamic peduncle	0.224	0.949523	0.120507	-0.00156252	0.12207	FALSE	FALSE	0.12207
Anterior_IntraParietal_Area_L	r_lateral hypothalamus	0.932	0.998402	0.105995	0.0984558	0.00753958	FALSE	FALSE	0.00753958
Anterior_IntraParietal_Area_L	r_mammillary bodies	0.525	0.981295	0.115844	0.0545141	0.0613303	FALSE	FALSE	0.0613303
Anterior_IntraParietal_Area_L	r_medial preoptic nucleus	0.116	0.926296	0.177755	0.0395094	0.138246	FALSE	FALSE	0.138246
Anterior_IntraParietal_Area_L	r_nucleus basalis of Meynert	0.018	0.843062	-0.0299692	0.164639	-0.194609	TRUE	FALSE	0.194609
Anterior_IntraParietal_Area_L	r_paraventricular nucleus	0.55	0.982621	0.0689568	0.0191722	0.0497846	FALSE	FALSE	0.0497846
Anterior_IntraParietal_Area_L	r_periventricular hypothalamic nucleus	0.994	0.999434	0.0321124	0.0332891	-0.00117669	FALSE	FALSE	0.00117669
Anterior_IntraParietal_Area_L	r_posterior hypotahalamic nucleus	0.813	0.994036	0.060487	0.0853418	-0.0248548	FALSE	FALSE	0.0248548
Anterior_IntraParietal_Area_L	r_red nucleus	0.829	0.994284	0.0861511	0.104658	-0.0185066	FALSE	FALSE	0.0185066
Anterior_IntraParietal_Area_L	r_substantia nigra	0.644	0.988357	0.163611	0.122621	0.0409896	FALSE	FALSE	0.0409896
Anterior_IntraParietal_Area_L	r_subthalamic nucleus	0.738	0.990882	0.0944249	0.12429	-0.0298653	FALSE	FALSE	0.0298653
Anterior_IntraParietal_Area_L	r_suprachiasmatic hypothalamic nucleus	0.913	0.998171	-0.0124416	-0.000408	-0.0120333	FALSE	FALSE	0.0120333
Anterior_IntraParietal_Area_L	r_supraoptic hypothalamic nucleus	0.102	0.92377	-0.0303726	0.136325	-0.166698	FALSE	FALSE	0.166698
Anterior_IntraParietal_Area_L	r_tuberomammillary hypothalamic nucleus	0.296	0.960611	0.0523461	0.145596	-0.0932495	FALSE	FALSE	0.0932495
Anterior_IntraParietal_Area_L	r_ventromedial hypothalamus	0.237	0.953516	-0.00433875	0.0979262	-0.102265	FALSE	FALSE	0.102265
Anterior_IntraParietal_Area_L	r_zona incerta	0.888	0.996704	0.116709	0.104373	0.0123358	FALSE	FALSE	0.0123358
Anterior_IntraParietal_Area_L	RetroInsular_Cortex_R	0.011	0.821259	-0.0193579	0.277606	-0.296964	TRUE	FALSE	0.296964
Anterior_IntraParietal_Area_L	RetroSplenial_Complex_R	0.299	0.962088	0.147538	0.0557277	0.0918101	FALSE	FALSE	0.0918101
Anterior_IntraParietal_Area_L	Right-Accessory-Basal-nucleus	0.953	0.998569	0.213132	0.218375	-0.0052432	FALSE	FALSE	0.0052432
Anterior_IntraParietal_Area_L	Right-Accumbens-area	0.086	0.917033	0.0879947	0.236863	-0.148869	FALSE	FALSE	0.148869
Anterior_IntraParietal_Area_L	Right-Amygdala	0.933	0.998405	0.256959	0.264967	-0.00800735	FALSE	FALSE	0.00800735
Anterior_IntraParietal_Area_L	Right-Anterior-amygdaloid-area-AAA	0.776	0.991559	0.158134	0.184546	-0.0264114	FALSE	FALSE	0.0264114
Anterior_IntraParietal_Area_L	Right-Basal-nucleus	0.899	0.997701	0.231303	0.242353	-0.0110502	FALSE	FALSE	0.0110502
Anterior_IntraParietal_Area_L	Right-Caudate	0.61	0.986451	0.124189	0.165898	-0.0417087	FALSE	FALSE	0.0417087
Anterior_IntraParietal_Area_L	Right-Central-nucleus	0.722	0.990243	0.157094	0.116109	0.0409859	FALSE	FALSE	0.0409859
Anterior_IntraParietal_Area_L	Right-Cerebellum-Cortex	0.902	0.997845	0.110999	0.0961567	0.0148421	FALSE	FALSE	0.0148421
Anterior_IntraParietal_Area_L	Right-Cortical-nucleus	0.701	0.988857	0.181471	0.2163	-0.0348286	FALSE	FALSE	0.0348286
Anterior_IntraParietal_Area_L	Right-Corticoamygdaloid-transitio	0.643	0.988357	0.185316	0.225262	-0.0399456	FALSE	FALSE	0.0399456
Anterior_IntraParietal_Area_L	Right-Hippocampus	0.539	0.982621	0.172974	0.228642	-0.0556681	FALSE	FALSE	0.0556681
Anterior_IntraParietal_Area_L	Right-Lateral-nucleus	0.497	0.979098	0.202591	0.268293	-0.065702	FALSE	FALSE	0.065702
Anterior_IntraParietal_Area_L	Right-Medial-nucleus	0.603	0.985696	0.123749	0.171556	-0.047806	FALSE	FALSE	0.047806
Anterior_IntraParietal_Area_L	Right-Pallidum	0.381	0.970857	0.0801408	0.154572	-0.074431	FALSE	FALSE	0.074431
Anterior_IntraParietal_Area_L	Right-Paralaminar-nucleus	0.605	0.9861	0.22322	0.26614	-0.0429205	FALSE	FALSE	0.0429205
Anterior_IntraParietal_Area_L	Right-Putamen	0.004	0.729449	0.0152157	0.281408	-0.266192	TRUE	FALSE	0.266192
Anterior_IntraParietal_Area_L	Right-Thalamus	0.369	0.969841	0.113184	0.19394	-0.0807563	FALSE	FALSE	0.0807563
Anterior_IntraParietal_Area_L	Right-VentralDC	0.505	0.979604	0.192475	0.134274	0.0582004	FALSE	FALSE	0.0582004
Anterior_IntraParietal_Area_L	Rostral_Area_6_R	0.203	0.946075	0.0541806	0.183029	-0.128849	FALSE	FALSE	0.128849
Anterior_IntraParietal_Area_L	Second_Visual_Area_R	0.094	0.919028	-0.0312941	0.121065	-0.152359	FALSE	FALSE	0.152359
Anterior_IntraParietal_Area_L	Seventh_Visual_Area_R	0.492	0.978924	0.0552481	0.12568	-0.0704321	FALSE	FALSE	0.0704321
Anterior_IntraParietal_Area_L	Sixth_Visual_Area_R	0.864	0.995684	0.0944113	0.11045	-0.0160387	FALSE	FALSE	0.0160387
Anterior_IntraParietal_Area_L	Superior_6-8_Transitional_Area_R	0.358	0.969841	-0.0499882	0.0512292	-0.101217	FALSE	FALSE	0.101217
Anterior_IntraParietal_Area_L	Superior_Frontal_Language_Area_R	0.286	0.959538	0.00384124	0.10835	-0.104508	FALSE	FALSE	0.104508
Anterior_IntraParietal_Area_L	Superior_Temporal_Visual_Area_R	0.365	0.969841	0.0606299	0.147894	-0.0872637	FALSE	FALSE	0.0872637
Anterior_IntraParietal_Area_L	Supplementary_and_Cingulate_Eye_Field_R	0.478	0.978069	0.0838057	0.150497	-0.0666911	FALSE	FALSE	0.0666911
Anterior_IntraParietal_Area_L	Third_Visual_Area_R	0.628	0.987927	0.150598	0.110637	0.0399617	FALSE	FALSE	0.0399617
Anterior_IntraParietal_Area_L	Ventral_Area_24d_R	0.864	0.995684	0.103616	0.120978	-0.0173625	FALSE	FALSE	0.0173625
Anterior_IntraParietal_Area_L	Ventral_Area_6_R	0.794	0.992419	0.118364	0.139858	-0.0214934	FALSE	FALSE	0.0214934
Anterior_IntraParietal_Area_L	Ventral_IntraParietal_Complex_R	0.59	0.984447	0.119807	0.179762	-0.0599549	FALSE	FALSE	0.0599549
Anterior_IntraParietal_Area_L	Ventral_Visual_Complex_L	0.375	0.970649	0.0763328	0.165132	-0.0887991	FALSE	FALSE	0.0887991
Anterior_IntraParietal_Area_L	Ventral_Visual_Complex_R	0.908	0.998171	0.122743	0.131056	-0.00831292	FALSE	FALSE	0.00831292
Anterior_IntraParietal_Area_L	VentroMedial_Visual_Area_1_L	0.709	0.989277	0.074482	0.0320513	0.0424307	FALSE	FALSE	0.0424307
Anterior_IntraParietal_Area_L	VentroMedial_Visual_Area_1_R	0.509	0.980004	0.132739	0.0663607	0.0663783	FALSE	FALSE	0.0663783
Anterior_IntraParietal_Area_L	VentroMedial_Visual_Area_2_L	0.023	0.871913	-0.0378422	0.17771	-0.215552	TRUE	FALSE	0.215552
Anterior_IntraParietal_Area_L	VentroMedial_Visual_Area_2_R	0.874	0.996278	0.133389	0.117148	0.0162409	FALSE	FALSE	0.0162409
Anterior_IntraParietal_Area_L	VentroMedial_Visual_Area_3_L	0.19	0.942739	-0.0228307	0.0970849	-0.119916	FALSE	FALSE	0.119916
Anterior_IntraParietal_Area_L	VentroMedial_Visual_Area_3_R	0.305	0.963527	0.000393	0.0912185	-0.0908254	FALSE	FALSE	0.0908254
Anterior_IntraParietal_Area_R	Area_25_R	0.958	0.998569	0.207713	0.203035	0.0046778	FALSE	FALSE	0.0046778
Anterior_IntraParietal_Area_R	Area_31a_R	0.527	0.981356	0.09162	0.158395	-0.0667752	FALSE	FALSE	0.0667752
Anterior_IntraParietal_Area_R	Area_31pd_R	0.519	0.981209	0.200269	0.127873	0.0723956	FALSE	FALSE	0.0723956
Anterior_IntraParietal_Area_R	Area_anterior_32_prime_R	0.656	0.988357	0.161258	0.121185	0.0400733	FALSE	FALSE	0.0400733
Anterior_IntraParietal_Area_R	Area_Frontal_Opercular_5_R	0.551	0.982822	0.106608	0.166231	-0.0596233	FALSE	FALSE	0.0596233
Anterior_IntraParietal_Area_R	Area_FST_R	0.526	0.981356	0.228149	0.163985	0.064164	FALSE	FALSE	0.064164
Anterior_IntraParietal_Area_R	Area_IntraParietal_0_R	0.473	0.978061	-0.0605702	0.0146971	-0.0752673	FALSE	FALSE	0.0752673
Anterior_IntraParietal_Area_R	Area_IntraParietal_1_R	0.272	0.956528	0.379459	0.289924	0.0895346	FALSE	FALSE	0.0895346
Anterior_IntraParietal_Area_R	Area_IntraParietal_2_R	0.695	0.988401	0.634487	0.660607	-0.0261192	FALSE	FALSE	0.0261192
Anterior_IntraParietal_Area_R	Area_Lateral_Occipital_3_R	0.374	0.970434	0.0655061	-0.0190072	0.0845133	FALSE	FALSE	0.0845133
Anterior_IntraParietal_Area_R	Area_PF_Complex_R	0.779	0.991559	0.425812	0.402126	0.0236859	FALSE	FALSE	0.0236859
Anterior_IntraParietal_Area_R	Area_PF_Opercular_R	0.256	0.953927	0.257288	0.156954	0.100334	FALSE	FALSE	0.100334
Anterior_IntraParietal_Area_R	Area_PFm_Complex_R	0.426	0.973431	0.385927	0.449027	-0.0630992	FALSE	FALSE	0.0630992
Anterior_IntraParietal_Area_R	Area_PGi_R	0.574	0.984418	0.071164	0.12092	-0.049756	FALSE	FALSE	0.049756
Anterior_IntraParietal_Area_R	Area_PGp_R	0.776	0.991559	0.0704665	0.0447781	0.0256883	FALSE	FALSE	0.0256883
Anterior_IntraParietal_Area_R	Area_PGs_R	0.125	0.928301	0.201407	0.0689524	0.132454	FALSE	FALSE	0.132454
Anterior_IntraParietal_Area_R	Area_PH_R	0.934	0.998405	0.176057	0.18457	-0.0085134	FALSE	FALSE	0.0085134
Anterior_IntraParietal_Area_R	Area_PHT_R	0.858	0.995497	0.18422	0.168887	0.0153327	FALSE	FALSE	0.0153327
Anterior_IntraParietal_Area_R	Area_posterior_10p_R	0.333	0.966387	0.201726	0.109158	0.0925677	FALSE	FALSE	0.0925677
Anterior_IntraParietal_Area_R	Area_posterior_24_R	0.899	0.997701	0.108501	0.0965077	0.0119929	FALSE	FALSE	0.0119929
Anterior_IntraParietal_Area_R	Area_posterior_47r_R	0.469	0.978061	0.0712764	0.139446	-0.0681696	FALSE	FALSE	0.0681696
Anterior_IntraParietal_Area_R	Area_Posterior_Insular_1_R	0.015	0.840737	-0.0681185	0.179898	-0.248017	TRUE	FALSE	0.248017
Anterior_IntraParietal_Area_R	Area_s32_R	0.923	0.998237	0.128344	0.120959	0.00738528	FALSE	FALSE	0.00738528
Anterior_IntraParietal_Area_R	Area_STGa_R	0.168	0.936823	0.257786	0.116307	0.141479	FALSE	FALSE	0.141479
Anterior_IntraParietal_Area_R	Area_STSd_anterior_R	0.293	0.959933	-0.0525272	0.0517826	-0.10431	FALSE	FALSE	0.10431
Anterior_IntraParietal_Area_R	Area_STSd_posterior_R	0.331	0.966387	0.0518296	0.147981	-0.0961513	FALSE	FALSE	0.0961513
Anterior_IntraParietal_Area_R	Area_STSv_anterior_R	0.175	0.939507	0.248264	0.106862	0.141401	FALSE	FALSE	0.141401
Anterior_IntraParietal_Area_R	Area_STSv_posterior_R	0.305	0.963527	0.256864	0.157305	0.0995587	FALSE	FALSE	0.0995587
Anterior_IntraParietal_Area_R	Area_TE1_anterior_R	0.27	0.956436	0.230343	0.124189	0.106154	FALSE	FALSE	0.106154
Anterior_IntraParietal_Area_R	Area_TE1_Middle_R	0.319	0.965116	0.303428	0.215776	0.087652	FALSE	FALSE	0.087652
Anterior_IntraParietal_Area_R	Area_TE1_posterior_R	0.74	0.990882	0.281236	0.251553	0.0296824	FALSE	FALSE	0.0296824
Anterior_IntraParietal_Area_R	Area_TE2_anterior_R	0.101	0.923226	0.306931	0.161919	0.145011	FALSE	FALSE	0.145011
Anterior_IntraParietal_Area_R	Area_TE2_posterior_R	0.019	0.85748	0.35592	0.154629	0.201291	TRUE	FALSE	0.201291
Anterior_IntraParietal_Area_R	Area_TemporoParietoOccipital_Junction_1_R	0.671	0.988401	0.191067	0.230246	-0.0391796	FALSE	FALSE	0.0391796
Anterior_IntraParietal_Area_R	Area_TemporoParietoOccipital_Junction_2_R	0.539	0.982621	0.144647	0.198227	-0.0535797	FALSE	FALSE	0.0535797
Anterior_IntraParietal_Area_R	Area_TemporoParietoOccipital_Junction_3_R	0.646	0.988357	0.104494	0.061268	0.0432261	FALSE	FALSE	0.0432261
Anterior_IntraParietal_Area_R	Area_TF_R	0.533	0.981915	0.249712	0.195984	0.0537279	FALSE	FALSE	0.0537279
Anterior_IntraParietal_Area_R	Area_TG_dorsal_R	0.337	0.968115	0.186956	0.0863942	0.100562	FALSE	FALSE	0.100562
Anterior_IntraParietal_Area_R	Area_TG_Ventral_R	0.642	0.988357	0.206297	0.162537	0.0437597	FALSE	FALSE	0.0437597
Anterior_IntraParietal_Area_R	Area_V3CD_R	0.262	0.955651	0.159277	0.054589	0.104688	FALSE	FALSE	0.104688
Anterior_IntraParietal_Area_R	Area_V4t_R	0.97	0.998822	0.08815	0.0845526	0.0035974	FALSE	FALSE	0.0035974
Anterior_IntraParietal_Area_R	Area_V6A_R	0.812	0.994036	0.137978	0.117263	0.0207158	FALSE	FALSE	0.0207158
Anterior_IntraParietal_Area_R	Auditory_4_Complex_R	0.946	0.998569	0.122027	0.12794	-0.0059122	FALSE	FALSE	0.0059122
Anterior_IntraParietal_Area_R	Auditory_5_Complex_R	0.731	0.990882	0.140547	0.108258	0.0322887	FALSE	FALSE	0.0322887
Anterior_IntraParietal_Area_R	Brain-Stem	0.372	0.969841	0.135173	0.215592	-0.0804185	FALSE	FALSE	0.0804185
Anterior_IntraParietal_Area_R	Dorsal_Transitional_Visual_Area_R	0.18	0.941829	0.25315	0.121703	0.131448	FALSE	FALSE	0.131448
Anterior_IntraParietal_Area_R	Entorhinal_Cortex_R	0.465	0.978061	0.194262	0.117857	0.0764051	FALSE	FALSE	0.0764051
Anterior_IntraParietal_Area_R	Insular_Granular_Complex_R	0.931	0.998386	0.247474	0.239043	0.00843157	FALSE	FALSE	0.00843157
Anterior_IntraParietal_Area_R	l_anterior hypothalamic area	0.178	0.940873	-0.02592	0.106546	-0.132466	FALSE	FALSE	0.132466
Anterior_IntraParietal_Area_R	l_arcuate hypothalamic nucleus	0.372	0.969841	0.0225999	0.105851	-0.083251	FALSE	FALSE	0.083251
Anterior_IntraParietal_Area_R	l_bed nucleus of the stria terminalis	0.931	0.998386	0.0690752	0.0612013	0.00787387	FALSE	FALSE	0.00787387
Anterior_IntraParietal_Area_R	l_dorsal periventricular hypothalamic nucleus	0.652	0.988357	0.0388758	0.0775709	-0.0386951	FALSE	FALSE	0.0386951
Anterior_IntraParietal_Area_R	l_dorsomedial hypothalamic nucleus	0.016	0.840737	0.00848415	0.244546	-0.236062	TRUE	FALSE	0.236062
Anterior_IntraParietal_Area_R	l_inferior thalamic peduncle	0.793	0.992419	0.193166	0.22131	-0.0281441	FALSE	FALSE	0.0281441
Anterior_IntraParietal_Area_R	l_lateral hypothalamus	0.192	0.942937	0.0899881	0.218789	-0.128801	FALSE	FALSE	0.128801
Anterior_IntraParietal_Area_R	l_mammillary bodies	0.207	0.947078	0.0453994	0.156244	-0.110844	FALSE	FALSE	0.110844
Anterior_IntraParietal_Area_R	l_medial preoptic nucleus	0.331	0.966387	0.00332553	0.101724	-0.0983984	FALSE	FALSE	0.0983984
Anterior_IntraParietal_Area_R	l_nucleus basalis of Meynert	0.302	0.962218	0.099843	0.196031	-0.0961879	FALSE	FALSE	0.0961879
Anterior_IntraParietal_Area_R	l_paraventricular nucleus	0.033	0.889742	-0.00327573	0.192606	-0.195881	TRUE	FALSE	0.195881
Anterior_IntraParietal_Area_R	l_periventricular hypothalamic nucleus	0.207	0.947078	-0.00228751	0.116233	-0.118521	FALSE	FALSE	0.118521
Anterior_IntraParietal_Area_R	l_posterior hypotahalamic nucleus	0.209	0.947357	0.0981558	0.217515	-0.119359	FALSE	FALSE	0.119359
Anterior_IntraParietal_Area_R	l_red nucleus	0.416	0.973195	0.126618	0.203731	-0.0771122	FALSE	FALSE	0.0771122
Anterior_IntraParietal_Area_R	l_substantia nigra	0.8	0.993142	0.223973	0.202205	0.0217685	FALSE	FALSE	0.0217685
Anterior_IntraParietal_Area_R	l_subthalamic nucleus	0.462	0.977956	0.255551	0.184447	0.0711037	FALSE	FALSE	0.0711037
Anterior_IntraParietal_Area_R	l_suprachiasmatic hypothalamic nucleus	0.248	0.95367	-0.084489	0.0194466	-0.103936	FALSE	FALSE	0.103936
Anterior_IntraParietal_Area_R	l_supraoptic hypothalamic nucleus	0.045	0.892933	-0.0620799	0.125034	-0.187114	TRUE	FALSE	0.187114
Anterior_IntraParietal_Area_R	l_tuberomammillary hypothalamic nucleus	0.054	0.900939	-0.0186719	0.158095	-0.176767	FALSE	FALSE	0.176767
Anterior_IntraParietal_Area_R	l_ventromedial hypothalamus	0.089	0.918301	0.00902611	0.172687	-0.16366	FALSE	FALSE	0.16366
Anterior_IntraParietal_Area_R	l_zona incerta	0.888	0.996704	0.237978	0.225311	0.0126679	FALSE	FALSE	0.0126679
Anterior_IntraParietal_Area_R	Lateral_Belt_Complex_R	0.644	0.988357	0.181861	0.226726	-0.0448652	FALSE	FALSE	0.0448652
Anterior_IntraParietal_Area_R	Left-Accessory-Basal-nucleus	0.445	0.975009	0.226555	0.162322	0.0642327	FALSE	FALSE	0.0642327
Anterior_IntraParietal_Area_R	Left-Accumbens-area	0.309	0.964585	0.236329	0.144076	0.0922531	FALSE	FALSE	0.0922531
Anterior_IntraParietal_Area_R	Left-Amygdala	0.264	0.956147	0.161906	0.261651	-0.099745	FALSE	FALSE	0.099745
Anterior_IntraParietal_Area_R	Left-Anterior-amygdaloid-area-AAA	0.18	0.941829	0.237438	0.116708	0.120729	FALSE	FALSE	0.120729
Anterior_IntraParietal_Area_R	Left-Basal-nucleus	0.904	0.997873	0.240517	0.251427	-0.0109091	FALSE	FALSE	0.0109091
Anterior_IntraParietal_Area_R	Left-Caudate	0.733	0.990882	0.173849	0.143465	0.0303844	FALSE	FALSE	0.0303844
Anterior_IntraParietal_Area_R	Left-Central-nucleus	0.151	0.933741	0.220315	0.0859248	0.13439	FALSE	FALSE	0.13439
Anterior_IntraParietal_Area_R	Left-Cerebellum-Cortex	0.959	0.998569	0.193049	0.187985	0.00506457	FALSE	FALSE	0.00506457
Anterior_IntraParietal_Area_R	Left-Cortical-nucleus	0.281	0.959077	0.136605	0.0395826	0.0970225	FALSE	FALSE	0.0970225
Anterior_IntraParietal_Area_R	Left-Corticoamygdaloid-transitio	0.993	0.99941	0.202825	0.201606	0.00121939	FALSE	FALSE	0.00121939
Anterior_IntraParietal_Area_R	Left-Hippocampus	0.111	0.92546	0.259666	0.128251	0.131415	FALSE	FALSE	0.131415
Anterior_IntraParietal_Area_R	Left-Lateral-nucleus	0.375	0.970649	0.163759	0.243794	-0.0800345	FALSE	FALSE	0.0800345
Anterior_IntraParietal_Area_R	Left-Medial-nucleus	0.13	0.929355	0.119537	-0.0374007	0.156938	FALSE	FALSE	0.156938
Anterior_IntraParietal_Area_R	Left-Pallidum	0.923	0.998237	0.183539	0.19339	-0.00985119	FALSE	FALSE	0.00985119
Anterior_IntraParietal_Area_R	Left-Paralaminar-nucleus	0.202	0.946075	0.178098	0.293623	-0.115525	FALSE	FALSE	0.115525
Anterior_IntraParietal_Area_R	Left-Putamen	0.95	0.998569	0.146447	0.15347	-0.00702238	FALSE	FALSE	0.00702238
Anterior_IntraParietal_Area_R	Left-Thalamus	0.782	0.991733	0.254391	0.280522	-0.026131	FALSE	FALSE	0.026131
Anterior_IntraParietal_Area_R	Left-VentralDC	0.727	0.990552	0.202462	0.168342	0.0341196	FALSE	FALSE	0.0341196
Anterior_IntraParietal_Area_R	Medial_Belt_Complex_R	0.13	0.929355	0.184301	0.306635	-0.122334	FALSE	FALSE	0.122334
Anterior_IntraParietal_Area_R	Para-Insular_Area_R	0.744	0.990884	0.156852	0.190018	-0.0331664	FALSE	FALSE	0.0331664
Anterior_IntraParietal_Area_R	ParaBelt_Complex_R	0.425	0.973431	0.139978	0.213632	-0.0736545	FALSE	FALSE	0.0736545
Anterior_IntraParietal_Area_R	ParaHippocampal_Area_1_R	0.998	0.999942	-8.95e-05	-0.000185	9.58e-05	FALSE	FALSE	9.58e-05
Anterior_IntraParietal_Area_R	ParaHippocampal_Area_2_R	0.219	0.948373	0.0342636	0.151442	-0.117178	FALSE	FALSE	0.117178
Anterior_IntraParietal_Area_R	ParaHippocampal_Area_3_R	0.553	0.983113	0.183959	0.134903	0.0490554	FALSE	FALSE	0.0490554
Anterior_IntraParietal_Area_R	Perirhinal_Ectorhinal_Cortex_R	0.049	0.893233	0.207418	0.0238589	0.183559	TRUE	FALSE	0.183559
Anterior_IntraParietal_Area_R	Posterior_OFC_Complex_R	0.217	0.948373	0.161852	0.270697	-0.108845	FALSE	FALSE	0.108845
Anterior_IntraParietal_Area_R	PreSubiculum_R	0.39	0.970908	0.0579281	-0.0209481	0.0788761	FALSE	FALSE	0.0788761
Anterior_IntraParietal_Area_R	ProStriate_Area_R	0.187	0.942533	0.179829	0.0723224	0.107506	FALSE	FALSE	0.107506
Anterior_IntraParietal_Area_R	r_anterior hypothalamic area	0.133	0.930916	0.00235592	0.149233	-0.146877	FALSE	FALSE	0.146877
Anterior_IntraParietal_Area_R	r_arcuate hypothalamic nucleus	0.332	0.966387	7.83e-05	0.0972993	-0.097221	FALSE	FALSE	0.097221
Anterior_IntraParietal_Area_R	r_bed nucleus of the stria terminalis	0.648	0.988357	0.107213	0.147133	-0.0399199	FALSE	FALSE	0.0399199
Anterior_IntraParietal_Area_R	r_dorsal periventricular hypothalamic nucleus	0.805	0.993485	0.0366951	0.0608433	-0.0241482	FALSE	FALSE	0.0241482
Anterior_IntraParietal_Area_R	r_dorsomedial hypothalamic nucleus	0.023	0.871913	-0.0280263	0.197257	-0.225283	TRUE	FALSE	0.225283
Anterior_IntraParietal_Area_R	r_inferior thalamic peduncle	0.935	0.998405	0.143708	0.13631	0.00739741	FALSE	FALSE	0.00739741
Anterior_IntraParietal_Area_R	r_lateral hypothalamus	0.213	0.947679	0.0961802	0.210554	-0.114374	FALSE	FALSE	0.114374
Anterior_IntraParietal_Area_R	r_mammillary bodies	0.137	0.930916	0.046878	0.181882	-0.135004	FALSE	FALSE	0.135004
Anterior_IntraParietal_Area_R	r_medial preoptic nucleus	0.243	0.953516	0.0355715	0.143925	-0.108353	FALSE	FALSE	0.108353
Anterior_IntraParietal_Area_R	r_nucleus basalis of Meynert	0.66	0.988357	0.124463	0.169102	-0.0446393	FALSE	FALSE	0.0446393
Anterior_IntraParietal_Area_R	r_paraventricular nucleus	0.025	0.872399	-0.00586584	0.197475	-0.20334	TRUE	FALSE	0.20334
Anterior_IntraParietal_Area_R	r_periventricular hypothalamic nucleus	0.109	0.92546	-0.0324507	0.119134	-0.151584	FALSE	FALSE	0.151584
Anterior_IntraParietal_Area_R	r_posterior hypotahalamic nucleus	0.046	0.892944	0.0479018	0.238879	-0.190977	TRUE	FALSE	0.190977
Anterior_IntraParietal_Area_R	r_red nucleus	0.173	0.938127	0.113602	0.241659	-0.128056	FALSE	FALSE	0.128056
Anterior_IntraParietal_Area_R	r_substantia nigra	0.663	0.988385	0.226227	0.182159	0.0440682	FALSE	FALSE	0.0440682
Anterior_IntraParietal_Area_R	r_subthalamic nucleus	0.947	0.998569	0.202339	0.209181	-0.00684223	FALSE	FALSE	0.00684223
Anterior_IntraParietal_Area_R	r_suprachiasmatic hypothalamic nucleus	0.348	0.969685	-0.0291426	0.0537669	-0.0829095	FALSE	FALSE	0.0829095
Anterior_IntraParietal_Area_R	r_supraoptic hypothalamic nucleus	0.089	0.918301	-0.00792929	0.149736	-0.157665	FALSE	FALSE	0.157665
Anterior_IntraParietal_Area_R	r_tuberomammillary hypothalamic nucleus	0.082	0.917033	0.0513923	0.222686	-0.171294	FALSE	FALSE	0.171294
Anterior_IntraParietal_Area_R	r_ventromedial hypothalamus	0.138	0.931598	0.00802527	0.152615	-0.14459	FALSE	FALSE	0.14459
Anterior_IntraParietal_Area_R	r_zona incerta	0.514	0.980688	0.162709	0.222723	-0.060014	FALSE	FALSE	0.060014
Anterior_IntraParietal_Area_R	Right-Accessory-Basal-nucleus	0.541	0.982621	0.235645	0.182946	0.0526998	FALSE	FALSE	0.0526998
Anterior_IntraParietal_Area_R	Right-Accumbens-area	0.357	0.969841	0.219707	0.134019	0.0856874	FALSE	FALSE	0.0856874
Anterior_IntraParietal_Area_R	Right-Amygdala	0.873	0.996086	0.262419	0.248488	0.0139306	FALSE	FALSE	0.0139306
Anterior_IntraParietal_Area_R	Right-Anterior-amygdaloid-area-AAA	0.977	0.999183	0.182873	0.185953	-0.00307927	FALSE	FALSE	0.00307927
Anterior_IntraParietal_Area_R	Right-Basal-nucleus	0.82	0.994036	0.237077	0.217656	0.0194207	FALSE	FALSE	0.0194207
Anterior_IntraParietal_Area_R	Right-Caudate	0.699	0.988451	0.152542	0.117083	0.0354589	FALSE	FALSE	0.0354589
Anterior_IntraParietal_Area_R	Right-Central-nucleus	0.821	0.994036	0.165061	0.143223	0.0218378	FALSE	FALSE	0.0218378
Anterior_IntraParietal_Area_R	Right-Cerebellum-Cortex	0.597	0.984794	0.231732	0.18021	0.0515221	FALSE	FALSE	0.0515221
Anterior_IntraParietal_Area_R	Right-Cortical-nucleus	0.84	0.994826	0.170196	0.149165	0.0210313	FALSE	FALSE	0.0210313
Anterior_IntraParietal_Area_R	Right-Corticoamygdaloid-transitio	0.741	0.990882	0.214001	0.185586	0.0284144	FALSE	FALSE	0.0284144
Anterior_IntraParietal_Area_R	Right-Hippocampus	0.961	0.998578	0.220501	0.216331	0.00417086	FALSE	FALSE	0.00417086
Anterior_IntraParietal_Area_R	Right-Lateral-nucleus	0.767	0.991536	0.236444	0.209875	0.0265696	FALSE	FALSE	0.0265696
Anterior_IntraParietal_Area_R	Right-Medial-nucleus	0.816	0.994036	0.0642696	0.0901768	-0.0259073	FALSE	FALSE	0.0259073
Anterior_IntraParietal_Area_R	Right-Pallidum	0.69	0.988401	0.248075	0.209539	0.0385352	FALSE	FALSE	0.0385352
Anterior_IntraParietal_Area_R	Right-Paralaminar-nucleus	0.42	0.973261	0.162296	0.236817	-0.0745217	FALSE	FALSE	0.0745217
Anterior_IntraParietal_Area_R	Right-Putamen	0.955	0.998569	0.169666	0.164687	0.00497844	FALSE	FALSE	0.00497844
Anterior_IntraParietal_Area_R	Right-Thalamus	0.599	0.984921	0.244604	0.294282	-0.0496785	FALSE	FALSE	0.0496785
Anterior_IntraParietal_Area_R	Right-VentralDC	0.891	0.99711	0.205007	0.219897	-0.0148898	FALSE	FALSE	0.0148898
Anterior_IntraParietal_Area_R	Ventral_Visual_Complex_R	0.853	0.995003	0.224055	0.243922	-0.0198669	FALSE	FALSE	0.0198669
Anterior_IntraParietal_Area_R	VentroMedial_Visual_Area_1_R	0.817	0.994036	0.134205	0.109112	0.0250931	FALSE	FALSE	0.0250931
Anterior_IntraParietal_Area_R	VentroMedial_Visual_Area_2_R	0.977	0.999183	0.082511	0.0852321	-0.00272113	FALSE	FALSE	0.00272113
Anterior_IntraParietal_Area_R	VentroMedial_Visual_Area_3_R	0.981	0.999212	0.154717	0.152003	0.00271416	FALSE	FALSE	0.00271416
Anterior_Ventral_Insular_Area_L	Anterior_24_prime_R	0.456	0.976956	0.12493	0.203011	-0.0780806	FALSE	FALSE	0.0780806
Anterior_Ventral_Insular_Area_L	Anterior_Agranular_Insula_Complex_L	0.489	0.97876	0.338591	0.401715	-0.0631239	FALSE	FALSE	0.0631239
Anterior_Ventral_Insular_Area_L	Anterior_Agranular_Insula_Complex_R	0.065	0.90765	0.253304	0.423467	-0.170163	FALSE	FALSE	0.170163
Anterior_Ventral_Insular_Area_L	Anterior_IntraParietal_Area_L	0.012	0.830808	-0.0052904	0.230439	-0.23573	TRUE	FALSE	0.23573
Anterior_Ventral_Insular_Area_L	Anterior_IntraParietal_Area_R	0.894	0.997375	0.214662	0.225509	-0.0108467	FALSE	FALSE	0.0108467
Anterior_Ventral_Insular_Area_L	Anterior_Ventral_Insular_Area_R	0.122	0.927769	0.581882	0.677464	-0.0955822	FALSE	FALSE	0.0955822
Anterior_Ventral_Insular_Area_L	Area_1_R	0.484	0.978636	0.329492	0.269633	0.0598595	FALSE	FALSE	0.0598595
Anterior_Ventral_Insular_Area_L	Area_10d_R	0.294	0.960369	0.317864	0.404495	-0.0866317	FALSE	FALSE	0.0866317
Anterior_Ventral_Insular_Area_L	Area_10r_R	0.568	0.984375	0.286232	0.232921	0.0533105	FALSE	FALSE	0.0533105
Anterior_Ventral_Insular_Area_L	Area_10v_R	0.825	0.994036	0.270341	0.251369	0.018972	FALSE	FALSE	0.018972
Anterior_Ventral_Insular_Area_L	Area_11l_R	0.375	0.970649	0.338643	0.260655	0.0779884	FALSE	FALSE	0.0779884
Anterior_Ventral_Insular_Area_L	Area_13l_R	0.395	0.971101	0.359216	0.429405	-0.0701892	FALSE	FALSE	0.0701892
Anterior_Ventral_Insular_Area_L	Area_2_R	0.064	0.907565	0.0673504	0.247854	-0.180504	FALSE	FALSE	0.180504
Anterior_Ventral_Insular_Area_L	Area_23c_R	0.425	0.973431	0.207563	0.284996	-0.0774323	FALSE	FALSE	0.0774323
Anterior_Ventral_Insular_Area_L	Area_23d_R	0.968	0.998677	0.32606	0.328979	-0.00291828	FALSE	FALSE	0.00291828
Anterior_Ventral_Insular_Area_L	Area_25_L	0.032	0.889742	0.235227	0.435294	-0.200067	TRUE	FALSE	0.200067
Anterior_Ventral_Insular_Area_L	Area_25_R	0.032	0.889742	0.227432	0.430147	-0.202715	TRUE	FALSE	0.202715
Anterior_Ventral_Insular_Area_L	Area_31a_L	0.174	0.9389	0.124039	0.255802	-0.131763	FALSE	FALSE	0.131763
Anterior_Ventral_Insular_Area_L	Area_31a_R	0.675	0.988401	0.177426	0.215258	-0.0378323	FALSE	FALSE	0.0378323
Anterior_Ventral_Insular_Area_L	Area_31p_ventral_R	0.462	0.977956	0.288913	0.348703	-0.0597897	FALSE	FALSE	0.0597897
Anterior_Ventral_Insular_Area_L	Area_31pd_L	0.087	0.917033	0.0939419	0.262466	-0.168524	FALSE	FALSE	0.168524
Anterior_Ventral_Insular_Area_L	Area_31pd_R	0.849	0.994826	0.193585	0.208547	-0.0149623	FALSE	FALSE	0.0149623
Anterior_Ventral_Insular_Area_L	Area_33_prime_R	0.146	0.933741	0.0453153	0.180662	-0.135346	FALSE	FALSE	0.135346
Anterior_Ventral_Insular_Area_L	Area_3a_R	0.165	0.936823	0.127734	0.251231	-0.123498	FALSE	FALSE	0.123498
Anterior_Ventral_Insular_Area_L	Area_43_R	0.609	0.986451	0.36217	0.319821	0.0423492	FALSE	FALSE	0.0423492
Anterior_Ventral_Insular_Area_L	Area_44_R	0.518	0.981069	0.271309	0.326157	-0.0548477	FALSE	FALSE	0.0548477
Anterior_Ventral_Insular_Area_L	Area_45_R	0.054	0.900939	0.226968	0.394898	-0.167931	FALSE	FALSE	0.167931
Anterior_Ventral_Insular_Area_L	Area_46_R	0.154	0.934218	0.140664	0.285616	-0.144952	FALSE	FALSE	0.144952
Anterior_Ventral_Insular_Area_L	Area_47l_(47_lateral)_R	0.739	0.990882	0.341685	0.367953	-0.0262679	FALSE	FALSE	0.0262679
Anterior_Ventral_Insular_Area_L	Area_47m_R	0.715	0.989841	0.374869	0.344161	0.0307078	FALSE	FALSE	0.0307078
Anterior_Ventral_Insular_Area_L	Area_47s_R	0.287	0.95966	0.428426	0.516464	-0.0880379	FALSE	FALSE	0.0880379
Anterior_Ventral_Insular_Area_L	Area_52_R	0	0	0.104091	0.440338	-0.336247	TRUE	TRUE	0.336247
Anterior_Ventral_Insular_Area_L	Area_55b_R	0.631	0.988022	0.106067	0.0614191	0.0446478	FALSE	FALSE	0.0446478
Anterior_Ventral_Insular_Area_L	Area_5L_R	0.253	0.95367	0.179373	0.305126	-0.125753	FALSE	FALSE	0.125753
Anterior_Ventral_Insular_Area_L	Area_5m_R	0.266	0.956147	0.272886	0.160722	0.112164	FALSE	FALSE	0.112164
Anterior_Ventral_Insular_Area_L	Area_5m_ventral_R	0.384	0.970908	0.210164	0.289159	-0.0789948	FALSE	FALSE	0.0789948
Anterior_Ventral_Insular_Area_L	Area_6_anterior_R	0.422	0.973431	0.168323	0.23887	-0.0705465	FALSE	FALSE	0.0705465
Anterior_Ventral_Insular_Area_L	Area_6m_anterior_R	0.125	0.928301	0.141185	0.290687	-0.149503	FALSE	FALSE	0.149503
Anterior_Ventral_Insular_Area_L	Area_6mp_R	0.028	0.877161	0.0975099	0.313822	-0.216312	TRUE	FALSE	0.216312
Anterior_Ventral_Insular_Area_L	Area_7m_R	0.192	0.942937	0.268656	0.374613	-0.105958	FALSE	FALSE	0.105958
Anterior_Ventral_Insular_Area_L	Area_7PC_R	0.271	0.956436	0.169334	0.272149	-0.102815	FALSE	FALSE	0.102815
Anterior_Ventral_Insular_Area_L	Area_8Ad_R	0.708	0.989277	0.228154	0.265341	-0.0371871	FALSE	FALSE	0.0371871
Anterior_Ventral_Insular_Area_L	Area_8Av_R	0.403	0.971857	0.254854	0.176194	0.0786597	FALSE	FALSE	0.0786597
Anterior_Ventral_Insular_Area_L	Area_8B_Lateral_R	0.172	0.937883	0.324814	0.445394	-0.12058	FALSE	FALSE	0.12058
Anterior_Ventral_Insular_Area_L	Area_8BM_R	0.215	0.947679	0.314747	0.421702	-0.106955	FALSE	FALSE	0.106955
Anterior_Ventral_Insular_Area_L	Area_8C_R	0.534	0.98201	0.0994854	0.16056	-0.0610744	FALSE	FALSE	0.0610744
Anterior_Ventral_Insular_Area_L	Area_9_anterior_R	0.553	0.983113	0.269281	0.326823	-0.0575421	FALSE	FALSE	0.0575421
Anterior_Ventral_Insular_Area_L	Area_9_Middle_R	0.713	0.989795	0.391362	0.421551	-0.0301893	FALSE	FALSE	0.0301893
Anterior_Ventral_Insular_Area_L	Area_9_Posterior_R	0.249	0.95367	0.315429	0.209881	0.105548	FALSE	FALSE	0.105548
Anterior_Ventral_Insular_Area_L	Area_9-46d_R	0.23	0.950652	0.124437	0.236312	-0.111875	FALSE	FALSE	0.111875
Anterior_Ventral_Insular_Area_L	Area_a24_R	0.772	0.991559	0.2268	0.254872	-0.0280725	FALSE	FALSE	0.0280725
Anterior_Ventral_Insular_Area_L	Area_anterior_10p_R	0.971	0.998949	0.251166	0.254386	-0.00321928	FALSE	FALSE	0.00321928
Anterior_Ventral_Insular_Area_L	Area_anterior_32_prime_L	0.662	0.988357	0.236952	0.193439	0.0435134	FALSE	FALSE	0.0435134
Anterior_Ventral_Insular_Area_L	Area_anterior_32_prime_R	0.773	0.991559	0.272117	0.246448	0.0256692	FALSE	FALSE	0.0256692
Anterior_Ventral_Insular_Area_L	Area_anterior_47r_R	0.704	0.988988	0.267172	0.301294	-0.0341214	FALSE	FALSE	0.0341214
Anterior_Ventral_Insular_Area_L	Area_anterior_9-46v_R	0.023	0.871913	0.0670733	0.271513	-0.204439	TRUE	FALSE	0.204439
Anterior_Ventral_Insular_Area_L	Area_dorsal_23_a+b_R	0.651	0.988357	0.332361	0.374356	-0.0419949	FALSE	FALSE	0.0419949
Anterior_Ventral_Insular_Area_L	Area_dorsal_32_R	0.321	0.965423	0.214792	0.305775	-0.0909837	FALSE	FALSE	0.0909837
Anterior_Ventral_Insular_Area_L	Area_Frontal_Opercular_5_L	0.252	0.95367	0.798098	0.752904	0.0451938	FALSE	FALSE	0.0451938
Anterior_Ventral_Insular_Area_L	Area_Frontal_Opercular_5_R	0.319	0.965116	0.516464	0.587523	-0.071059	FALSE	FALSE	0.071059
Anterior_Ventral_Insular_Area_L	Area_FST_L	0.336	0.967635	0.157012	0.246689	-0.0896772	FALSE	FALSE	0.0896772
Anterior_Ventral_Insular_Area_L	Area_FST_R	0.614	0.986713	0.179547	0.219639	-0.040092	FALSE	FALSE	0.040092
Anterior_Ventral_Insular_Area_L	Area_IFJa_R	0.57	0.984418	0.179541	0.134427	0.0451139	FALSE	FALSE	0.0451139
Anterior_Ventral_Insular_Area_L	Area_IFJp_R	0.09	0.919028	0.267038	0.0848491	0.182189	FALSE	FALSE	0.182189
Anterior_Ventral_Insular_Area_L	Area_IFSa_R	0.209	0.947357	0.214428	0.330817	-0.116389	FALSE	FALSE	0.116389
Anterior_Ventral_Insular_Area_L	Area_IFSp_R	0.686	0.988401	0.297678	0.333903	-0.0362248	FALSE	FALSE	0.0362248
Anterior_Ventral_Insular_Area_L	Area_IntraParietal_0_L	0.17	0.937657	0.0117234	0.141814	-0.130091	FALSE	FALSE	0.130091
Anterior_Ventral_Insular_Area_L	Area_IntraParietal_0_R	0.227	0.950534	0.00581208	0.117618	-0.111806	FALSE	FALSE	0.111806
Anterior_Ventral_Insular_Area_L	Area_IntraParietal_1_L	0.03	0.887571	0.0205699	0.208413	-0.187843	TRUE	FALSE	0.187843
Anterior_Ventral_Insular_Area_L	Area_IntraParietal_1_R	0.093	0.919028	0.301564	0.153117	0.148447	FALSE	FALSE	0.148447
Anterior_Ventral_Insular_Area_L	Area_IntraParietal_2_L	0.208	0.947195	0.0887079	0.216044	-0.127336	FALSE	FALSE	0.127336
Anterior_Ventral_Insular_Area_L	Area_IntraParietal_2_R	0.586	0.984447	0.212453	0.262511	-0.0500581	FALSE	FALSE	0.0500581
Anterior_Ventral_Insular_Area_L	Area_Lateral_IntraParietal_dorsal_R	0.216	0.948182	0.191914	0.0747432	0.117171	FALSE	FALSE	0.117171
Anterior_Ventral_Insular_Area_L	Area_Lateral_IntraParietal_ventral_R	0.56	0.983878	0.22682	0.170108	0.0567115	FALSE	FALSE	0.0567115
Anterior_Ventral_Insular_Area_L	Area_Lateral_Occipital_1_R	0.985	0.999212	0.137581	0.135562	0.00201912	FALSE	FALSE	0.00201912
Anterior_Ventral_Insular_Area_L	Area_Lateral_Occipital_2_R	0.667	0.988401	0.154597	0.193835	-0.0392378	FALSE	FALSE	0.0392378
Anterior_Ventral_Insular_Area_L	Area_Lateral_Occipital_3_L	0.966	0.998677	0.149227	0.145328	0.00389815	FALSE	FALSE	0.00389815
Anterior_Ventral_Insular_Area_L	Area_Lateral_Occipital_3_R	0.014	0.840737	0.0216198	0.255287	-0.233667	TRUE	FALSE	0.233667
Anterior_Ventral_Insular_Area_L	Area_OP1-SII_R	0.44	0.974566	0.26779	0.33806	-0.0702691	FALSE	FALSE	0.0702691
Anterior_Ventral_Insular_Area_L	Area_OP2-3-VS_R	0.433	0.973613	0.410166	0.34683	0.0633355	FALSE	FALSE	0.0633355
Anterior_Ventral_Insular_Area_L	Area_OP4-PV_R	0.373	0.970434	0.344241	0.428322	-0.0840808	FALSE	FALSE	0.0840808
Anterior_Ventral_Insular_Area_L	Area_p32_prime_R	0.237	0.953516	0.211656	0.310941	-0.0992842	FALSE	FALSE	0.0992842
Anterior_Ventral_Insular_Area_L	Area_p32_R	0.836	0.99456	0.108831	0.128278	-0.0194466	FALSE	FALSE	0.0194466
Anterior_Ventral_Insular_Area_L	Area_PF_Complex_L	0.07	0.90765	0.181918	0.339736	-0.157818	FALSE	FALSE	0.157818
Anterior_Ventral_Insular_Area_L	Area_PF_Complex_R	0.126	0.928476	0.279725	0.41184	-0.132115	FALSE	FALSE	0.132115
Anterior_Ventral_Insular_Area_L	Area_PF_Opercular_L	0.833	0.994329	0.286624	0.306123	-0.0194992	FALSE	FALSE	0.0194992
Anterior_Ventral_Insular_Area_L	Area_PF_Opercular_R	0.516	0.980772	0.195047	0.254427	-0.0593792	FALSE	FALSE	0.0593792
Anterior_Ventral_Insular_Area_L	Area_PFcm_R	0.676	0.988401	0.214249	0.253089	-0.03884	FALSE	FALSE	0.03884
Anterior_Ventral_Insular_Area_L	Area_PFm_Complex_L	0.651	0.988357	0.174403	0.21612	-0.0417168	FALSE	FALSE	0.0417168
Anterior_Ventral_Insular_Area_L	Area_PFm_Complex_R	0.451	0.975856	0.267086	0.198618	0.0684683	FALSE	FALSE	0.0684683
Anterior_Ventral_Insular_Area_L	Area_PFt_L	0.997	0.999865	0.220512	0.221036	-0.000524	FALSE	FALSE	0.000524
Anterior_Ventral_Insular_Area_L	Area_PFt_R	0.105	0.925082	0.122253	0.276778	-0.154525	FALSE	FALSE	0.154525
Anterior_Ventral_Insular_Area_L	Area_PGi_L	0.92	0.998196	0.185274	0.176556	0.00871798	FALSE	FALSE	0.00871798
Anterior_Ventral_Insular_Area_L	Area_PGi_R	0.318	0.965116	0.222403	0.135146	0.0872563	FALSE	FALSE	0.0872563
Anterior_Ventral_Insular_Area_L	Area_PGp_L	0.982	0.999212	0.124657	0.126743	-0.00208577	FALSE	FALSE	0.00208577
Anterior_Ventral_Insular_Area_L	Area_PGp_R	0.111	0.92546	0.0870495	0.247378	-0.160329	FALSE	FALSE	0.160329
Anterior_Ventral_Insular_Area_L	Area_PGs_L	0.406	0.97198	0.11239	0.190357	-0.077967	FALSE	FALSE	0.077967
Anterior_Ventral_Insular_Area_L	Area_PGs_R	0.932	0.998402	0.193123	0.186212	0.00691075	FALSE	FALSE	0.00691075
Anterior_Ventral_Insular_Area_L	Area_PH_L	0.375	0.970649	0.219719	0.295672	-0.0759527	FALSE	FALSE	0.0759527
Anterior_Ventral_Insular_Area_L	Area_PH_R	0.004	0.729449	0.0725599	0.343876	-0.271316	TRUE	FALSE	0.271316
Anterior_Ventral_Insular_Area_L	Area_PHT_L	0.628	0.987927	0.29244	0.244596	0.0478439	FALSE	FALSE	0.0478439
Anterior_Ventral_Insular_Area_L	Area_PHT_R	0.708	0.989277	0.203619	0.237324	-0.0337052	FALSE	FALSE	0.0337052
Anterior_Ventral_Insular_Area_L	Area_posterior_10p_L	0.668	0.988401	0.252422	0.290862	-0.0384399	FALSE	FALSE	0.0384399
Anterior_Ventral_Insular_Area_L	Area_posterior_10p_R	0.623	0.987615	0.239554	0.278908	-0.0393541	FALSE	FALSE	0.0393541
Anterior_Ventral_Insular_Area_L	Area_posterior_24_L	0.06	0.903995	0.153909	0.31968	-0.165772	FALSE	FALSE	0.165772
Anterior_Ventral_Insular_Area_L	Area_Posterior_24_prime_R	0.896	0.997678	0.156774	0.171044	-0.0142702	FALSE	FALSE	0.0142702
Anterior_Ventral_Insular_Area_L	Area_posterior_24_R	0.953	0.998569	0.167897	0.172121	-0.00422352	FALSE	FALSE	0.00422352
Anterior_Ventral_Insular_Area_L	Area_posterior_47r_L	0.675	0.988401	0.331917	0.367641	-0.0357242	FALSE	FALSE	0.0357242
Anterior_Ventral_Insular_Area_L	Area_posterior_47r_R	0.234	0.95209	0.226632	0.327146	-0.100514	FALSE	FALSE	0.100514
Anterior_Ventral_Insular_Area_L	Area_posterior_9-46v_R	0.131	0.930707	0.187293	0.319162	-0.131869	FALSE	FALSE	0.131869
Anterior_Ventral_Insular_Area_L	Area_Posterior_Insular_1_L	0.647	0.988357	0.367008	0.404447	-0.0374391	FALSE	FALSE	0.0374391
Anterior_Ventral_Insular_Area_L	Area_Posterior_Insular_1_R	0.08	0.915909	0.17855	0.338793	-0.160243	FALSE	FALSE	0.160243
Anterior_Ventral_Insular_Area_L	Area_s32_L	0.025	0.872399	0.0367499	0.238449	-0.201699	TRUE	FALSE	0.201699
Anterior_Ventral_Insular_Area_L	Area_s32_R	0.55	0.982621	0.197944	0.252064	-0.0541202	FALSE	FALSE	0.0541202
Anterior_Ventral_Insular_Area_L	Area_STGa_L	0.081	0.917033	0.190529	0.337988	-0.147458	FALSE	FALSE	0.147458
Anterior_Ventral_Insular_Area_L	Area_STGa_R	0.931	0.998386	0.201896	0.194878	0.00701798	FALSE	FALSE	0.00701798
Anterior_Ventral_Insular_Area_L	Area_STSd_anterior_L	0.92	0.998196	0.119802	0.110436	0.00936523	FALSE	FALSE	0.00936523
Anterior_Ventral_Insular_Area_L	Area_STSd_anterior_R	0.098	0.920669	0.247959	0.09665	0.151309	FALSE	FALSE	0.151309
Anterior_Ventral_Insular_Area_L	Area_STSd_posterior_L	0.737	0.990882	0.225	0.254782	-0.0297819	FALSE	FALSE	0.0297819
Anterior_Ventral_Insular_Area_L	Area_STSd_posterior_R	0.569	0.984418	0.254845	0.202993	0.0518525	FALSE	FALSE	0.0518525
Anterior_Ventral_Insular_Area_L	Area_STSv_anterior_L	0.759	0.991536	0.285562	0.314251	-0.0286898	FALSE	FALSE	0.0286898
Anterior_Ventral_Insular_Area_L	Area_STSv_anterior_R	0.482	0.978636	0.279292	0.34217	-0.0628784	FALSE	FALSE	0.0628784
Anterior_Ventral_Insular_Area_L	Area_STSv_posterior_L	0.352	0.969841	0.283539	0.192338	0.0912011	FALSE	FALSE	0.0912011
Anterior_Ventral_Insular_Area_L	Area_STSv_posterior_R	0.982	0.999212	0.167635	0.17137	-0.00373494	FALSE	FALSE	0.00373494
Anterior_Ventral_Insular_Area_L	Area_TA2_R	0.986	0.999269	0.287155	0.288876	-0.00172187	FALSE	FALSE	0.00172187
Anterior_Ventral_Insular_Area_L	Area_TE1_anterior_L	0.151	0.933741	0.248238	0.373282	-0.125044	FALSE	FALSE	0.125044
Anterior_Ventral_Insular_Area_L	Area_TE1_anterior_R	0.065	0.90765	0.189236	0.350993	-0.161757	FALSE	FALSE	0.161757
Anterior_Ventral_Insular_Area_L	Area_TE1_Middle_L	0.274	0.957693	0.11886	0.212326	-0.0934658	FALSE	FALSE	0.0934658
Anterior_Ventral_Insular_Area_L	Area_TE1_Middle_R	0.214	0.947679	0.211133	0.310428	-0.099295	FALSE	FALSE	0.099295
Anterior_Ventral_Insular_Area_L	Area_TE1_posterior_L	0.537	0.982407	0.162408	0.221116	-0.0587084	FALSE	FALSE	0.0587084
Anterior_Ventral_Insular_Area_L	Area_TE1_posterior_R	0.023	0.871913	0.13326	0.317487	-0.184226	TRUE	FALSE	0.184226
Anterior_Ventral_Insular_Area_L	Area_TE2_anterior_L	0.328	0.965912	0.179486	0.262064	-0.0825782	FALSE	FALSE	0.0825782
Anterior_Ventral_Insular_Area_L	Area_TE2_anterior_R	0.637	0.988105	0.226494	0.26957	-0.0430758	FALSE	FALSE	0.0430758
Anterior_Ventral_Insular_Area_L	Area_TE2_posterior_L	0.883	0.996447	0.21857	0.206592	0.0119781	FALSE	FALSE	0.0119781
Anterior_Ventral_Insular_Area_L	Area_TE2_posterior_R	0.119	0.927334	0.316326	0.174872	0.141455	FALSE	FALSE	0.141455
Anterior_Ventral_Insular_Area_L	Area_TemporoParietoOccipital_Junction_1_L	0.149	0.933741	0.0981817	0.233989	-0.135807	FALSE	FALSE	0.135807
Anterior_Ventral_Insular_Area_L	Area_TemporoParietoOccipital_Junction_1_R	0.161	0.936823	0.257544	0.122167	0.135377	FALSE	FALSE	0.135377
Anterior_Ventral_Insular_Area_L	Area_TemporoParietoOccipital_Junction_2_L	0.343	0.968683	0.189123	0.0931301	0.0959929	FALSE	FALSE	0.0959929
Anterior_Ventral_Insular_Area_L	Area_TemporoParietoOccipital_Junction_2_R	0.81	0.994003	0.160474	0.184301	-0.0238277	FALSE	FALSE	0.0238277
Anterior_Ventral_Insular_Area_L	Area_TemporoParietoOccipital_Junction_3_L	0.065	0.90765	0.0961689	0.260842	-0.164674	FALSE	FALSE	0.164674
Anterior_Ventral_Insular_Area_L	Area_TemporoParietoOccipital_Junction_3_R	0.024	0.872399	-0.0436538	0.180961	-0.224615	TRUE	FALSE	0.224615
Anterior_Ventral_Insular_Area_L	Area_TF_L	0.761	0.991536	0.273397	0.249091	0.0243057	FALSE	FALSE	0.0243057
Anterior_Ventral_Insular_Area_L	Area_TF_R	0.742	0.990882	0.321123	0.289791	0.0313311	FALSE	FALSE	0.0313311
Anterior_Ventral_Insular_Area_L	Area_TG_dorsal_L	0.177	0.940873	0.158066	0.279433	-0.121367	FALSE	FALSE	0.121367
Anterior_Ventral_Insular_Area_L	Area_TG_dorsal_R	0.736	0.990882	0.156084	0.189448	-0.0333645	FALSE	FALSE	0.0333645
Anterior_Ventral_Insular_Area_L	Area_TG_Ventral_L	0.258	0.954955	0.117891	0.21986	-0.101969	FALSE	FALSE	0.101969
Anterior_Ventral_Insular_Area_L	Area_TG_Ventral_R	0.112	0.92546	0.142218	0.282872	-0.140654	FALSE	FALSE	0.140654
Anterior_Ventral_Insular_Area_L	Area_V3A_R	0.84	0.994826	0.253078	0.234025	0.0190531	FALSE	FALSE	0.0190531
Anterior_Ventral_Insular_Area_L	Area_V3B_R	0.991	0.999375	0.170163	0.171447	-0.00128378	FALSE	FALSE	0.00128378
Anterior_Ventral_Insular_Area_L	Area_V3CD_L	0.182	0.942533	0.0294991	0.160033	-0.130534	FALSE	FALSE	0.130534
Anterior_Ventral_Insular_Area_L	Area_V3CD_R	0.788	0.991974	0.174824	0.200801	-0.0259769	FALSE	FALSE	0.0259769
Anterior_Ventral_Insular_Area_L	Area_V4t_L	0.029	0.883786	0.281044	0.0962775	0.184767	TRUE	FALSE	0.184767
Anterior_Ventral_Insular_Area_L	Area_V4t_R	0.574	0.984418	0.151149	0.203712	-0.0525625	FALSE	FALSE	0.0525625
Anterior_Ventral_Insular_Area_L	Area_V6A_L	0.958	0.998569	0.209511	0.205583	0.00392773	FALSE	FALSE	0.00392773
Anterior_Ventral_Insular_Area_L	Area_V6A_R	0.985	0.999212	0.206867	0.204905	0.00196214	FALSE	FALSE	0.00196214
Anterior_Ventral_Insular_Area_L	Area_ventral_23_a+b_R	0.303	0.962251	0.259169	0.348576	-0.089407	FALSE	FALSE	0.089407
Anterior_Ventral_Insular_Area_L	Auditory_4_Complex_L	0.376	0.970857	0.264221	0.333799	-0.069578	FALSE	FALSE	0.069578
Anterior_Ventral_Insular_Area_L	Auditory_4_Complex_R	0.337	0.968115	0.264842	0.341706	-0.0768647	FALSE	FALSE	0.0768647
Anterior_Ventral_Insular_Area_L	Auditory_5_Complex_L	0.56	0.983878	0.318758	0.267445	0.0513128	FALSE	FALSE	0.0513128
Anterior_Ventral_Insular_Area_L	Auditory_5_Complex_R	0.869	0.995684	0.340278	0.325417	0.0148609	FALSE	FALSE	0.0148609
Anterior_Ventral_Insular_Area_L	Brain-Stem	0.177	0.940873	0.0418133	0.17109	-0.129276	FALSE	FALSE	0.129276
Anterior_Ventral_Insular_Area_L	Dorsal_Area_24d_R	0.749	0.991115	0.291439	0.263404	0.0280351	FALSE	FALSE	0.0280351
Anterior_Ventral_Insular_Area_L	Dorsal_area_6_R	0.142	0.933097	0.122753	0.255416	-0.132664	FALSE	FALSE	0.132664
Anterior_Ventral_Insular_Area_L	Dorsal_Transitional_Visual_Area_L	0.677	0.988401	0.301212	0.260335	0.0408769	FALSE	FALSE	0.0408769
Anterior_Ventral_Insular_Area_L	Dorsal_Transitional_Visual_Area_R	0.702	0.988988	0.273684	0.310633	-0.0369492	FALSE	FALSE	0.0369492
Anterior_Ventral_Insular_Area_L	Eighth_Visual_Area_R	0.166	0.936823	0.148321	0.279361	-0.13104	FALSE	FALSE	0.13104
Anterior_Ventral_Insular_Area_L	Entorhinal_Cortex_L	0.958	0.998569	0.171008	0.165501	0.00550675	FALSE	FALSE	0.00550675
Anterior_Ventral_Insular_Area_L	Entorhinal_Cortex_R	0.791	0.992263	0.112844	0.137169	-0.0243252	FALSE	FALSE	0.0243252
Anterior_Ventral_Insular_Area_L	Fourth_Visual_Area_R	0.608	0.986305	0.267878	0.216014	0.0518637	FALSE	FALSE	0.0518637
Anterior_Ventral_Insular_Area_L	Frontal_Eye_Fields_R	0.595	0.984679	0.122215	0.175981	-0.0537653	FALSE	FALSE	0.0537653
Anterior_Ventral_Insular_Area_L	Frontal_Opercular_Area_1_L	0.5	0.979363	0.201316	0.263352	-0.0620361	FALSE	FALSE	0.0620361
Anterior_Ventral_Insular_Area_L	Frontal_Opercular_Area_1_R	0.807	0.993585	0.327601	0.307519	0.0200817	FALSE	FALSE	0.0200817
Anterior_Ventral_Insular_Area_L	Frontal_Opercular_Area_2_L	0.855	0.995337	0.369751	0.382533	-0.0127818	FALSE	FALSE	0.0127818
Anterior_Ventral_Insular_Area_L	Frontal_Opercular_Area_2_R	0.514	0.980688	0.396741	0.444313	-0.0475721	FALSE	FALSE	0.0475721
Anterior_Ventral_Insular_Area_L	Frontal_Opercular_Area_3_L	0.123	0.927769	0.462578	0.56137	-0.0987921	FALSE	FALSE	0.0987921
Anterior_Ventral_Insular_Area_L	Frontal_Opercular_Area_3_R	0.715	0.989841	0.51774	0.54627	-0.0285298	FALSE	FALSE	0.0285298
Anterior_Ventral_Insular_Area_L	Frontal_Opercular_Area_4_R	0.108	0.925412	0.412368	0.540041	-0.127672	FALSE	FALSE	0.127672
Anterior_Ventral_Insular_Area_L	Fusiform_Face_Complex_R	0.057	0.903221	0.0941154	0.282432	-0.188316	FALSE	FALSE	0.188316
Anterior_Ventral_Insular_Area_L	Inferior_6-8_Transitional_Area_R	0.477	0.978069	0.205343	0.138608	0.0667353	FALSE	FALSE	0.0667353
Anterior_Ventral_Insular_Area_L	Insular_Granular_Complex_L	0.078	0.914891	0.243397	0.40437	-0.160973	FALSE	FALSE	0.160973
Anterior_Ventral_Insular_Area_L	Insular_Granular_Complex_R	0.054	0.900939	0.316131	0.465331	-0.1492	FALSE	FALSE	0.1492
Anterior_Ventral_Insular_Area_L	IntraParietal_Sulcus_Area_1_R	0.183	0.942533	0.0967802	0.212871	-0.116091	FALSE	FALSE	0.116091
Anterior_Ventral_Insular_Area_L	l_anterior hypothalamic area	0.064	0.907565	0.021987	0.203336	-0.181349	FALSE	FALSE	0.181349
Anterior_Ventral_Insular_Area_L	l_arcuate hypothalamic nucleus	0.293	0.959933	0.0830239	0.174806	-0.0917824	FALSE	FALSE	0.0917824
Anterior_Ventral_Insular_Area_L	l_bed nucleus of the stria terminalis	0.053	0.900939	-0.034581	0.177672	-0.212253	FALSE	FALSE	0.212253
Anterior_Ventral_Insular_Area_L	l_dorsal periventricular hypothalamic nucleus	0.14	0.932609	-0.083144	0.0558088	-0.138953	FALSE	FALSE	0.138953
Anterior_Ventral_Insular_Area_L	l_dorsomedial hypothalamic nucleus	0.038	0.889742	-0.0053836	0.189565	-0.194948	TRUE	FALSE	0.194948
Anterior_Ventral_Insular_Area_L	l_inferior thalamic peduncle	0.232	0.950652	0.120268	0.228264	-0.107997	FALSE	FALSE	0.107997
Anterior_Ventral_Insular_Area_L	l_lateral hypothalamus	0.066	0.90765	0.0331364	0.200095	-0.166959	FALSE	FALSE	0.166959
Anterior_Ventral_Insular_Area_L	l_mammillary bodies	0.461	0.977956	0.0861161	0.155636	-0.06952	FALSE	FALSE	0.06952
Anterior_Ventral_Insular_Area_L	l_medial preoptic nucleus	0.046	0.892944	-0.0279572	0.146274	-0.174231	TRUE	FALSE	0.174231
Anterior_Ventral_Insular_Area_L	l_nucleus basalis of Meynert	0.045	0.892933	0.0251198	0.223647	-0.198528	TRUE	FALSE	0.198528
Anterior_Ventral_Insular_Area_L	l_paraventricular nucleus	0.013	0.83454	-0.0429174	0.188665	-0.231582	TRUE	FALSE	0.231582
Anterior_Ventral_Insular_Area_L	l_periventricular hypothalamic nucleus	0.032	0.889742	0.0311015	0.225957	-0.194856	TRUE	FALSE	0.194856
Anterior_Ventral_Insular_Area_L	l_posterior hypotahalamic nucleus	0.264	0.956147	0.041041	0.147521	-0.10648	FALSE	FALSE	0.10648
Anterior_Ventral_Insular_Area_L	l_red nucleus	0.058	0.903995	0.0639795	0.224193	-0.160214	FALSE	FALSE	0.160214
Anterior_Ventral_Insular_Area_L	l_substantia nigra	0.328	0.965912	0.0802556	0.164974	-0.0847189	FALSE	FALSE	0.0847189
Anterior_Ventral_Insular_Area_L	l_subthalamic nucleus	0.052	0.900939	0.0513411	0.217594	-0.166253	FALSE	FALSE	0.166253
Anterior_Ventral_Insular_Area_L	l_suprachiasmatic hypothalamic nucleus	0.074	0.908582	0.00202451	0.175391	-0.173367	FALSE	FALSE	0.173367
Anterior_Ventral_Insular_Area_L	l_supraoptic hypothalamic nucleus	0.01	0.821259	-0.0538463	0.203724	-0.257571	TRUE	FALSE	0.257571
Anterior_Ventral_Insular_Area_L	l_tuberomammillary hypothalamic nucleus	0.196	0.944325	0.0654585	0.191861	-0.126402	FALSE	FALSE	0.126402
Anterior_Ventral_Insular_Area_L	l_ventromedial hypothalamus	0.076	0.911292	0.0469145	0.213014	-0.166099	FALSE	FALSE	0.166099
Anterior_Ventral_Insular_Area_L	l_zona incerta	0.049	0.893233	0.0637583	0.236278	-0.172519	TRUE	FALSE	0.172519
Anterior_Ventral_Insular_Area_L	Lateral_Area_7A_R	0.369	0.969841	0.209731	0.295294	-0.0855628	FALSE	FALSE	0.0855628
Anterior_Ventral_Insular_Area_L	Lateral_Area_7P_R	0.302	0.962218	0.17733	0.27084	-0.0935098	FALSE	FALSE	0.0935098
Anterior_Ventral_Insular_Area_L	Lateral_Belt_Complex_L	0.398	0.971282	0.322351	0.394101	-0.0717498	FALSE	FALSE	0.0717498
Anterior_Ventral_Insular_Area_L	Lateral_Belt_Complex_R	0.079	0.915685	0.185443	0.348048	-0.162605	FALSE	FALSE	0.162605
Anterior_Ventral_Insular_Area_L	Left-Accessory-Basal-nucleus	0.537	0.982407	0.222126	0.28577	-0.0636438	FALSE	FALSE	0.0636438
Anterior_Ventral_Insular_Area_L	Left-Accumbens-area	0.106	0.925082	0.14723	0.286664	-0.139434	FALSE	FALSE	0.139434
Anterior_Ventral_Insular_Area_L	Left-Amygdala	0.12	0.927769	0.23928	0.378938	-0.139658	FALSE	FALSE	0.139658
Anterior_Ventral_Insular_Area_L	Left-Anterior-amygdaloid-area-AAA	0.851	0.994826	0.237427	0.253832	-0.0164046	FALSE	FALSE	0.0164046
Anterior_Ventral_Insular_Area_L	Left-Basal-nucleus	0.406	0.97198	0.290182	0.359458	-0.0692758	FALSE	FALSE	0.0692758
Anterior_Ventral_Insular_Area_L	Left-Caudate	0.234	0.95209	0.0981826	0.208195	-0.110012	FALSE	FALSE	0.110012
Anterior_Ventral_Insular_Area_L	Left-Central-nucleus	0.58	0.984447	0.135424	0.18747	-0.0520461	FALSE	FALSE	0.0520461
Anterior_Ventral_Insular_Area_L	Left-Cerebellum-Cortex	0.702	0.988988	0.14105	0.105044	0.0360056	FALSE	FALSE	0.0360056
Anterior_Ventral_Insular_Area_L	Left-Cortical-nucleus	0.12	0.927769	0.0607251	0.230554	-0.169829	FALSE	FALSE	0.169829
Anterior_Ventral_Insular_Area_L	Left-Corticoamygdaloid-transitio	0.438	0.974299	0.28748	0.352447	-0.0649674	FALSE	FALSE	0.0649674
Anterior_Ventral_Insular_Area_L	Left-Hippocampus	0.518	0.981069	0.282448	0.34034	-0.0578923	FALSE	FALSE	0.0578923
Anterior_Ventral_Insular_Area_L	Left-Lateral-nucleus	0.216	0.948182	0.276408	0.384032	-0.107624	FALSE	FALSE	0.107624
Anterior_Ventral_Insular_Area_L	Left-Medial-nucleus	0.508	0.980004	0.0314338	0.0960813	-0.0646475	FALSE	FALSE	0.0646475
Anterior_Ventral_Insular_Area_L	Left-Pallidum	0.12	0.927769	0.0451576	0.188401	-0.143243	FALSE	FALSE	0.143243
Anterior_Ventral_Insular_Area_L	Left-Paralaminar-nucleus	0.392	0.971101	0.325671	0.39145	-0.0657788	FALSE	FALSE	0.0657788
Anterior_Ventral_Insular_Area_L	Left-Putamen	0.289	0.95966	0.0454583	0.141675	-0.0962166	FALSE	FALSE	0.0962166
Anterior_Ventral_Insular_Area_L	Left-Thalamus	0.027	0.876084	0.251307	0.431144	-0.179837	TRUE	FALSE	0.179837
Anterior_Ventral_Insular_Area_L	Left-VentralDC	0.231	0.950652	0.122277	0.232751	-0.110474	FALSE	FALSE	0.110474
Anterior_Ventral_Insular_Area_L	Medial_Area_7A_R	0.769	0.991536	0.216078	0.248331	-0.0322529	FALSE	FALSE	0.0322529
Anterior_Ventral_Insular_Area_L	Medial_Area_7P_R	0.222	0.949297	0.142721	0.250914	-0.108192	FALSE	FALSE	0.108192
Anterior_Ventral_Insular_Area_L	Medial_Belt_Complex_L	0.338	0.96836	0.263775	0.357536	-0.0937611	FALSE	FALSE	0.0937611
Anterior_Ventral_Insular_Area_L	Medial_Belt_Complex_R	0.015	0.840737	0.273252	0.473148	-0.199897	TRUE	FALSE	0.199897
Anterior_Ventral_Insular_Area_L	Medial_IntraParietal_Area_R	0.687	0.988401	0.190039	0.152198	0.0378411	FALSE	FALSE	0.0378411
Anterior_Ventral_Insular_Area_L	Medial_Superior_Temporal_Area_R	0.137	0.930916	0.0786729	0.24333	-0.164657	FALSE	FALSE	0.164657
Anterior_Ventral_Insular_Area_L	Middle_Insular_Area_R	0.141	0.933072	0.380469	0.496796	-0.116326	FALSE	FALSE	0.116326
Anterior_Ventral_Insular_Area_L	Middle_Temporal_Area_R	0.411	0.972463	0.149158	0.223226	-0.0740674	FALSE	FALSE	0.0740674
Anterior_Ventral_Insular_Area_L	Orbital_Frontal_Complex_R	0.833	0.994329	0.384823	0.366377	0.0184464	FALSE	FALSE	0.0184464
Anterior_Ventral_Insular_Area_L	Para-Insular_Area_L	0.146	0.933741	0.145914	0.283059	-0.137145	FALSE	FALSE	0.137145
Anterior_Ventral_Insular_Area_L	Para-Insular_Area_R	0.568	0.984375	0.285545	0.236404	0.0491412	FALSE	FALSE	0.0491412
Anterior_Ventral_Insular_Area_L	ParaBelt_Complex_L	0.816	0.994036	0.331803	0.313279	0.0185233	FALSE	FALSE	0.0185233
Anterior_Ventral_Insular_Area_L	ParaBelt_Complex_R	0.496	0.979071	0.260655	0.319325	-0.0586698	FALSE	FALSE	0.0586698
Anterior_Ventral_Insular_Area_L	ParaHippocampal_Area_1_L	0.935	0.998405	0.130582	0.137944	-0.00736166	FALSE	FALSE	0.00736166
Anterior_Ventral_Insular_Area_L	ParaHippocampal_Area_1_R	0.12	0.927769	0.121564	0.271229	-0.149665	FALSE	FALSE	0.149665
Anterior_Ventral_Insular_Area_L	ParaHippocampal_Area_2_L	0.197	0.945033	0.115494	0.266802	-0.151308	FALSE	FALSE	0.151308
Anterior_Ventral_Insular_Area_L	ParaHippocampal_Area_2_R	0.365	0.969841	0.197287	0.28993	-0.0926427	FALSE	FALSE	0.0926427
Anterior_Ventral_Insular_Area_L	ParaHippocampal_Area_3_L	0.92	0.998196	0.213891	0.22443	-0.0105389	FALSE	FALSE	0.0105389
Anterior_Ventral_Insular_Area_L	ParaHippocampal_Area_3_R	0.8	0.993142	0.236937	0.260724	-0.023787	FALSE	FALSE	0.023787
Anterior_Ventral_Insular_Area_L	Parieto-Occipital_Sulcus_Area_1_R	0.549	0.982621	0.355027	0.402414	-0.0473877	FALSE	FALSE	0.0473877
Anterior_Ventral_Insular_Area_L	Parieto-Occipital_Sulcus_Area_2_R	0.082	0.917033	0.251619	0.387324	-0.135705	FALSE	FALSE	0.135705
Anterior_Ventral_Insular_Area_L	Perirhinal_Ectorhinal_Cortex_L	0.322	0.965423	0.0958835	-0.00624079	0.102124	FALSE	FALSE	0.102124
Anterior_Ventral_Insular_Area_L	Perirhinal_Ectorhinal_Cortex_R	0.201	0.945977	0.106548	-0.0232624	0.129811	FALSE	FALSE	0.129811
Anterior_Ventral_Insular_Area_L	PeriSylvian_Language_Area_R	0.647	0.988357	0.181433	0.222793	-0.0413605	FALSE	FALSE	0.0413605
Anterior_Ventral_Insular_Area_L	Pirform_Cortex_R	0.188	0.942533	0.083054	0.223861	-0.140807	FALSE	FALSE	0.140807
Anterior_Ventral_Insular_Area_L	Polar_10p_R	0.476	0.978069	0.326269	0.264695	0.0615736	FALSE	FALSE	0.0615736
Anterior_Ventral_Insular_Area_L	Posterior_InferoTemporal_complex_R	0.471	0.978061	0.184844	0.25354	-0.0686953	FALSE	FALSE	0.0686953
Anterior_Ventral_Insular_Area_L	Posterior_Insular_Area_2_R	0.02	0.85748	0.355275	0.547505	-0.19223	TRUE	FALSE	0.19223
Anterior_Ventral_Insular_Area_L	Posterior_OFC_Complex_L	0.095	0.920669	0.301054	0.45789	-0.156837	FALSE	FALSE	0.156837
Anterior_Ventral_Insular_Area_L	Posterior_OFC_Complex_R	0.028	0.877161	0.315186	0.512181	-0.196995	TRUE	FALSE	0.196995
Anterior_Ventral_Insular_Area_L	PreCuneus_Visual_Area_R	0.344	0.968683	0.15734	0.247867	-0.0905263	FALSE	FALSE	0.0905263
Anterior_Ventral_Insular_Area_L	Premotor_Eye_Field_R	0.346	0.968959	0.129337	0.0472959	0.0820407	FALSE	FALSE	0.0820407
Anterior_Ventral_Insular_Area_L	PreSubiculum_L	0.031	0.889742	-0.0379631	0.163569	-0.201532	TRUE	FALSE	0.201532
Anterior_Ventral_Insular_Area_L	PreSubiculum_R	0.002	0.601047	0.0509165	0.350528	-0.299611	TRUE	FALSE	0.299611
Anterior_Ventral_Insular_Area_L	Primary_Auditory_Cortex_R	0.136	0.930916	0.240585	0.389085	-0.1485	FALSE	FALSE	0.1485
Anterior_Ventral_Insular_Area_L	Primary_Motor_Cortex_R	0.254	0.95367	0.258124	0.363153	-0.105029	FALSE	FALSE	0.105029
Anterior_Ventral_Insular_Area_L	Primary_Sensory_Cortex_R	0.266	0.956147	0.316582	0.204535	0.112047	FALSE	FALSE	0.112047
Anterior_Ventral_Insular_Area_L	Primary_Visual_Cortex_R	0.922	0.998196	0.170031	0.178637	-0.00860592	FALSE	FALSE	0.00860592
Anterior_Ventral_Insular_Area_L	ProStriate_Area_L	0.845	0.994826	0.245687	0.223585	0.0221024	FALSE	FALSE	0.0221024
Anterior_Ventral_Insular_Area_L	ProStriate_Area_R	0.975	0.9991	0.262529	0.25875	0.00377873	FALSE	FALSE	0.00377873
Anterior_Ventral_Insular_Area_L	r_anterior hypothalamic area	0.108	0.925412	0.049315	0.197493	-0.148178	FALSE	FALSE	0.148178
Anterior_Ventral_Insular_Area_L	r_arcuate hypothalamic nucleus	0.955	0.998569	0.11069	0.114988	-0.00429785	FALSE	FALSE	0.00429785
Anterior_Ventral_Insular_Area_L	r_bed nucleus of the stria terminalis	0.157	0.93585	0.0455493	0.178819	-0.13327	FALSE	FALSE	0.13327
Anterior_Ventral_Insular_Area_L	r_dorsal periventricular hypothalamic nucleus	0.365	0.969841	-0.0530088	0.0350712	-0.0880799	FALSE	FALSE	0.0880799
Anterior_Ventral_Insular_Area_L	r_dorsomedial hypothalamic nucleus	0.097	0.920669	-0.00438313	0.149675	-0.154058	FALSE	FALSE	0.154058
Anterior_Ventral_Insular_Area_L	r_inferior thalamic peduncle	0.594	0.984447	0.115727	0.166554	-0.0508263	FALSE	FALSE	0.0508263
Anterior_Ventral_Insular_Area_L	r_lateral hypothalamus	0.183	0.942533	0.0550392	0.181117	-0.126078	FALSE	FALSE	0.126078
Anterior_Ventral_Insular_Area_L	r_mammillary bodies	0.467	0.978061	0.0818688	0.145027	-0.0631578	FALSE	FALSE	0.0631578
Anterior_Ventral_Insular_Area_L	r_medial preoptic nucleus	0.08	0.915909	0.0136832	0.173094	-0.159411	FALSE	FALSE	0.159411
Anterior_Ventral_Insular_Area_L	r_nucleus basalis of Meynert	0.451	0.975856	0.0858603	0.159948	-0.0740878	FALSE	FALSE	0.0740878
Anterior_Ventral_Insular_Area_L	r_paraventricular nucleus	0.003	0.675645	-0.0674808	0.173085	-0.240566	TRUE	FALSE	0.240566
Anterior_Ventral_Insular_Area_L	r_periventricular hypothalamic nucleus	0.16	0.936823	0.0436715	0.178451	-0.13478	FALSE	FALSE	0.13478
Anterior_Ventral_Insular_Area_L	r_posterior hypotahalamic nucleus	0.18	0.941829	0.0196951	0.147857	-0.128162	FALSE	FALSE	0.128162
Anterior_Ventral_Insular_Area_L	r_red nucleus	0.496	0.979071	0.0976861	0.157689	-0.0600024	FALSE	FALSE	0.0600024
Anterior_Ventral_Insular_Area_L	r_substantia nigra	0.32	0.965116	0.0678509	0.158554	-0.090703	FALSE	FALSE	0.090703
Anterior_Ventral_Insular_Area_L	r_subthalamic nucleus	0.104	0.925082	0.0320521	0.16835	-0.136298	FALSE	FALSE	0.136298
Anterior_Ventral_Insular_Area_L	r_suprachiasmatic hypothalamic nucleus	0.636	0.988105	0.0991552	0.142602	-0.0434466	FALSE	FALSE	0.0434466
Anterior_Ventral_Insular_Area_L	r_supraoptic hypothalamic nucleus	0.612	0.986544	0.0643505	0.115645	-0.0512949	FALSE	FALSE	0.0512949
Anterior_Ventral_Insular_Area_L	r_tuberomammillary hypothalamic nucleus	0.043	0.891111	0.068598	0.25177	-0.183172	TRUE	FALSE	0.183172
Anterior_Ventral_Insular_Area_L	r_ventromedial hypothalamus	0.203	0.946075	0.0806625	0.195899	-0.115237	FALSE	FALSE	0.115237
Anterior_Ventral_Insular_Area_L	r_zona incerta	0.073	0.90765	0.0330267	0.186828	-0.153801	FALSE	FALSE	0.153801
Anterior_Ventral_Insular_Area_L	RetroInsular_Cortex_R	0.325	0.965494	0.304456	0.390412	-0.0859555	FALSE	FALSE	0.0859555
Anterior_Ventral_Insular_Area_L	RetroSplenial_Complex_R	0.679	0.988401	0.268541	0.226296	0.0422447	FALSE	FALSE	0.0422447
Anterior_Ventral_Insular_Area_L	Right-Accessory-Basal-nucleus	0.298	0.961892	0.283954	0.37573	-0.0917766	FALSE	FALSE	0.0917766
Anterior_Ventral_Insular_Area_L	Right-Accumbens-area	0.089	0.918301	0.15262	0.305418	-0.152798	FALSE	FALSE	0.152798
Anterior_Ventral_Insular_Area_L	Right-Amygdala	0.405	0.971857	0.312652	0.386742	-0.0740901	FALSE	FALSE	0.0740901
Anterior_Ventral_Insular_Area_L	Right-Anterior-amygdaloid-area-AAA	0.575	0.984418	0.249068	0.19621	0.0528583	FALSE	FALSE	0.0528583
Anterior_Ventral_Insular_Area_L	Right-Basal-nucleus	0.299	0.962088	0.279701	0.364213	-0.0845122	FALSE	FALSE	0.0845122
Anterior_Ventral_Insular_Area_L	Right-Caudate	0.065	0.90765	0.080618	0.245762	-0.165144	FALSE	FALSE	0.165144
Anterior_Ventral_Insular_Area_L	Right-Central-nucleus	0.481	0.978636	0.105853	0.174566	-0.0687125	FALSE	FALSE	0.0687125
Anterior_Ventral_Insular_Area_L	Right-Cerebellum-Cortex	0.796	0.992744	0.155983	0.131517	0.0244664	FALSE	FALSE	0.0244664
Anterior_Ventral_Insular_Area_L	Right-Cortical-nucleus	0.109	0.92546	0.144579	0.306309	-0.161729	FALSE	FALSE	0.161729
Anterior_Ventral_Insular_Area_L	Right-Corticoamygdaloid-transitio	0.243	0.953516	0.301956	0.396541	-0.0945848	FALSE	FALSE	0.0945848
Anterior_Ventral_Insular_Area_L	Right-Hippocampus	0.167	0.936823	0.302146	0.424919	-0.122773	FALSE	FALSE	0.122773
Anterior_Ventral_Insular_Area_L	Right-Lateral-nucleus	0.18	0.941829	0.21023	0.332465	-0.122235	FALSE	FALSE	0.122235
Anterior_Ventral_Insular_Area_L	Right-Medial-nucleus	0.035	0.889742	0.00316316	0.208062	-0.204899	TRUE	FALSE	0.204899
Anterior_Ventral_Insular_Area_L	Right-Pallidum	0.092	0.919028	0.0953445	0.250934	-0.15559	FALSE	FALSE	0.15559
Anterior_Ventral_Insular_Area_L	Right-Paralaminar-nucleus	0.036	0.889742	0.234208	0.401985	-0.167776	TRUE	FALSE	0.167776
Anterior_Ventral_Insular_Area_L	Right-Putamen	0.187	0.942533	0.131641	0.252913	-0.121272	FALSE	FALSE	0.121272
Anterior_Ventral_Insular_Area_L	Right-Thalamus	0.044	0.892933	0.177337	0.347644	-0.170307	TRUE	FALSE	0.170307
Anterior_Ventral_Insular_Area_L	Right-VentralDC	0.153	0.933741	0.10971	0.233282	-0.123572	FALSE	FALSE	0.123572
Anterior_Ventral_Insular_Area_L	Rostral_Area_6_R	0.254	0.95367	0.395003	0.299276	0.0957275	FALSE	FALSE	0.0957275
Anterior_Ventral_Insular_Area_L	Second_Visual_Area_R	0.869	0.995684	0.247178	0.261803	-0.014624	FALSE	FALSE	0.014624
Anterior_Ventral_Insular_Area_L	Seventh_Visual_Area_R	0.897	0.997684	0.178331	0.187804	-0.00947368	FALSE	FALSE	0.00947368
Anterior_Ventral_Insular_Area_L	Sixth_Visual_Area_R	0.571	0.984418	0.192918	0.239945	-0.0470272	FALSE	FALSE	0.0470272
Anterior_Ventral_Insular_Area_L	Superior_6-8_Transitional_Area_R	0.889	0.996757	0.255001	0.267096	-0.0120945	FALSE	FALSE	0.0120945
Anterior_Ventral_Insular_Area_L	Superior_Frontal_Language_Area_R	0.008	0.806485	0.175983	0.411437	-0.235454	TRUE	FALSE	0.235454
Anterior_Ventral_Insular_Area_L	Superior_Temporal_Visual_Area_R	0.983	0.999212	0.161352	0.159936	0.00141613	FALSE	FALSE	0.00141613
Anterior_Ventral_Insular_Area_L	Supplementary_and_Cingulate_Eye_Field_R	0.167	0.936823	0.282742	0.401163	-0.118421	FALSE	FALSE	0.118421
Anterior_Ventral_Insular_Area_L	Third_Visual_Area_R	0.805	0.993485	0.239304	0.263191	-0.0238863	FALSE	FALSE	0.0238863
Anterior_Ventral_Insular_Area_L	Ventral_Area_24d_R	0.057	0.903221	0.171296	0.355432	-0.184136	FALSE	FALSE	0.184136
Anterior_Ventral_Insular_Area_L	Ventral_Area_6_R	0.375	0.970649	0.284967	0.19807	0.0868966	FALSE	FALSE	0.0868966
Anterior_Ventral_Insular_Area_L	Ventral_IntraParietal_Complex_R	0.792	0.992419	0.129931	0.102613	0.0273185	FALSE	FALSE	0.0273185
Anterior_Ventral_Insular_Area_L	Ventral_Visual_Complex_L	0.109	0.92546	0.231357	0.366822	-0.135465	FALSE	FALSE	0.135465
Anterior_Ventral_Insular_Area_L	Ventral_Visual_Complex_R	0.219	0.948373	0.243198	0.348198	-0.105001	FALSE	FALSE	0.105001
Anterior_Ventral_Insular_Area_L	VentroMedial_Visual_Area_1_L	0.344	0.968683	0.20123	0.101482	0.0997475	FALSE	FALSE	0.0997475
Anterior_Ventral_Insular_Area_L	VentroMedial_Visual_Area_1_R	0.6	0.985115	0.164089	0.217383	-0.0532941	FALSE	FALSE	0.0532941
Anterior_Ventral_Insular_Area_L	VentroMedial_Visual_Area_2_L	0.123	0.927769	-0.0118397	0.13758	-0.149419	FALSE	FALSE	0.149419
Anterior_Ventral_Insular_Area_L	VentroMedial_Visual_Area_2_R	0.331	0.966387	0.149657	0.249886	-0.100229	FALSE	FALSE	0.100229
Anterior_Ventral_Insular_Area_L	VentroMedial_Visual_Area_3_L	0.731	0.990882	0.175294	0.20879	-0.0334959	FALSE	FALSE	0.0334959
Anterior_Ventral_Insular_Area_L	VentroMedial_Visual_Area_3_R	0.747	0.991057	0.198163	0.230904	-0.0327417	FALSE	FALSE	0.0327417
Anterior_Ventral_Insular_Area_R	Anterior_Agranular_Insula_Complex_R	0.035	0.889742	0.316847	0.497141	-0.180294	TRUE	FALSE	0.180294
Anterior_Ventral_Insular_Area_R	Anterior_IntraParietal_Area_R	0.801	0.993142	0.208845	0.231207	-0.0223617	FALSE	FALSE	0.0223617
Anterior_Ventral_Insular_Area_R	Area_25_R	0.238	0.953516	0.27476	0.384899	-0.110139	FALSE	FALSE	0.110139
Anterior_Ventral_Insular_Area_R	Area_31a_R	0.394	0.971101	0.0819425	0.164801	-0.082859	FALSE	FALSE	0.082859
Anterior_Ventral_Insular_Area_R	Area_31pd_R	0.234	0.95209	0.105177	0.212892	-0.107715	FALSE	FALSE	0.107715
Anterior_Ventral_Insular_Area_R	Area_anterior_32_prime_R	0.197	0.945033	0.327515	0.204765	0.122749	FALSE	FALSE	0.122749
Anterior_Ventral_Insular_Area_R	Area_Frontal_Opercular_5_R	0.458	0.976956	0.671305	0.710303	-0.0389981	FALSE	FALSE	0.0389981
Anterior_Ventral_Insular_Area_R	Area_FST_R	0.092	0.919028	0.119911	0.264154	-0.144243	FALSE	FALSE	0.144243
Anterior_Ventral_Insular_Area_R	Area_IntraParietal_0_R	0.047	0.892944	-0.0240411	0.163866	-0.187907	TRUE	FALSE	0.187907
Anterior_Ventral_Insular_Area_R	Area_IntraParietal_1_R	0.356	0.969841	0.255371	0.17115	0.0842213	FALSE	FALSE	0.0842213
Anterior_Ventral_Insular_Area_R	Area_IntraParietal_2_R	0.37	0.969841	0.189483	0.265697	-0.076214	FALSE	FALSE	0.076214
Anterior_Ventral_Insular_Area_R	Area_Lateral_Occipital_3_R	0.614	0.986713	0.144783	0.191374	-0.0465911	FALSE	FALSE	0.0465911
Anterior_Ventral_Insular_Area_R	Area_PF_Complex_R	0.163	0.936823	0.236221	0.373909	-0.137688	FALSE	FALSE	0.137688
Anterior_Ventral_Insular_Area_R	Area_PF_Opercular_R	0.432	0.973613	0.149499	0.225388	-0.0758895	FALSE	FALSE	0.0758895
Anterior_Ventral_Insular_Area_R	Area_PFm_Complex_R	0.876	0.996278	0.252207	0.236407	0.0157999	FALSE	FALSE	0.0157999
Anterior_Ventral_Insular_Area_R	Area_PFt_R	0.49	0.978829	0.16882	0.230314	-0.0614942	FALSE	FALSE	0.0614942
Anterior_Ventral_Insular_Area_R	Area_PGi_R	0.301	0.962218	0.111497	0.202458	-0.0909606	FALSE	FALSE	0.0909606
Anterior_Ventral_Insular_Area_R	Area_PGp_R	0.324	0.965494	0.0932869	0.192236	-0.0989488	FALSE	FALSE	0.0989488
Anterior_Ventral_Insular_Area_R	Area_PGs_R	0.286	0.959538	0.102874	0.20057	-0.0976953	FALSE	FALSE	0.0976953
Anterior_Ventral_Insular_Area_R	Area_PH_R	0.072	0.90765	0.0773875	0.243381	-0.165993	FALSE	FALSE	0.165993
Anterior_Ventral_Insular_Area_R	Area_PHT_R	0.138	0.931598	0.151212	0.280822	-0.12961	FALSE	FALSE	0.12961
Anterior_Ventral_Insular_Area_R	Area_posterior_10p_R	0.974	0.999075	0.290008	0.293473	-0.00346565	FALSE	FALSE	0.00346565
Anterior_Ventral_Insular_Area_R	Area_posterior_24_R	0.582	0.984447	0.151219	0.204816	-0.0535973	FALSE	FALSE	0.0535973
Anterior_Ventral_Insular_Area_R	Area_posterior_47r_R	0.175	0.939507	0.224266	0.339863	-0.115597	FALSE	FALSE	0.115597
Anterior_Ventral_Insular_Area_R	Area_Posterior_Insular_1_R	0.254	0.95367	0.165911	0.287844	-0.121933	FALSE	FALSE	0.121933
Anterior_Ventral_Insular_Area_R	Area_s32_R	0.58	0.984447	0.161985	0.214933	-0.0529483	FALSE	FALSE	0.0529483
Anterior_Ventral_Insular_Area_R	Area_STGa_R	0.773	0.991559	0.215751	0.241056	-0.0253051	FALSE	FALSE	0.0253051
Anterior_Ventral_Insular_Area_R	Area_STSd_anterior_R	0.011	0.821259	0.281008	0.0326226	0.248385	TRUE	FALSE	0.248385
Anterior_Ventral_Insular_Area_R	Area_STSd_posterior_R	0.284	0.959348	0.302342	0.203612	0.0987302	FALSE	FALSE	0.0987302
Anterior_Ventral_Insular_Area_R	Area_STSv_anterior_R	0.955	0.998569	0.299057	0.294234	0.00482336	FALSE	FALSE	0.00482336
Anterior_Ventral_Insular_Area_R	Area_STSv_posterior_R	0.557	0.983878	0.219781	0.162142	0.0576387	FALSE	FALSE	0.0576387
Anterior_Ventral_Insular_Area_R	Area_TE1_anterior_R	0.118	0.927201	0.198179	0.334985	-0.136806	FALSE	FALSE	0.136806
Anterior_Ventral_Insular_Area_R	Area_TE1_Middle_R	0.38	0.970857	0.210388	0.290133	-0.0797444	FALSE	FALSE	0.0797444
Anterior_Ventral_Insular_Area_R	Area_TE1_posterior_R	0.006	0.768274	0.071365	0.30811	-0.236745	TRUE	FALSE	0.236745
Anterior_Ventral_Insular_Area_R	Area_TE2_anterior_R	0.545	0.982621	0.170112	0.222947	-0.0528354	FALSE	FALSE	0.0528354
Anterior_Ventral_Insular_Area_R	Area_TE2_posterior_R	0.132	0.930916	0.223707	0.0888139	0.134893	FALSE	FALSE	0.134893
Anterior_Ventral_Insular_Area_R	Area_TemporoParietoOccipital_Junction_1_R	0.519	0.981209	0.246964	0.182276	0.0646877	FALSE	FALSE	0.0646877
Anterior_Ventral_Insular_Area_R	Area_TemporoParietoOccipital_Junction_2_R	0.315	0.965116	0.0969233	0.193619	-0.0966958	FALSE	FALSE	0.0966958
Anterior_Ventral_Insular_Area_R	Area_TemporoParietoOccipital_Junction_3_R	0.597	0.984794	0.0833063	0.146629	-0.0633225	FALSE	FALSE	0.0633225
Anterior_Ventral_Insular_Area_R	Area_TF_R	0.311	0.964805	0.338164	0.241447	0.0967162	FALSE	FALSE	0.0967162
Anterior_Ventral_Insular_Area_R	Area_TG_dorsal_R	0.096	0.920669	0.11332	0.263798	-0.150479	FALSE	FALSE	0.150479
Anterior_Ventral_Insular_Area_R	Area_TG_Ventral_R	0.143	0.933097	0.103355	0.248906	-0.145551	FALSE	FALSE	0.145551
Anterior_Ventral_Insular_Area_R	Area_V3CD_R	0.544	0.982621	0.151789	0.213558	-0.0617683	FALSE	FALSE	0.0617683
Anterior_Ventral_Insular_Area_R	Area_V4t_R	0.589	0.984447	0.268642	0.22044	0.0482028	FALSE	FALSE	0.0482028
Anterior_Ventral_Insular_Area_R	Area_V6A_R	0.628	0.987927	0.155491	0.201283	-0.0457918	FALSE	FALSE	0.0457918
Anterior_Ventral_Insular_Area_R	Auditory_4_Complex_R	0.483	0.978636	0.371713	0.311639	0.0600737	FALSE	FALSE	0.0600737
Anterior_Ventral_Insular_Area_R	Auditory_5_Complex_R	0.337	0.968115	0.376678	0.291205	0.0854725	FALSE	FALSE	0.0854725
Anterior_Ventral_Insular_Area_R	Brain-Stem	0.165	0.936823	0.0716654	0.205695	-0.13403	FALSE	FALSE	0.13403
Anterior_Ventral_Insular_Area_R	Dorsal_Transitional_Visual_Area_R	0.262	0.955651	0.181127	0.285362	-0.104235	FALSE	FALSE	0.104235
Anterior_Ventral_Insular_Area_R	Entorhinal_Cortex_R	0.708	0.989277	0.134087	0.167326	-0.0332392	FALSE	FALSE	0.0332392
Anterior_Ventral_Insular_Area_R	Frontal_Opercular_Area_1_R	0.282	0.959156	0.30519	0.392327	-0.0871369	FALSE	FALSE	0.0871369
Anterior_Ventral_Insular_Area_R	Frontal_Opercular_Area_2_R	0.28	0.958479	0.36007	0.448	-0.0879301	FALSE	FALSE	0.0879301
Anterior_Ventral_Insular_Area_R	Frontal_Opercular_Area_3_R	0.521	0.981292	0.5143	0.567728	-0.0534288	FALSE	FALSE	0.0534288
Anterior_Ventral_Insular_Area_R	Insular_Granular_Complex_R	0.121	0.927769	0.257941	0.406451	-0.14851	FALSE	FALSE	0.14851
Anterior_Ventral_Insular_Area_R	l_anterior hypothalamic area	0.048	0.892944	0.0437502	0.232206	-0.188456	TRUE	FALSE	0.188456
Anterior_Ventral_Insular_Area_R	l_arcuate hypothalamic nucleus	0.265	0.956147	0.0807404	0.185724	-0.104984	FALSE	FALSE	0.104984
Anterior_Ventral_Insular_Area_R	l_bed nucleus of the stria terminalis	0.486	0.978636	0.0829446	0.152384	-0.0694398	FALSE	FALSE	0.0694398
Anterior_Ventral_Insular_Area_R	l_dorsal periventricular hypothalamic nucleus	0.184	0.942533	-0.0599204	0.0549045	-0.114825	FALSE	FALSE	0.114825
Anterior_Ventral_Insular_Area_R	l_dorsomedial hypothalamic nucleus	0.061	0.904049	0.0332236	0.195905	-0.162682	FALSE	FALSE	0.162682
Anterior_Ventral_Insular_Area_R	l_inferior thalamic peduncle	0.181	0.942506	0.108945	0.231218	-0.122273	FALSE	FALSE	0.122273
Anterior_Ventral_Insular_Area_R	l_lateral hypothalamus	0.002	0.601047	0.038341	0.293496	-0.255155	TRUE	FALSE	0.255155
Anterior_Ventral_Insular_Area_R	l_mammillary bodies	0.218	0.948373	0.121778	0.244211	-0.122433	FALSE	FALSE	0.122433
Anterior_Ventral_Insular_Area_R	l_medial preoptic nucleus	0.073	0.90765	0.0229532	0.181434	-0.158481	FALSE	FALSE	0.158481
Anterior_Ventral_Insular_Area_R	l_nucleus basalis of Meynert	0.032	0.889742	0.0590131	0.262361	-0.203348	TRUE	FALSE	0.203348
Anterior_Ventral_Insular_Area_R	l_paraventricular nucleus	0.227	0.950534	0.0108939	0.11356	-0.102666	FALSE	FALSE	0.102666
Anterior_Ventral_Insular_Area_R	l_periventricular hypothalamic nucleus	0.076	0.911292	0.0430985	0.204991	-0.161892	FALSE	FALSE	0.161892
Anterior_Ventral_Insular_Area_R	l_posterior hypotahalamic nucleus	0.322	0.965423	0.0622274	0.151376	-0.0891482	FALSE	FALSE	0.0891482
Anterior_Ventral_Insular_Area_R	l_red nucleus	0.107	0.925248	0.0919237	0.241841	-0.149918	FALSE	FALSE	0.149918
Anterior_Ventral_Insular_Area_R	l_substantia nigra	0.115	0.92546	0.0960901	0.240877	-0.144787	FALSE	FALSE	0.144787
Anterior_Ventral_Insular_Area_R	l_subthalamic nucleus	0.202	0.946075	0.0942748	0.214154	-0.119879	FALSE	FALSE	0.119879
Anterior_Ventral_Insular_Area_R	l_suprachiasmatic hypothalamic nucleus	0.246	0.95367	0.0363926	0.135386	-0.0989938	FALSE	FALSE	0.0989938
Anterior_Ventral_Insular_Area_R	l_supraoptic hypothalamic nucleus	0.022	0.864625	-0.0098078	0.211767	-0.221575	TRUE	FALSE	0.221575
Anterior_Ventral_Insular_Area_R	l_tuberomammillary hypothalamic nucleus	0.087	0.917033	0.0694699	0.246202	-0.176732	FALSE	FALSE	0.176732
Anterior_Ventral_Insular_Area_R	l_ventromedial hypothalamus	0.108	0.925412	0.0896516	0.245776	-0.156125	FALSE	FALSE	0.156125
Anterior_Ventral_Insular_Area_R	l_zona incerta	0.071	0.90765	0.0887827	0.257421	-0.168639	FALSE	FALSE	0.168639
Anterior_Ventral_Insular_Area_R	Lateral_Belt_Complex_R	0.778	0.991559	0.261867	0.286888	-0.0250205	FALSE	FALSE	0.0250205
Anterior_Ventral_Insular_Area_R	Left-Accessory-Basal-nucleus	0.046	0.892944	0.170698	0.358911	-0.188212	TRUE	FALSE	0.188212
Anterior_Ventral_Insular_Area_R	Left-Accumbens-area	0.048	0.892944	0.183838	0.343663	-0.159824	TRUE	FALSE	0.159824
Anterior_Ventral_Insular_Area_R	Left-Amygdala	0.038	0.889742	0.190179	0.372756	-0.182577	TRUE	FALSE	0.182577
Anterior_Ventral_Insular_Area_R	Left-Anterior-amygdaloid-area-AAA	0.877	0.996278	0.220767	0.23422	-0.0134531	FALSE	FALSE	0.0134531
Anterior_Ventral_Insular_Area_R	Left-Basal-nucleus	0.15	0.933741	0.237959	0.356026	-0.118066	FALSE	FALSE	0.118066
Anterior_Ventral_Insular_Area_R	Left-Caudate	0.548	0.982621	0.140486	0.190905	-0.050419	FALSE	FALSE	0.050419
Anterior_Ventral_Insular_Area_R	Left-Central-nucleus	0.475	0.978069	0.11122	0.175293	-0.0640727	FALSE	FALSE	0.0640727
Anterior_Ventral_Insular_Area_R	Left-Cerebellum-Cortex	0.44	0.974566	0.2144	0.144807	0.0695932	FALSE	FALSE	0.0695932
Anterior_Ventral_Insular_Area_R	Left-Cortical-nucleus	0.001	0.455818	0.0293171	0.312237	-0.28292	TRUE	FALSE	0.28292
Anterior_Ventral_Insular_Area_R	Left-Corticoamygdaloid-transitio	0.026	0.874	0.228376	0.410882	-0.182506	TRUE	FALSE	0.182506
Anterior_Ventral_Insular_Area_R	Left-Hippocampus	0.097	0.920669	0.241613	0.379954	-0.138341	FALSE	FALSE	0.138341
Anterior_Ventral_Insular_Area_R	Left-Lateral-nucleus	0.158	0.936246	0.247589	0.374532	-0.126943	FALSE	FALSE	0.126943
Anterior_Ventral_Insular_Area_R	Left-Medial-nucleus	0.193	0.942937	0.0120991	0.135619	-0.12352	FALSE	FALSE	0.12352
Anterior_Ventral_Insular_Area_R	Left-Pallidum	0.031	0.889742	0.0547357	0.236567	-0.181832	TRUE	FALSE	0.181832
Anterior_Ventral_Insular_Area_R	Left-Paralaminar-nucleus	0.121	0.927769	0.240831	0.373488	-0.132657	FALSE	FALSE	0.132657
Anterior_Ventral_Insular_Area_R	Left-Putamen	0.032	0.889742	0.10294	0.293192	-0.190253	TRUE	FALSE	0.190253
Anterior_Ventral_Insular_Area_R	Left-Thalamus	0.004	0.729449	0.162468	0.402529	-0.240061	TRUE	FALSE	0.240061
Anterior_Ventral_Insular_Area_R	Left-VentralDC	0.121	0.927769	0.121326	0.269102	-0.147777	FALSE	FALSE	0.147777
Anterior_Ventral_Insular_Area_R	Medial_Belt_Complex_R	0.217	0.948373	0.338208	0.439883	-0.101675	FALSE	FALSE	0.101675
Anterior_Ventral_Insular_Area_R	Para-Insular_Area_R	0.079	0.915685	0.360146	0.173581	0.186564	FALSE	FALSE	0.186564
Anterior_Ventral_Insular_Area_R	ParaBelt_Complex_R	0.402	0.971609	0.28846	0.357075	-0.0686148	FALSE	FALSE	0.0686148
Anterior_Ventral_Insular_Area_R	ParaHippocampal_Area_1_R	0.352	0.969841	0.136892	0.237139	-0.100248	FALSE	FALSE	0.100248
Anterior_Ventral_Insular_Area_R	ParaHippocampal_Area_2_R	0.99	0.999375	0.264972	0.266004	-0.0010322	FALSE	FALSE	0.0010322
Anterior_Ventral_Insular_Area_R	ParaHippocampal_Area_3_R	0.915	0.998171	0.254251	0.243588	0.0106623	FALSE	FALSE	0.0106623
Anterior_Ventral_Insular_Area_R	Perirhinal_Ectorhinal_Cortex_R	0.017	0.843062	0.164633	-0.0655093	0.230142	TRUE	FALSE	0.230142
Anterior_Ventral_Insular_Area_R	Posterior_OFC_Complex_R	0.239	0.953516	0.271126	0.388847	-0.117721	FALSE	FALSE	0.117721
Anterior_Ventral_Insular_Area_R	PreSubiculum_R	0	0	0.0370776	0.370333	-0.333255	TRUE	TRUE	0.333255
Anterior_Ventral_Insular_Area_R	ProStriate_Area_R	0.495	0.979071	0.210377	0.274304	-0.0639269	FALSE	FALSE	0.0639269
Anterior_Ventral_Insular_Area_R	r_anterior hypothalamic area	0.086	0.917033	0.0180432	0.177138	-0.159095	FALSE	FALSE	0.159095
Anterior_Ventral_Insular_Area_R	r_arcuate hypothalamic nucleus	0.628	0.987927	0.0772838	0.122464	-0.04518	FALSE	FALSE	0.04518
Anterior_Ventral_Insular_Area_R	r_bed nucleus of the stria terminalis	0.185	0.942533	0.0694927	0.197679	-0.128187	FALSE	FALSE	0.128187
Anterior_Ventral_Insular_Area_R	r_dorsal periventricular hypothalamic nucleus	0.417	0.973195	-0.0190994	0.0553814	-0.0744807	FALSE	FALSE	0.0744807
Anterior_Ventral_Insular_Area_R	r_dorsomedial hypothalamic nucleus	0.147	0.933741	0.00822123	0.137144	-0.128923	FALSE	FALSE	0.128923
Anterior_Ventral_Insular_Area_R	r_inferior thalamic peduncle	0.269	0.956436	0.0697809	0.183332	-0.113551	FALSE	FALSE	0.113551
Anterior_Ventral_Insular_Area_R	r_lateral hypothalamus	0.09	0.919028	0.0680136	0.229701	-0.161687	FALSE	FALSE	0.161687
Anterior_Ventral_Insular_Area_R	r_mammillary bodies	0.369	0.969841	0.126171	0.215483	-0.0893119	FALSE	FALSE	0.0893119
Anterior_Ventral_Insular_Area_R	r_medial preoptic nucleus	0.132	0.930916	0.0226544	0.155345	-0.132691	FALSE	FALSE	0.132691
Anterior_Ventral_Insular_Area_R	r_nucleus basalis of Meynert	0.047	0.892944	0.0285294	0.223241	-0.194712	TRUE	FALSE	0.194712
Anterior_Ventral_Insular_Area_R	r_paraventricular nucleus	0.204	0.946075	-0.0233479	0.0753109	-0.0986588	FALSE	FALSE	0.0986588
Anterior_Ventral_Insular_Area_R	r_periventricular hypothalamic nucleus	0.115	0.92546	-0.00839961	0.138731	-0.14713	FALSE	FALSE	0.14713
Anterior_Ventral_Insular_Area_R	r_posterior hypotahalamic nucleus	0.45	0.97562	0.107549	0.181714	-0.074165	FALSE	FALSE	0.074165
Anterior_Ventral_Insular_Area_R	r_red nucleus	0.239	0.953516	0.0933417	0.197601	-0.10426	FALSE	FALSE	0.10426
Anterior_Ventral_Insular_Area_R	r_substantia nigra	0.218	0.948373	0.0850524	0.198862	-0.113809	FALSE	FALSE	0.113809
Anterior_Ventral_Insular_Area_R	r_subthalamic nucleus	0.072	0.90765	0.043236	0.21479	-0.171554	FALSE	FALSE	0.171554
Anterior_Ventral_Insular_Area_R	r_suprachiasmatic hypothalamic nucleus	0.336	0.967635	0.0158596	0.106667	-0.0908075	FALSE	FALSE	0.0908075
Anterior_Ventral_Insular_Area_R	r_supraoptic hypothalamic nucleus	0.131	0.930707	-0.0368221	0.095719	-0.132541	FALSE	FALSE	0.132541
Anterior_Ventral_Insular_Area_R	r_tuberomammillary hypothalamic nucleus	0.022	0.864625	0.0320862	0.259487	-0.227401	TRUE	FALSE	0.227401
Anterior_Ventral_Insular_Area_R	r_ventromedial hypothalamus	0.048	0.892944	0.0222655	0.206286	-0.18402	TRUE	FALSE	0.18402
Anterior_Ventral_Insular_Area_R	r_zona incerta	0.05	0.896874	0.0448144	0.229487	-0.184672	FALSE	FALSE	0.184672
Anterior_Ventral_Insular_Area_R	Right-Accessory-Basal-nucleus	0.1	0.921424	0.211535	0.362428	-0.150893	FALSE	FALSE	0.150893
Anterior_Ventral_Insular_Area_R	Right-Accumbens-area	0.082	0.917033	0.174138	0.328901	-0.154762	FALSE	FALSE	0.154762
Anterior_Ventral_Insular_Area_R	Right-Amygdala	0.079	0.915685	0.229603	0.396205	-0.166602	FALSE	FALSE	0.166602
Anterior_Ventral_Insular_Area_R	Right-Anterior-amygdaloid-area-AAA	0.928	0.998237	0.202505	0.209907	-0.00740151	FALSE	FALSE	0.00740151
Anterior_Ventral_Insular_Area_R	Right-Basal-nucleus	0.158	0.936246	0.219852	0.340851	-0.120999	FALSE	FALSE	0.120999
Anterior_Ventral_Insular_Area_R	Right-Caudate	0.204	0.946075	0.111561	0.219763	-0.108203	FALSE	FALSE	0.108203
Anterior_Ventral_Insular_Area_R	Right-Central-nucleus	0.687	0.988401	0.10682	0.145818	-0.0389982	FALSE	FALSE	0.0389982
Anterior_Ventral_Insular_Area_R	Right-Cerebellum-Cortex	0.554	0.98324	0.225915	0.1705	0.055415	FALSE	FALSE	0.055415
Anterior_Ventral_Insular_Area_R	Right-Cortical-nucleus	0.05	0.896874	0.145769	0.33937	-0.1936	FALSE	FALSE	0.1936
Anterior_Ventral_Insular_Area_R	Right-Corticoamygdaloid-transitio	0.07	0.90765	0.209184	0.372583	-0.163399	FALSE	FALSE	0.163399
Anterior_Ventral_Insular_Area_R	Right-Hippocampus	0.023	0.871913	0.270487	0.46718	-0.196693	TRUE	FALSE	0.196693
Anterior_Ventral_Insular_Area_R	Right-Lateral-nucleus	0.096	0.920669	0.200652	0.363154	-0.162502	FALSE	FALSE	0.162502
Anterior_Ventral_Insular_Area_R	Right-Medial-nucleus	0.304	0.963115	0.077235	0.175396	-0.0981606	FALSE	FALSE	0.0981606
Anterior_Ventral_Insular_Area_R	Right-Pallidum	0.004	0.729449	0.0286649	0.307483	-0.278818	TRUE	FALSE	0.278818
Anterior_Ventral_Insular_Area_R	Right-Paralaminar-nucleus	0.074	0.908582	0.203141	0.357999	-0.154858	FALSE	FALSE	0.154858
Anterior_Ventral_Insular_Area_R	Right-Putamen	0.006	0.768274	0.138942	0.378574	-0.239631	TRUE	FALSE	0.239631
Anterior_Ventral_Insular_Area_R	Right-Thalamus	0.061	0.904049	0.176411	0.348742	-0.172331	FALSE	FALSE	0.172331
Anterior_Ventral_Insular_Area_R	Right-VentralDC	0.147	0.933741	0.128848	0.263318	-0.13447	FALSE	FALSE	0.13447
Anterior_Ventral_Insular_Area_R	Ventral_Visual_Complex_R	0.291	0.95966	0.271537	0.364066	-0.092529	FALSE	FALSE	0.092529
Anterior_Ventral_Insular_Area_R	VentroMedial_Visual_Area_1_R	0.963	0.998677	0.107335	0.102892	0.00444285	FALSE	FALSE	0.00444285
Anterior_Ventral_Insular_Area_R	VentroMedial_Visual_Area_2_R	0.646	0.988357	0.167056	0.215879	-0.0488234	FALSE	FALSE	0.0488234
Anterior_Ventral_Insular_Area_R	VentroMedial_Visual_Area_3_R	0.639	0.98831	0.226979	0.269207	-0.0422275	FALSE	FALSE	0.0422275
Area_1_L	Anterior_24_prime_L	0.283	0.959348	0.219847	0.126736	0.0931105	FALSE	FALSE	0.0931105
Area_1_L	Anterior_24_prime_R	0.253	0.95367	0.177359	0.312053	-0.134694	FALSE	FALSE	0.134694
Area_1_L	Anterior_Agranular_Insula_Complex_L	0.058	0.903995	0.40848	0.249735	0.158744	FALSE	FALSE	0.158744
Area_1_L	Anterior_Agranular_Insula_Complex_R	0.102	0.92377	0.413998	0.258447	0.155552	FALSE	FALSE	0.155552
Area_1_L	Anterior_IntraParietal_Area_L	0.883	0.996447	0.0294898	0.0430159	-0.0135261	FALSE	FALSE	0.0135261
Area_1_L	Anterior_IntraParietal_Area_R	0.052	0.900939	0.331818	0.153292	0.178526	FALSE	FALSE	0.178526
Area_1_L	Anterior_Ventral_Insular_Area_L	0.629	0.987927	0.391754	0.345428	0.0463251	FALSE	FALSE	0.0463251
Area_1_L	Anterior_Ventral_Insular_Area_R	0.885	0.996447	0.352492	0.339141	0.0133503	FALSE	FALSE	0.0133503
Area_1_L	Area_1_R	0.218	0.948373	0.670377	0.578241	0.0921365	FALSE	FALSE	0.0921365
Area_1_L	Area_10d_L	0.337	0.968115	0.457381	0.376186	0.081195	FALSE	FALSE	0.081195
Area_1_L	Area_10d_R	0.694	0.988401	0.415935	0.382364	0.0335707	FALSE	FALSE	0.0335707
Area_1_L	Area_10r_L	0.136	0.930916	0.129107	0.257087	-0.12798	FALSE	FALSE	0.12798
Area_1_L	Area_10r_R	0.42	0.973261	0.298674	0.217664	0.0810099	FALSE	FALSE	0.0810099
Area_1_L	Area_10v_L	0.994	0.999434	0.360205	0.358882	0.00132289	FALSE	FALSE	0.00132289
Area_1_L	Area_10v_R	0.989	0.999375	0.336737	0.337995	-0.00125836	FALSE	FALSE	0.00125836
Area_1_L	Area_11l_L	0.318	0.965116	0.471748	0.392508	0.0792394	FALSE	FALSE	0.0792394
[truncated: 63,536 more rows]
